# Supplementary material for: Commensal lifestyle regulated by a negative feedback loop between Arabidopsis ROS and the bacterial T2SS
Source: Nat Commun. 2024 Jan 11;15:456. doi: 10.1038/s41467-024-44724-2 (PMC10784570; doi:10.1038/s41467-024-44724-2)
Supplement: Supplementary file 6 — Supplementary Data 3 [file 41467_2024_44724_MOESM6_ESM.csv]

	Chr	Start	End	GeneID	Length	logFC	AveExpr	t	P.Value	adj.P.Val	B	qval	Tn5_hit	deg	v_sd	v_mean	cv	cazyme
Leaf148_gene_50	contig_1	61251	62030	Leaf148_gene_50	780	-2.149069744	7.969833031	-19.62601079	2.09E-13	6.96E-10	21.00493571	1.63E-10	NA	down	1.525377672	7.969833031	0.191393931	NA
Leaf148_gene_1565	contig_2	816704	817630	Leaf148_gene_1565	927	-1.775879868	8.174310373	-19.10006306	3.31E-13	6.96E-10	20.5597769	1.63E-10	NA	down	1.233927814	8.174310373	0.150951916	NA
Leaf148_gene_1198	contig_2	413106	413220	Leaf148_gene_1198	115	-1.658841352	9.961482925	-18.52581886	5.52E-13	7.75E-10	20.03925839	1.82E-10	NA	down	0.924336152	9.961482925	0.092791019	NA
Leaf148_gene_3709	contig_6	378795	380822	Leaf148_gene_3709	2028	-2.35475086	8.357657385	-18.00016306	8.95E-13	9.41E-10	19.57215879	2.21E-10	NA	down	1.265282903	8.357657385	0.151392052	NA
Leaf148_gene_3496	contig_6	134853	135554	Leaf148_gene_3496	702	-1.921413615	7.125004838	-16.45383426	3.99E-12	3.01E-09	18.07829484	7.06E-10	NA	down	1.183909046	7.125004838	0.16616256	NA
Leaf148_gene_481	contig_1	562865	564466	Leaf148_gene_481	1602	-1.683561393	7.535027636	-16.2818938	4.75E-12	3.01E-09	17.91419027	7.06E-10	NA	down	0.90293292	7.535027636	0.119831401	NA
Leaf148_gene_3817	contig_6	506753	508036	Leaf148_gene_3817	1284	-2.26931191	6.646445183	-16.14403533	5.47E-12	3.01E-09	17.7323941	7.06E-10	NA	down	1.305982334	6.646445183	0.196493358	NA
Leaf148_gene_3975	contig_7	165365	166582	Leaf148_gene_3975	1218	-2.367513892	6.962024731	-16.09969127	5.73E-12	3.01E-09	17.70912708	7.06E-10	NA	down	1.357017804	6.962024731	0.194917119	NA
Leaf148_gene_3953	contig_7	128328	138527	Leaf148_gene_3953	10200	-1.834741156	8.716150824	-15.6871773	8.79E-12	3.46E-09	17.29636287	8.13E-10	bmaC	down	1.083042193	8.716150824	0.124256936	NA
Leaf148_gene_2680	contig_3	360901	361854	Leaf148_gene_2680	954	-2.026797002	6.735293088	-15.6499856	9.14E-12	3.46E-09	17.25687887	8.13E-10	NA	down	1.379792381	6.735293088	0.204860035	NA
Leaf148_gene_3819	contig_6	508568	509566	Leaf148_gene_3819	999	-2.404794729	6.522476821	-15.6680034	8.97E-12	3.46E-09	17.23949835	8.13E-10	NA	down	1.316140927	6.522476821	0.201785451	NA
Leaf148_gene_490	contig_1	573052	574233	Leaf148_gene_490	1182	-2.622316729	6.493715671	-15.48605318	1.09E-11	3.46E-09	17.02573726	8.13E-10	NA	down	1.749796289	6.493715671	0.269459948	NA
Leaf148_gene_2078	contig_2	1500651	1501043	Leaf148_gene_2078	393	-2.444544222	6.150166735	-15.47447312	1.10E-11	3.46E-09	16.98933713	8.13E-10	NA	down	1.336980418	6.150166735	0.217389296	NA
Leaf148_gene_1724	contig_2	1023642	1025642	Leaf148_gene_1724	2001	-1.509553755	8.528628718	-15.34012095	1.27E-11	3.46E-09	16.91539146	8.13E-10	NA	down	0.974619746	8.528628718	0.114276255	NA
Leaf148_gene_2301	contig_2	1748084	1750096	Leaf148_gene_2301	2013	-1.581991302	7.989335044	-15.2660642	1.37E-11	3.46E-09	16.85675388	8.13E-10	NA	down	0.845821239	7.989335044	0.105868791	NA
Leaf148_gene_1005	contig_2	195614	196588	Leaf148_gene_1005	975	-2.288261393	6.467298676	-15.22317913	1.44E-11	3.46E-09	16.77430085	8.13E-10	NA	down	1.320150013	6.467298676	0.204126959	NA
Leaf148_gene_1320	contig_2	553001	553546	Leaf148_gene_1320	546	-2.609159336	6.352610628	-15.20372405	1.47E-11	3.46E-09	16.75043541	8.13E-10	NA	down	1.538787737	6.352610628	0.242229192	NA
Leaf148_gene_1428	contig_2	661487	662092	Leaf148_gene_1428	606	1.508978139	11.41295594	15.19661244	1.48E-11	3.46E-09	16.6411733	8.13E-10	vgrG	up	1.027557737	11.41295594	0.090034321	NA
Leaf148_gene_1432	contig_2	664704	666464	Leaf148_gene_1432	1761	-1.76890692	7.449970428	-15.05807386	1.72E-11	3.72E-09	16.63667486	8.72E-10	NA	down	1.194642596	7.449970428	0.160355347	NA
Leaf148_gene_3167	contig_5	76049	77107	Leaf148_gene_3167	1059	-1.928263062	6.397437178	-15.03434687	1.77E-11	3.72E-09	16.58452182	8.72E-10	NA	down	1.104291671	6.397437178	0.172614696	NA
Leaf148_gene_3162	contig_5	72993	73787	Leaf148_gene_3162	795	-2.118033243	6.938907426	-14.87183767	2.11E-11	4.01E-09	16.43698303	9.41E-10	NA	down	1.656731906	6.938907426	0.238759765	NA
Leaf148_gene_3183	contig_5	95115	96965	Leaf148_gene_3183	1851	-1.53378361	7.626025073	-14.80703296	2.27E-11	4.01E-09	16.36293175	9.41E-10	NA	down	0.824010614	7.626025073	0.10805244	NA
Leaf148_gene_2331	contig_2	1789094	1791064	Leaf148_gene_2331	1971	-1.58897399	7.549571099	-14.7996143	2.29E-11	4.01E-09	16.35535854	9.41E-10	NA	down	0.880493781	7.549571099	0.116628318	NA
Leaf148_gene_3756	contig_6	435912	436937	Leaf148_gene_3756	1026	-2.075462373	7.696459996	-14.76165322	2.38E-11	4.01E-09	16.30929294	9.41E-10	NA	down	1.245525959	7.696459996	0.161831018	NA
Leaf148_gene_1947	contig_2	1319919	1327013	Leaf148_gene_1947	7095	-2.220464688	9.426736944	-14.6282907	2.77E-11	4.48E-09	16.1014218	1.05E-09	NA	down	1.159759861	9.426736944	0.123028771	NA
Leaf148_gene_2841	contig_4	51904	53820	Leaf148_gene_2841	1917	-1.615006363	8.1891035	-14.50758753	3.17E-11	4.93E-09	16.00869631	1.16E-09	NA	down	0.961535469	8.1891035	0.117416451	NA
Leaf148_gene_352	contig_1	418848	420362	Leaf148_gene_352	1515	-1.716048764	6.847659972	-14.43298629	3.44E-11	5.17E-09	15.95187476	1.21E-09	NA	down	1.047870885	6.847659972	0.153026127	NA
Leaf148_gene_4141	contig_9	9587	10402	Leaf148_gene_4141	816	-2.776447645	6.456726238	-14.23641258	4.30E-11	6.13E-09	15.71453824	1.44E-09	NA	down	1.661226513	6.456726238	0.257286193	NA
Leaf148_gene_1514	contig_2	758831	760480	Leaf148_gene_1514	1650	-1.781482508	7.893731029	-14.21235806	4.42E-11	6.13E-09	15.68979893	1.44E-09	NA	down	0.931627986	7.893731029	0.118021248	NA
Leaf148_gene_488	contig_1	571080	572258	Leaf148_gene_488	1179	-2.192608522	6.568201494	-14.19359935	4.52E-11	6.13E-09	15.66847217	1.44E-09	NA	down	1.116685376	6.568201494	0.170013873	NA
Leaf148_gene_3874	contig_7	35041	37404	Leaf148_gene_3874	2364	-2.151033268	7.217518376	-14.16734775	4.66E-11	6.13E-09	15.6512418	1.44E-09	tex	down	1.228095089	7.217518376	0.170154758	NA
Leaf148_gene_1111	contig_2	314187	315476	Leaf148_gene_1111	1290	-1.930101093	6.603458272	-14.10566108	5.00E-11	6.38E-09	15.58132251	1.50E-09	NA	down	1.223146075	6.603458272	0.185228107	NA
Leaf148_gene_4144	contig_9	11796	13310	Leaf148_gene_4144	1515	-2.118750742	7.241986679	-13.92598196	6.16E-11	7.26E-09	15.37540114	1.70E-09	NA	down	1.125311961	7.241986679	0.15538719	NA
Leaf148_gene_2711	contig_3	390380	391771	Leaf148_gene_2711	1392	-1.782764441	8.518983718	-13.91824747	6.21E-11	7.26E-09	15.3176275	1.70E-09	NA	down	0.984962712	8.518983718	0.115619743	NA
Leaf148_gene_2519	contig_3	146288	147229	Leaf148_gene_2519	942	-1.423742378	7.743091718	-13.84220336	6.79E-11	7.72E-09	15.25957667	1.81E-09	NA	down	0.789244138	7.743091718	0.101928812	NA
Leaf148_gene_2580	contig_3	229863	232193	Leaf148_gene_2580	2331	-1.718746499	7.434433776	-13.69515085	8.07E-11	8.93E-09	15.10190054	2.10E-09	NA	down	0.875549103	7.434433776	0.11776944	NA
Leaf148_gene_1804	contig_2	1134728	1135591	Leaf148_gene_1804	864	-2.182325435	6.026978615	-13.64891889	8.52E-11	8.96E-09	15.02985274	2.10E-09	pilD	down	1.38722401	6.026978615	0.230169061	NA
Leaf148_gene_3525	contig_6	169545	169928	Leaf148_gene_3525	384	-3.582614211	5.779849333	-13.67103105	8.30E-11	8.96E-09	14.92700401	2.10E-09	NA	down	1.724063611	5.779849333	0.298288677	NA
Leaf148_gene_3334	contig_5	289812	291932	Leaf148_gene_3334	2121	-1.302056827	7.474706502	-13.55686704	9.50E-11	9.76E-09	14.92188641	2.29E-09	NA	down	0.935084364	7.474706502	0.12509981	NA
Leaf148_gene_3526	contig_6	169925	171460	Leaf148_gene_3526	1536	-2.988744839	6.72098445	-13.44094462	1.09E-10	1.09E-08	14.80258566	2.55E-09	NA	down	1.608632715	6.72098445	0.239344805	NA
Leaf148_gene_1480	contig_2	721908	722897	Leaf148_gene_1480	990	-2.765016	5.949341965	-13.42697713	1.11E-10	1.09E-08	14.74383055	2.55E-09	NA	down	1.57738565	5.949341965	0.265136154	NA
Leaf148_gene_3712	contig_6	384489	384827	Leaf148_gene_3712	339	1.96075366	6.465463435	13.38328853	1.17E-10	1.09E-08	14.74107161	2.57E-09	NA	up	0.98023998	6.465463435	0.151611712	NA
Leaf148_gene_2104	contig_2	1522547	1524040	Leaf148_gene_2104	1494	-1.910927377	7.600598242	-13.39597217	1.15E-10	1.09E-08	14.73237482	2.57E-09	NA	down	1.107819999	7.600598242	0.145754316	NA
Leaf148_gene_2328	contig_2	1785932	1786990	Leaf148_gene_2328	1059	-2.0716992	5.939127293	-13.32182081	1.26E-10	1.15E-08	14.63108556	2.70E-09	NA	down	1.124034398	5.939127293	0.189259186	NA
Leaf148_gene_1254	contig_2	477480	479246	Leaf148_gene_1254	1767	-1.54538999	7.967802602	-13.1878921	1.48E-10	1.33E-08	14.45636196	3.11E-09	NA	down	0.967340107	7.967802602	0.121406134	NA
Leaf148_gene_2559	contig_3	197765	199237	Leaf148_gene_2559	1473	-1.679328104	6.825611067	-13.05862125	1.74E-10	1.52E-08	14.34357516	3.57E-09	NA	down	1.100011129	6.825611067	0.161159363	NA
Leaf148_gene_216	contig_1	263029	264642	Leaf148_gene_216	1614	-2.559548902	5.729721939	-13.01606718	1.83E-10	1.57E-08	14.24821423	3.68E-09	NA	down	1.457735434	5.729721939	0.254416436	NA
Leaf148_gene_314	contig_1	375664	376389	Leaf148_gene_314	726	-1.85442495	7.540253705	-12.99246938	1.88E-10	1.58E-08	14.23839309	3.72E-09	NA	down	1.25552521	7.540253705	0.166509677	NA
Leaf148_gene_2278	contig_2	1724025	1724780	Leaf148_gene_2278	756	-5.050136312	1.64975596	-14.78997382	2.31E-11	4.01E-09	14.20539494	9.41E-10	NA	down	2.562612475	1.64975596	1.553328211	NA
Leaf148_gene_2097	contig_2	1515353	1516378	Leaf148_gene_2097	1026	-2.261529496	7.111380719	-12.84688469	2.25E-10	1.82E-08	14.08733667	4.28E-09	NA	down	1.119374547	7.111380719	0.157406078	NA
Leaf148_gene_2634	contig_3	298759	300246	Leaf148_gene_2634	1488	-2.153075657	6.566173197	-12.80482287	2.38E-10	1.85E-08	14.03760267	4.35E-09	NA	down	1.404367919	6.566173197	0.213879207	NA
Leaf148_gene_1613	contig_2	882773	884155	Leaf148_gene_1613	1383	-1.275747341	7.593331062	-12.80363822	2.38E-10	1.85E-08	13.99380158	4.35E-09	NA	down	0.876600926	7.593331062	0.115443528	NA
Leaf148_gene_2006	contig_2	1410467	1411336	Leaf148_gene_2006	870	-1.387791595	7.920058897	-12.78246207	2.44E-10	1.87E-08	13.94993873	4.39E-09	NA	down	0.943661468	7.920058897	0.119148289	NA
Leaf148_gene_1482	contig_2	723916	725049	Leaf148_gene_1482	1134	-1.615271587	7.186425684	-12.71517899	2.66E-10	2.00E-08	13.91441149	4.69E-09	pilU	down	0.849993839	7.186425684	0.118277691	NA
Leaf148_gene_2558	contig_3	197403	197765	Leaf148_gene_2558	363	-4.651885205	2.253026777	-13.96269876	5.90E-11	7.26E-09	13.90888595	1.70E-09	NA	down	2.711863917	2.253026777	1.203653656	NA
Leaf148_gene_1278	contig_2	501765	504278	Leaf148_gene_1278	2514	-1.10368389	8.495319601	-12.68007422	2.78E-10	2.05E-08	13.79586983	4.81E-09	NA	down	0.611421142	8.495319601	0.071971529	NA
Leaf148_gene_4220	contig_10	43004	43774	Leaf148_gene_4220	771	-2.182594677	6.394510939	-12.58417513	3.14E-10	2.24E-08	13.76610396	5.25E-09	NA	down	1.554520904	6.394510939	0.243102392	NA
Leaf148_gene_816	contig_1	957634	959673	Leaf148_gene_816	2040	-1.495464345	6.455263405	-12.56506838	3.21E-10	2.25E-08	13.74205643	5.28E-09	NA	down	0.788819085	6.455263405	0.122197815	NA
Leaf148_gene_1776	contig_2	1101408	1104344	Leaf148_gene_1776	2937	-1.178348402	8.367734831	-12.61974324	3.00E-10	2.17E-08	13.73998042	5.10E-09	NA	down	0.597335446	8.367734831	0.071385561	NA
Leaf148_gene_1980	contig_2	1372046	1374535	Leaf148_gene_1980	2490	-1.385074992	6.568222344	-12.52841312	3.37E-10	2.28E-08	13.68804473	5.36E-09	NA	down	0.965678439	6.568222344	0.1470228	GH20
Leaf148_gene_2500	contig_3	124031	125170	Leaf148_gene_2500	1140	-1.447662805	7.209537102	-12.53494387	3.34E-10	2.28E-08	13.66014478	5.36E-09	NA	down	1.254086184	7.209537102	0.173948225	GH103
Leaf148_gene_453	contig_1	533840	535171	Leaf148_gene_453	1332	-1.460319104	7.012575491	-12.46371424	3.65E-10	2.44E-08	13.59357802	5.72E-09	NA	down	0.886149335	7.012575491	0.126365746	NA
Leaf148_gene_1255	contig_2	479322	480008	Leaf148_gene_1255	687	-1.766231353	6.700987938	-12.31869975	4.40E-10	2.88E-08	13.42139838	6.75E-09	NA	down	1.037036426	6.700987938	0.154758736	NA
Leaf148_gene_2990	contig_4	254998	255573	Leaf148_gene_2990	576	-1.46903753	7.612545125	-12.28675101	4.58E-10	2.88E-08	13.32727975	6.75E-09	NA	down	1.004006358	7.612545125	0.131888395	NA
Leaf148_gene_3925	contig_7	94811	95797	Leaf148_gene_3925	987	-2.392761144	5.628198462	-12.29550949	4.53E-10	2.88E-08	13.32572117	6.75E-09	NA	down	1.335766398	5.628198462	0.23733463	NA
Leaf148_gene_521	contig_1	615575	615835	Leaf148_gene_521	261	-2.498512842	8.074432049	-12.25714754	4.76E-10	2.95E-08	13.26940332	6.91E-09	NA	down	1.534775585	8.074432049	0.190078457	NA
Leaf148_gene_2643	contig_3	310461	311696	Leaf148_gene_2643	1236	-1.44054304	7.832659235	-12.1853597	5.23E-10	3.14E-08	13.18524602	7.37E-09	NA	down	0.933832128	7.832659235	0.119222872	NA
Leaf148_gene_1003	contig_2	194569	195318	Leaf148_gene_1003	750	-2.421546286	5.974661806	-12.12180039	5.68E-10	3.32E-08	13.1780923	7.78E-09	NA	down	1.456958643	5.974661806	0.243856253	NA
Leaf148_gene_3816	contig_6	505070	506653	Leaf148_gene_3816	1584	-1.754223193	7.214508263	-12.09386573	5.89E-10	3.39E-08	13.11442908	7.96E-09	NA	down	0.911043478	7.214508263	0.126279359	GH43
Leaf148_gene_2070	contig_2	1489379	1491145	Leaf148_gene_2070	1767	-2.934856491	4.967655877	-12.22990108	4.93E-10	3.01E-08	13.07641317	7.06E-09	NA	down	1.486814611	4.967655877	0.299299035	NA
Leaf148_gene_194	contig_1	239254	242757	Leaf148_gene_194	3504	-1.56080586	7.334671365	-12.068933	6.08E-10	3.46E-08	13.07529368	8.12E-09	NA	down	0.809663151	7.334671365	0.11038847	NA
Leaf148_gene_468	contig_1	549045	550046	Leaf148_gene_468	1002	-2.095569276	6.792130523	-12.03118058	6.39E-10	3.48E-08	13.05240189	8.16E-09	NA	down	1.101837472	6.792130523	0.162222659	NA
Leaf148_gene_2144	contig_2	1561734	1564343	Leaf148_gene_2144	2610	-1.668643633	8.064294758	-12.05866945	6.17E-10	3.46E-08	13.01693488	8.12E-09	NA	down	0.8817652	8.064294758	0.109341886	NA
Leaf148_gene_2483	contig_3	97485	99464	Leaf148_gene_2483	1980	-1.20806943	7.658345506	-12.03136041	6.39E-10	3.48E-08	13.01179418	8.16E-09	NA	down	0.603673294	7.658345506	0.07882555	NA
Leaf148_gene_3180	contig_5	90405	92159	Leaf148_gene_3180	1755	-1.906224632	6.325481483	-11.97608953	6.87E-10	3.62E-08	12.99110288	8.48E-09	yegE	down	0.954990838	6.325481483	0.150975201	NA
Leaf148_gene_1999	contig_2	1397281	1399755	Leaf148_gene_1999	2475	-1.585796656	8.13334469	-12.02464106	6.45E-10	3.48E-08	12.97920924	8.16E-09	NA	down	0.949343184	8.13334469	0.11672236	NA
Leaf148_gene_3732	contig_6	410121	411794	Leaf148_gene_3732	1674	-1.833373798	7.443993627	-12.00773728	6.59E-10	3.51E-08	12.97788662	8.24E-09	NA	down	1.076729003	7.443993627	0.144643999	NA
Leaf148_gene_1404	contig_2	640881	641456	Leaf148_gene_1404	576	-4.803894037	2.118929127	-12.88742933	2.14E-10	1.77E-08	12.92958828	4.15E-09	NA	down	2.618144694	2.118929127	1.235598048	NA
Leaf148_gene_56	contig_1	66338	67630	Leaf148_gene_56	1293	-1.710170015	7.764108208	-11.89801453	7.62E-10	3.86E-08	12.8116645	9.06E-09	NA	down	1.027763054	7.764108208	0.132373613	NA
Leaf148_gene_3157	contig_5	70016	70561	Leaf148_gene_3157	546	-1.357401615	8.572947153	-11.94116365	7.20E-10	3.69E-08	12.80257374	8.66E-09	NA	down	1.042715546	8.572947153	0.121628598	NA
Leaf148_gene_3978	contig_7	168148	168960	Leaf148_gene_3978	813	-2.165229264	5.795951488	-11.70949779	9.79E-10	4.78E-08	12.62652961	1.12E-08	NA	down	1.127651045	5.795951488	0.1945584	NA
Leaf148_gene_3527	contig_6	171829	173118	Leaf148_gene_3527	1290	-1.845674833	6.470849286	-11.67679869	1.02E-09	4.89E-08	12.59166472	1.15E-08	NA	down	0.991327819	6.470849286	0.153199028	NA
Leaf148_gene_1705	contig_2	999014	999394	Leaf148_gene_1705	381	-2.465758819	5.793101176	-11.57707228	1.17E-09	5.47E-08	12.46544648	1.28E-08	NA	down	1.714933373	5.793101176	0.296030282	NA
Leaf148_gene_569	contig_1	675698	676018	Leaf148_gene_569	321	-1.136317748	10.31151644	-11.7942642	8.75E-10	4.38E-08	12.46516621	1.03E-08	NA	down	0.923940915	10.31151644	0.089602817	NA
Leaf148_gene_2317	contig_2	1773998	1775272	Leaf148_gene_2317	1275	-1.38736268	6.056173825	-11.57783746	1.17E-09	5.47E-08	12.45697827	1.28E-08	NA	down	1.261570826	6.056173825	0.208311528	NA
Leaf148_gene_3360	contig_5	319294	322074	Leaf148_gene_3360	2781	-0.837635094	9.960573959	-11.70238052	9.89E-10	4.78E-08	12.42180197	1.12E-08	NA	down	0.525254374	9.960573959	0.052733344	NA
Leaf148_gene_2363	contig_2	1821337	1822797	Leaf148_gene_2363	1461	-1.833338724	7.805439542	-11.53019872	1.25E-09	5.75E-08	12.31606192	1.35E-08	NA	down	0.992381263	7.805439542	0.127139703	NA
Leaf148_gene_3590	contig_6	251655	253136	Leaf148_gene_3590	1482	-2.403108896	5.518135605	-11.48705276	1.32E-09	5.92E-08	12.2872164	1.39E-08	NA	down	1.24769287	5.518135605	0.226107685	NA
Leaf148_gene_1893	contig_2	1253502	1253584	Leaf148_gene_1893	83	-4.023388665	3.304959952	-11.95429213	7.07E-10	3.67E-08	12.28163174	8.62E-09	NA	down	2.23414746	3.304959952	0.675998346	NA
Leaf148_gene_1946	contig_2	1317769	1319805	Leaf148_gene_1946	2037	-1.484176947	8.165693369	-11.5170098	1.27E-09	5.75E-08	12.26425369	1.35E-08	NA	down	0.888059929	8.165693369	0.108754993	NA
Leaf148_gene_290	contig_1	347432	348340	Leaf148_gene_290	909	-4.301743697	1.895078544	-12.30388111	4.48E-10	2.88E-08	12.19902478	6.75E-09	NA	down	2.394927819	1.895078544	1.263761772	NA
Leaf148_gene_998	contig_2	186644	189019	Leaf148_gene_998	2376	-1.328812605	6.880800329	-11.40127152	1.49E-09	6.52E-08	12.18350048	1.53E-08	NA	down	0.85472337	6.880800329	0.124218598	NA
Leaf148_gene_3363	contig_5	326450	327478	Leaf148_gene_3363	1029	-1.404519261	8.003457849	-11.40195993	1.49E-09	6.52E-08	12.14608007	1.53E-08	NA	down	0.845891982	8.003457849	0.105690815	NA
Leaf148_gene_1553	contig_2	805430	806245	Leaf148_gene_1553	816	-0.897878307	10.2242397	-11.51901477	1.27E-09	5.75E-08	12.11291299	1.35E-08	NA	down	0.525388756	10.2242397	0.051386584	NA
Leaf148_gene_1713	contig_2	1009501	1010286	Leaf148_gene_1713	786	-2.127314557	7.316150155	-11.27869425	1.76E-09	7.56E-08	12.01580026	1.77E-08	NA	down	1.055953333	7.316150155	0.144331829	NA
Leaf148_gene_78	contig_1	92305	93501	Leaf148_gene_78	1197	-4.485348394	1.5622039	-12.16705294	5.35E-10	3.17E-08	11.97892414	7.44E-09	NA	down	2.442347044	1.5622039	1.563398378	NA
Leaf148_gene_1712	contig_2	1008443	1009501	Leaf148_gene_1712	1059	-1.643173838	7.701337292	-11.23137327	1.88E-09	7.98E-08	11.91273305	1.87E-08	NA	down	0.870909548	7.701337292	0.113085496	NA
Leaf148_gene_2709	contig_3	388500	389288	Leaf148_gene_2709	789	-1.845496264	5.966986401	-11.12031499	2.19E-09	9.22E-08	11.84709021	2.16E-08	NA	down	1.092477169	5.966986401	0.183086921	NA
Leaf148_gene_1208	contig_2	423573	424148	Leaf148_gene_1208	576	-2.040892234	5.150966561	-11.10610173	2.24E-09	9.32E-08	11.81720381	2.19E-08	NA	down	1.761088374	5.150966561	0.34189474	NA
Leaf148_gene_994	contig_2	179944	182724	Leaf148_gene_994	2781	-1.813804912	6.573866265	-11.09172256	2.28E-09	9.32E-08	11.7807063	2.19E-08	NA	down	1.127221791	6.573866265	0.171470143	NA
Leaf148_gene_3460	contig_6	98124	99419	Leaf148_gene_3460	1296	-2.169297192	6.386153057	-11.02980525	2.49E-09	9.68E-08	11.70587957	2.27E-08	NA	down	1.471344445	6.386153057	0.230396051	NA
Leaf148_gene_24	contig_1	32300	32376	Leaf148_gene_24	77	-1.863726687	7.734118521	-11.09217257	2.28E-09	9.32E-08	11.697875	2.19E-08	NA	down	1.153159927	7.734118521	0.149100369	NA
Leaf148_gene_2494	contig_3	115658	116704	Leaf148_gene_2494	1047	-1.520133742	6.830190388	-11.02422517	2.51E-09	9.68E-08	11.67087513	2.27E-08	NA	down	0.835324396	6.830190388	0.122298845	NA
Leaf148_gene_2772	contig_3	452127	453212	Leaf148_gene_2772	1086	-2.367160049	7.42821079	-11.03286282	2.48E-09	9.68E-08	11.64295999	2.27E-08	NA	down	1.477211543	7.42821079	0.198865054	NA
Leaf148_gene_3488	contig_6	126506	127543	Leaf148_gene_3488	1038	-2.151029801	5.274426074	-10.96827544	2.71E-09	1.04E-07	11.61065967	2.43E-08	NA	down	1.341507564	5.274426074	0.254341903	NA
Leaf148_gene_909	contig_2	67759	68349	Leaf148_gene_909	591	-3.902165884	3.285478974	-11.34323963	1.61E-09	6.98E-08	11.58160225	1.64E-08	NA	down	2.117353756	3.285478974	0.644458167	NA
Leaf148_gene_3924	contig_7	90629	94408	Leaf148_gene_3924	3780	-1.055758887	9.289788931	-11.07022261	2.35E-09	9.51E-08	11.55419182	2.23E-08	NA	down	0.612506465	9.289788931	0.065933303	NA
Leaf148_gene_43	contig_1	55577	57517	Leaf148_gene_43	1941	-1.314613636	7.597872182	-10.95305584	2.77E-09	1.05E-07	11.52357803	2.46E-08	NA	down	0.669920719	7.597872182	0.088172149	NA
Leaf148_gene_347	contig_1	411498	413687	Leaf148_gene_347	2190	-1.927865262	5.562355026	-10.87948158	3.08E-09	1.13E-07	11.50733732	2.65E-08	NA	down	0.970210382	5.562355026	0.17442439	GH3
Leaf148_gene_426	contig_1	508877	510250	Leaf148_gene_426	1374	-1.598741689	6.085044685	-10.88043794	3.07E-09	1.13E-07	11.50583913	2.65E-08	NA	down	0.961429448	6.085044685	0.157998749	NA
Leaf148_gene_350	contig_1	416057	417637	Leaf148_gene_350	1581	-1.60500385	6.213070634	-10.86981754	3.12E-09	1.13E-07	11.49119745	2.65E-08	NA	down	0.843270796	6.213070634	0.135725287	NA
Leaf148_gene_768	contig_1	906070	907356	Leaf148_gene_768	1287	-0.981339739	9.387712662	-11.03543718	2.47E-09	9.68E-08	11.4850937	2.27E-08	NA	down	0.641799298	9.387712662	0.068365886	NA
Leaf148_gene_1433	contig_2	666461	667108	Leaf148_gene_1433	648	-2.513149244	5.318531034	-10.83072903	3.30E-09	1.19E-07	11.419412	2.78E-08	NA	down	1.55753559	5.318531034	0.29285071	NA
Leaf148_gene_2902	contig_4	140113	141081	Leaf148_gene_2902	969	-2.354029376	7.606185357	-10.87264531	3.11E-09	1.13E-07	11.39504407	2.65E-08	NA	down	1.41712363	7.606185357	0.186312003	NA
Leaf148_gene_1138	contig_2	341865	342527	Leaf148_gene_1138	663	4.796552805	1.386225303	11.76067886	9.15E-10	4.53E-08	11.38589986	1.06E-08	NA	up	2.488761911	1.386225303	1.795351669	NA
Leaf148_gene_3813	contig_6	501710	502465	Leaf148_gene_3813	756	-1.331330113	7.53026851	-10.81150319	3.39E-09	1.20E-07	11.33732711	2.81E-08	NA	down	0.686917789	7.53026851	0.091220889	NA
Leaf148_gene_190	contig_1	234059	236560	Leaf148_gene_190	2502	-2.019217057	7.418324289	-10.78890592	3.50E-09	1.23E-07	11.29504633	2.88E-08	NA	down	1.20871455	7.418324289	0.162936332	NA
Leaf148_gene_309	contig_1	368805	371975	Leaf148_gene_309	3171	-0.956163842	8.645419772	-10.81705616	3.36E-09	1.20E-07	11.24130427	2.81E-08	NA	down	0.516657448	8.645419772	0.059760828	NA
Leaf148_gene_2625	contig_3	289508	291238	Leaf148_gene_2625	1731	-1.734419655	6.376239718	-10.69757362	3.99E-09	1.35E-07	11.22049673	3.17E-08	NA	down	1.23746559	6.376239718	0.194074509	NA
Leaf148_gene_1584	contig_2	839089	840180	Leaf148_gene_1584	1092	-2.809764307	4.119765336	-10.89040411	3.03E-09	1.13E-07	11.18289362	2.65E-08	NA	down	1.449293866	4.119765336	0.351790393	NA
Leaf148_gene_1153	contig_2	356159	357253	Leaf148_gene_1153	1095	-1.573058502	6.004487736	-10.64317512	4.31E-09	1.42E-07	11.16736464	3.33E-08	NA	down	0.979574976	6.004487736	0.163140474	NA
Leaf148_gene_3411	contig_6	40587	41090	Leaf148_gene_3411	504	-4.795042852	2.920126664	-11.0330777	2.48E-09	9.68E-08	11.16657497	2.27E-08	NA	down	2.580587197	2.920126664	0.883724405	NA
Leaf148_gene_2613	contig_3	274147	274629	Leaf148_gene_2613	483	-2.38416746	5.425198139	-10.64205493	4.32E-09	1.42E-07	11.16109484	3.33E-08	NA	down	1.268590127	5.425198139	0.233832958	NA
Leaf148_gene_2698	contig_3	380932	381312	Leaf148_gene_2698	381	-2.572140167	4.449221902	-10.75910015	3.65E-09	1.27E-07	11.15335584	2.98E-08	NA	down	1.422404125	4.449221902	0.319697277	NA
Leaf148_gene_3524	contig_6	168473	169543	Leaf148_gene_3524	1071	-2.057842882	7.387221508	-10.65760249	4.22E-09	1.41E-07	11.10971898	3.31E-08	NA	down	1.129852407	7.387221508	0.15294687	NA
Leaf148_gene_3055	contig_4	326279	327466	Leaf148_gene_3055	1188	-1.65518584	5.471113204	-10.51977151	5.16E-09	1.66E-07	11.00591892	3.89E-08	NA	down	1.163496916	5.471113204	0.212661824	NA
Leaf148_gene_2076	contig_2	1498600	1500330	Leaf148_gene_2076	1731	-1.944830086	5.835380893	-10.52411543	5.12E-09	1.66E-07	11.00130312	3.89E-08	NA	down	1.379645964	5.835380893	0.236427748	NA
Leaf148_gene_2774	contig_3	455536	456945	Leaf148_gene_2774	1410	-2.067789773	7.71726006	-10.57169281	4.78E-09	1.56E-07	10.95894524	3.66E-08	NA	down	1.149831073	7.71726006	0.148994729	NA
Leaf148_gene_3779	contig_6	458503	459114	Leaf148_gene_3779	612	-1.576916735	6.147376934	-10.48806339	5.40E-09	1.70E-07	10.91524285	3.98E-08	NA	down	1.339825504	6.147376934	0.217950765	NA
Leaf148_gene_2343	contig_2	1801655	1804021	Leaf148_gene_2343	2367	-1.794843001	6.113952656	-10.43805863	5.81E-09	1.76E-07	10.87110475	4.13E-08	NA	down	1.038184878	6.113952656	0.169805842	NA
Leaf148_gene_2327	contig_2	1784836	1785939	Leaf148_gene_2327	1104	-1.815905049	6.91140134	-10.4753763	5.50E-09	1.70E-07	10.86494239	3.99E-08	NA	down	1.113413122	6.91140134	0.161098027	NA
Leaf148_gene_3890	contig_7	57390	58109	Leaf148_gene_3890	720	-1.300693699	6.837000233	-10.47032215	5.54E-09	1.70E-07	10.86022404	3.99E-08	NA	down	0.836666053	6.837000233	0.122373267	NA
Leaf148_gene_3357	contig_5	315934	317142	Leaf148_gene_3357	1209	-1.544897345	7.248680853	-10.47153363	5.53E-09	1.70E-07	10.85130796	3.99E-08	NA	down	0.809043942	7.248680853	0.111612576	NA
Leaf148_gene_3495	contig_6	134365	134856	Leaf148_gene_3495	492	-4.301899012	3.202364028	-10.75149552	3.69E-09	1.27E-07	10.84910273	2.99E-08	NA	down	2.369023599	3.202364028	0.739773361	NA
Leaf148_gene_615	contig_1	727438	729408	Leaf148_gene_615	1971	-1.572991291	6.795951721	-10.44169337	5.78E-09	1.76E-07	10.84213457	4.13E-08	NA	down	0.818188592	6.795951721	0.120393526	NA
Leaf148_gene_3888	contig_7	54566	55225	Leaf148_gene_3888	660	-1.56815995	7.954535569	-10.5093572	5.24E-09	1.67E-07	10.82730168	3.91E-08	NA	down	1.038806448	7.954535569	0.130592973	NA
Leaf148_gene_3182	contig_5	93568	94806	Leaf148_gene_3182	1239	-3.887340814	3.068093154	-10.73592466	3.77E-09	1.29E-07	10.80795204	3.03E-08	NA	down	2.234617463	3.068093154	0.728340813	NA
Leaf148_gene_3394	contig_6	25068	25787	Leaf148_gene_3394	720	-2.212724066	5.202848392	-10.38150056	6.31E-09	1.87E-07	10.79448886	4.39E-08	NA	down	1.383598579	5.202848392	0.265930981	NA
Leaf148_gene_2817	contig_4	26129	28507	Leaf148_gene_2817	2379	-1.661203416	6.340234764	-10.38350688	6.29E-09	1.87E-07	10.78319031	4.39E-08	NA	down	0.944402474	6.340234764	0.148953865	NA
Leaf148_gene_2323	contig_2	1781866	1782714	Leaf148_gene_2323	849	-3.650825327	3.586016295	-10.66327413	4.19E-09	1.41E-07	10.77476196	3.31E-08	NA	down	1.825765297	3.586016295	0.509134691	NA
Leaf148_gene_2791	contig_3	472230	473528	Leaf148_gene_2791	1299	-1.640800221	6.02194327	-10.35294308	6.58E-09	1.93E-07	10.74409826	4.52E-08	NA	down	1.101397467	6.02194327	0.18289735	NA
Leaf148_gene_2524	contig_3	152115	153617	Leaf148_gene_2524	1503	-2.288384366	6.564117068	-10.35219795	6.59E-09	1.93E-07	10.7127011	4.52E-08	NA	down	1.515566894	6.564117068	0.230886634	NA
Leaf148_gene_1242	contig_2	462997	464238	Leaf148_gene_1242	1242	-2.020943251	5.907971839	-10.31906964	6.92E-09	2.01E-07	10.71136873	4.71E-08	NA	down	1.178941328	5.907971839	0.199550939	NA
Leaf148_gene_557	contig_1	661938	662564	Leaf148_gene_557	627	-1.475422762	7.670246895	-10.39304971	6.21E-09	1.87E-07	10.67133199	4.37E-08	NA	down	1.127048146	7.670246895	0.146937662	NA
Leaf148_gene_179	contig_1	217626	219167	Leaf148_gene_179	1542	-1.891860929	5.910870516	-10.2232072	7.97E-09	2.25E-07	10.57202105	5.27E-08	NA	down	1.054824715	5.910870516	0.178455054	NA
Leaf148_gene_1787	contig_2	1116702	1117496	Leaf148_gene_1787	795	-1.747393288	7.381437359	-10.27804654	7.35E-09	2.12E-07	10.53320752	4.97E-08	NA	down	1.071537408	7.381437359	0.145166497	NA
Leaf148_gene_3708	contig_6	376961	378571	Leaf148_gene_3708	1611	-1.695366639	7.87243496	-10.2557633	7.60E-09	2.16E-07	10.49526901	5.08E-08	NA	down	0.871899021	7.87243496	0.110753411	NA
Leaf148_gene_1504	contig_2	749038	749982	Leaf148_gene_1504	945	-1.03460139	7.893480015	-10.25450188	7.61E-09	2.16E-07	10.47466099	5.08E-08	NA	down	0.524490106	7.893480015	0.066445992	NA
Leaf148_gene_4229	contig_10	50577	51296	Leaf148_gene_4229	720	-2.571907521	5.883340596	-10.13384815	9.11E-09	2.51E-07	10.44272157	5.88E-08	NA	down	1.357510212	5.883340596	0.230737995	NA
Leaf148_gene_3519	contig_6	159210	160730	Leaf148_gene_3519	1521	-1.16727007	6.825999295	-10.17893801	8.52E-09	2.37E-07	10.42797735	5.57E-08	NA	down	0.706833117	6.825999295	0.10355013	NA
Leaf148_gene_226	contig_1	272177	272959	Leaf148_gene_226	783	-1.811834872	5.694927829	-10.10804372	9.47E-09	2.57E-07	10.4035521	6.03E-08	NA	down	1.199441145	5.694927829	0.210615688	NA
Leaf148_gene_563	contig_1	667842	670622	Leaf148_gene_563	2781	-1.463475399	6.250818843	-10.12251096	9.27E-09	2.53E-07	10.39581259	5.94E-08	NA	down	0.840739945	6.250818843	0.13450077	NA
Leaf148_gene_3993	contig_7	187023	189305	Leaf148_gene_3993	2283	-0.971775113	8.348956722	-10.22040963	8.01E-09	2.25E-07	10.37373945	5.27E-08	NA	down	0.555543543	8.348956722	0.066540475	NA
Leaf148_gene_3985	contig_7	176132	177421	Leaf148_gene_3985	1290	-1.909138259	5.982697622	-10.07805727	9.90E-09	2.64E-07	10.3422449	6.19E-08	NA	down	1.290293288	5.982697622	0.215670818	NA
Leaf148_gene_1896	contig_2	1255089	1256996	Leaf148_gene_1896	1908	-1.483597349	6.545644867	-10.09158285	9.70E-09	2.60E-07	10.32563715	6.10E-08	kup	down	0.848430517	6.545644867	0.12961756	NA
Leaf148_gene_2678	contig_3	359039	360037	Leaf148_gene_2678	999	-1.886093061	5.897451058	-10.05128654	1.03E-08	2.73E-07	10.31101044	6.40E-08	NA	down	1.202575165	5.897451058	0.203914395	NA
Leaf148_gene_1583	contig_2	837665	838936	Leaf148_gene_1583	1272	-1.391088304	7.739358861	-10.13607821	9.08E-09	2.51E-07	10.29728231	5.88E-08	alaA	down	0.751000902	7.739358861	0.097036578	NA
Leaf148_gene_2049	contig_2	1460418	1461191	Leaf148_gene_2049	774	-1.667932706	5.759368087	-10.00549572	1.10E-08	2.89E-07	10.25038877	6.77E-08	NA	down	1.002046634	5.759368087	0.173985517	NA
Leaf148_gene_2118	contig_2	1537576	1538838	Leaf148_gene_2118	1263	-2.344998742	5.574705583	-9.981071282	1.15E-08	2.98E-07	10.2214014	6.98E-08	NA	down	1.39370139	5.574705583	0.250004484	NA
Leaf148_gene_3983	contig_7	174005	175210	Leaf148_gene_3983	1206	-1.244650017	6.778414938	-10.02884361	1.07E-08	2.80E-07	10.2070274	6.58E-08	NA	down	0.752619839	6.778414938	0.111031834	NA
Leaf148_gene_428	contig_1	510567	511172	Leaf148_gene_428	606	-3.741104754	2.308011286	-10.49452758	5.35E-09	1.69E-07	10.16466	3.97E-08	NA	down	2.009550387	2.308011286	0.870684818	NA
Leaf148_gene_1643	contig_2	924634	925197	Leaf148_gene_1643	564	-1.424673615	8.403980918	-10.10101396	9.57E-09	2.58E-07	10.16296508	6.05E-08	NA	down	1.013396076	8.403980918	0.120585242	NA
Leaf148_gene_1178	contig_2	389678	392023	Leaf148_gene_1178	2346	-1.958861747	6.317232403	-9.95074522	1.20E-08	3.01E-07	10.14265448	7.05E-08	NA	down	1.077524813	6.317232403	0.170569127	NA
Leaf148_gene_869	contig_2	10523	11422	Leaf148_gene_869	900	-1.748253407	5.010182	-9.904966174	1.29E-08	3.11E-07	10.09270029	7.30E-08	NA	down	1.02304429	5.010182	0.204193039	NA
Leaf148_gene_1403	contig_2	639268	640353	Leaf148_gene_1403	1086	-2.239762106	4.460106278	-9.953827593	1.19E-08	3.01E-07	10.08247177	7.05E-08	NA	down	1.37297683	4.460106278	0.307835003	NA
Leaf148_gene_2594	contig_3	248305	250446	Leaf148_gene_2594	2142	-1.40001552	6.177647915	-9.877860402	1.34E-08	3.20E-07	10.02792449	7.52E-08	NA	down	0.803799175	6.177647915	0.130114112	NA
Leaf148_gene_3515	contig_6	154542	155855	Leaf148_gene_3515	1314	-1.323862048	6.657889912	-9.880778107	1.33E-08	3.20E-07	10.0195317	7.52E-08	NA	down	0.749707063	6.657889912	0.112604304	NA
Leaf148_gene_2640	contig_3	306894	307949	Leaf148_gene_2640	1056	-1.508677612	7.729332081	-9.959076472	1.18E-08	3.01E-07	10.01890972	7.05E-08	NA	down	0.880122653	7.729332081	0.113867879	NA
Leaf148_gene_2925	contig_4	173610	174602	Leaf148_gene_2925	993	-2.195180343	4.480306774	-9.931341121	1.24E-08	3.06E-07	10.0164012	7.17E-08	NA	down	1.173637038	4.480306774	0.261954615	NA
Leaf148_gene_3156	contig_5	64946	69754	Leaf148_gene_3156	4809	-1.288914429	8.154215832	-9.976200358	1.15E-08	2.98E-07	10.00544428	6.99E-08	NA	down	0.795826372	8.154215832	0.097596923	NA
Leaf148_gene_2329	contig_2	1787075	1788100	Leaf148_gene_2329	1026	-1.635256956	6.075146264	-9.843314867	1.41E-08	3.34E-07	9.996407855	7.83E-08	NA	down	0.837310001	6.075146264	0.137825488	NA
Leaf148_gene_2336	contig_2	1794494	1795711	Leaf148_gene_2336	1218	-1.540349535	7.938486135	-9.933649614	1.23E-08	3.06E-07	9.977183613	7.17E-08	NA	down	0.876027857	7.938486135	0.110352004	NA
Leaf148_gene_1090	contig_2	298466	298741	Leaf148_gene_1090	276	-1.521225075	5.360797319	-9.81075461	1.49E-08	3.43E-07	9.964447539	8.05E-08	NA	down	1.10777975	5.360797319	0.206644587	NA
Leaf148_gene_4215	contig_10	38077	39495	Leaf148_gene_4215	1419	-1.856619768	6.353258903	-9.832614631	1.44E-08	3.36E-07	9.964272348	7.88E-08	NA	down	0.931255373	6.353258903	0.146579163	NA
Leaf148_gene_2279	contig_2	1724880	1726325	Leaf148_gene_2279	1446	-1.069452319	6.732126216	-9.869671471	1.36E-08	3.23E-07	9.956586067	7.57E-08	NA	down	0.707078383	6.732126216	0.10503047	NA
Leaf148_gene_3812	contig_6	500771	501427	Leaf148_gene_3812	657	-1.127385519	7.609330735	-9.904607623	1.29E-08	3.11E-07	9.950621254	7.30E-08	NA	down	0.61595265	7.609330735	0.08094702	NA
Leaf148_gene_3523	contig_6	167392	168480	Leaf148_gene_3523	1089	-1.362336482	7.894664087	-9.921717055	1.25E-08	3.09E-07	9.95013655	7.24E-08	NA	down	0.773163303	7.894664087	0.097934921	NA
Leaf148_gene_1214	contig_2	429858	431606	Leaf148_gene_1214	1749	-1.836599823	6.752054137	-9.839617177	1.42E-08	3.34E-07	9.937076967	7.84E-08	NA	down	1.024707048	6.752054137	0.151762268	NA
Leaf148_gene_2547	contig_3	178018	179115	Leaf148_gene_2547	1098	-1.616783542	5.923094736	-9.775328693	1.57E-08	3.56E-07	9.900326383	8.35E-08	NA	down	0.831712147	5.923094736	0.140418512	NA
Leaf148_gene_1894	contig_2	1253807	1254331	Leaf148_gene_1894	525	-2.311665614	5.90308093	-9.775694013	1.57E-08	3.56E-07	9.89896141	8.35E-08	NA	down	1.465803601	5.90308093	0.248311622	NA
Leaf148_gene_3783	contig_6	463928	464731	Leaf148_gene_3783	804	-1.800663377	5.761034007	-9.768400055	1.58E-08	3.57E-07	9.877845088	8.36E-08	NA	down	1.389770288	5.761034007	0.241236258	NA
Leaf148_gene_4166	contig_9	38365	38441	Leaf148_gene_4166	77	-3.086089134	3.626948841	-9.955999255	1.19E-08	3.01E-07	9.8670485	7.05E-08	NA	down	1.957349745	3.626948841	0.539668418	NA
Leaf148_gene_2253	contig_2	1692106	1692909	Leaf148_gene_2253	804	-2.288634326	5.066029349	-9.753172574	1.62E-08	3.62E-07	9.856733984	8.48E-08	NA	down	1.274985772	5.066029349	0.251673586	NA
Leaf148_gene_49	contig_1	60574	61236	Leaf148_gene_49	663	-2.812081537	4.579164589	-9.792500026	1.53E-08	3.51E-07	9.844251029	8.24E-08	NA	down	1.981678867	4.579164589	0.432759913	NA
Leaf148_gene_2098	contig_2	1516521	1517621	Leaf148_gene_2098	1101	-1.600781298	5.968083605	-9.752450235	1.62E-08	3.62E-07	9.841991292	8.48E-08	NA	down	1.197918575	5.968083605	0.20072081	NA
Leaf148_gene_2896	contig_4	132543	134039	Leaf148_gene_2896	1497	-1.263305089	7.343893992	-9.826298082	1.45E-08	3.37E-07	9.83421907	7.91E-08	NA	down	0.886805671	7.343893992	0.120754149	NA
Leaf148_gene_4223	contig_10	45303	46100	Leaf148_gene_4223	798	-2.481964485	5.361249503	-9.721598128	1.70E-08	3.71E-07	9.830839045	8.71E-08	NA	down	1.422271397	5.361249503	0.265287298	NA
Leaf148_gene_310	contig_1	372080	373270	Leaf148_gene_310	1191	-1.31162746	6.358650056	-9.772594692	1.57E-08	3.56E-07	9.826820856	8.35E-08	NA	down	1.103643416	6.358650056	0.173565679	NA
Leaf148_gene_484	contig_1	566307	568388	Leaf148_gene_484	2082	-1.78644587	5.741765273	-9.711985856	1.73E-08	3.75E-07	9.803173046	8.79E-08	NA	down	1.176509725	5.741765273	0.204903835	NA
Leaf148_gene_193	contig_1	238463	239197	Leaf148_gene_193	735	-1.841276475	5.476070716	-9.676950352	1.82E-08	3.92E-07	9.764825944	9.19E-08	NA	down	0.950670335	5.476070716	0.173604466	NA
Leaf148_gene_1635	contig_2	916397	917512	Leaf148_gene_1635	1116	-1.166592807	6.875474324	-9.729631197	1.68E-08	3.70E-07	9.73327187	8.68E-08	NA	down	0.713774489	6.875474324	0.103814581	NA
Leaf148_gene_1993	contig_2	1389202	1390311	Leaf148_gene_1993	1110	-1.553776551	6.1843547	-9.666903126	1.85E-08	3.96E-07	9.714061106	9.28E-08	NA	down	0.925007877	6.1843547	0.149572255	NA
Leaf148_gene_54	contig_1	65172	65972	Leaf148_gene_54	801	-3.144928792	4.237755999	-9.737775479	1.66E-08	3.68E-07	9.689018079	8.63E-08	NA	down	1.936276539	4.237755999	0.456910813	NA
Leaf148_gene_4280	contig_11	22985	24988	Leaf148_gene_4280	2004	-1.49402163	6.227297339	-9.640651844	1.93E-08	4.10E-07	9.680461256	9.62E-08	NA	down	0.945433655	6.227297339	0.151820863	NA
Leaf148_gene_3760	contig_6	438542	439012	Leaf148_gene_3760	471	-3.747328939	2.593906854	-9.906557972	1.28E-08	3.11E-07	9.655754276	7.30E-08	NA	down	2.123441805	2.593906854	0.818626853	NA
Leaf148_gene_3710	contig_6	380926	383013	Leaf148_gene_3710	2088	-0.986049801	8.010511862	-9.727132591	1.69E-08	3.70E-07	9.646684411	8.68E-08	NA	down	0.51240614	8.010511862	0.063966716	NA
Leaf148_gene_3804	contig_6	488132	489151	Leaf148_gene_3804	1020	-2.314790076	5.04861311	-9.594460515	2.07E-08	4.30E-07	9.613755431	1.01E-07	NA	down	1.41230261	5.04861311	0.279740709	NA
Leaf148_gene_1749	contig_2	1057136	1057783	Leaf148_gene_1749	648	-2.457382877	5.470888789	-9.555598611	2.20E-08	4.50E-07	9.581189222	1.06E-07	NA	down	1.435989965	5.470888789	0.262478369	NA
Leaf148_gene_2146	contig_2	1564788	1566143	Leaf148_gene_2146	1356	-2.173758587	6.962895089	-9.595188573	2.07E-08	4.30E-07	9.538319187	1.01E-07	NA	down	1.191748675	6.962895089	0.171157063	NA
Leaf148_gene_297	contig_1	357011	357406	Leaf148_gene_297	396	-1.734059125	6.77122124	-9.590842504	2.08E-08	4.30E-07	9.511269692	1.01E-07	NA	down	1.260073748	6.77122124	0.186092538	NA
Leaf148_gene_3313	contig_5	266085	266543	Leaf148_gene_3313	459	-3.99135806	3.048980259	-9.693020164	1.78E-08	3.84E-07	9.473990001	9.01E-08	NA	down	2.368626936	3.048980259	0.776858731	NA
Leaf148_gene_261	contig_1	314837	315808	Leaf148_gene_261	972	-1.411051528	8.16132768	-9.622212771	1.99E-08	4.20E-07	9.467246317	9.85E-08	NA	down	0.774363065	8.16132768	0.094881997	NA
Leaf148_gene_3889	contig_7	55278	57194	Leaf148_gene_3889	1917	-1.729575945	6.68894565	-9.546158576	2.23E-08	4.52E-07	9.462793679	1.06E-07	NA	down	1.202626119	6.68894565	0.179793077	NA
Leaf148_gene_1645	contig_2	926907	927503	Leaf148_gene_1645	597	-3.743955165	1.816603865	-9.966119326	1.17E-08	3.01E-07	9.461611117	7.05E-08	NA	down	2.278085854	1.816603865	1.254035565	NA
Leaf148_gene_2669	contig_3	344285	344857	Leaf148_gene_2669	573	-1.869127261	5.936584798	-9.489867825	2.44E-08	4.89E-07	9.451299111	1.15E-07	NA	down	1.195534287	5.936584798	0.201384184	NA
Leaf148_gene_4068	contig_7	272211	273575	Leaf148_gene_4068	1365	1.530653236	5.889272996	9.48476911	2.46E-08	4.91E-07	9.428855716	1.15E-07	NA	up	0.84357055	5.889272996	0.143238486	NA
Leaf148_gene_1969	contig_2	1356615	1357361	Leaf148_gene_1969	747	2.761441207	2.98083152	9.593345547	2.08E-08	4.30E-07	9.398709044	1.01E-07	NA	up	1.787197553	2.98083152	0.599563424	NA
Leaf148_gene_1644	contig_2	925549	926907	Leaf148_gene_1644	1359	-2.294253086	5.146900705	-9.437404756	2.65E-08	5.18E-07	9.38511718	1.22E-07	NA	down	1.304435684	5.146900705	0.253441004	NA
Leaf148_gene_65	contig_1	76099	76860	Leaf148_gene_65	762	-3.407614198	3.752133622	-9.58502725	2.10E-08	4.32E-07	9.373577016	1.01E-07	NA	down	1.930087411	3.752133622	0.514397302	NA
Leaf148_gene_1286	contig_2	511338	512648	Leaf148_gene_1286	1311	-3.089289259	3.966395281	-9.548533039	2.23E-08	4.52E-07	9.365858435	1.06E-07	NA	down	1.677987908	3.966395281	0.423051105	NA
Leaf148_gene_1558	contig_2	810189	810944	Leaf148_gene_1558	756	-4.291151097	3.392349946	-9.596306273	2.07E-08	4.30E-07	9.360804827	1.01E-07	NA	down	2.66023134	3.392349946	0.784185412	NA
Leaf148_gene_1623	contig_2	895005	896567	Leaf148_gene_1623	1563	-1.498848735	6.494828363	-9.440915754	2.64E-08	5.18E-07	9.307917259	1.22E-07	NA	down	1.062801667	6.494828363	0.163638145	NA
Leaf148_gene_2668	contig_3	341490	344204	Leaf148_gene_2668	2715	-1.626234318	6.557594784	-9.435140859	2.66E-08	5.18E-07	9.305630209	1.22E-07	NA	down	1.001583851	6.557594784	0.152736466	NA
Leaf148_gene_3781	contig_6	460052	462124	Leaf148_gene_3781	2073	-1.788315596	5.435344136	-9.368325396	2.95E-08	5.66E-07	9.288789145	1.33E-07	NA	down	1.239737646	5.435344136	0.228088161	NA
Leaf148_gene_4219	contig_10	42336	42902	Leaf148_gene_4219	567	-1.745467987	6.317261709	-9.353450524	3.02E-08	5.76E-07	9.216205976	1.35E-07	NA	down	0.93573486	6.317261709	0.148123491	NA
Leaf148_gene_3893	contig_7	60962	62050	Leaf148_gene_3893	1089	-2.933427884	5.540232236	-9.314051603	3.22E-08	6.05E-07	9.208995969	1.42E-07	NA	down	1.494082057	5.540232236	0.269678597	NA
Leaf148_gene_1846	contig_2	1192006	1193883	Leaf148_gene_1846	1878	-2.32419396	5.969812084	-9.314806076	3.22E-08	6.05E-07	9.181372044	1.42E-07	NA	down	1.395718695	5.969812084	0.233796085	NA
Leaf148_gene_1165	contig_2	371424	372281	Leaf148_gene_1165	858	-1.120042051	8.353296257	-9.462376195	2.55E-08	5.06E-07	9.180316475	1.19E-07	NA	down	0.695314025	8.353296257	0.083238281	NA
Leaf148_gene_3917	contig_7	84445	84529	Leaf148_gene_3917	85	-1.464946209	5.894612404	-9.291106171	3.34E-08	6.25E-07	9.105004322	1.46E-07	NA	down	1.324422255	5.894612404	0.224683519	NA
Leaf148_gene_2789	contig_3	469464	471170	Leaf148_gene_2789	1707	-2.774532962	3.865665668	-9.367656796	2.96E-08	5.66E-07	9.085783394	1.33E-07	NA	down	1.458467461	3.865665668	0.377287532	NA
Leaf148_gene_2005	contig_2	1407351	1410278	Leaf148_gene_2005	2928	0.771583877	9.123343786	9.441600452	2.63E-08	5.18E-07	9.08565138	1.22E-07	NA	up	0.407067413	9.123343786	0.044618226	NA
Leaf148_gene_1948	contig_2	1327000	1328214	Leaf148_gene_1948	1215	-2.091742805	5.482542921	-9.23597417	3.65E-08	6.64E-07	9.085113819	1.56E-07	NA	down	1.142774266	5.482542921	0.208438727	NA
Leaf148_gene_561	contig_1	666079	667029	Leaf148_gene_561	951	-1.457170022	6.758562234	-9.28107886	3.39E-08	6.29E-07	9.030396022	1.48E-07	NA	down	0.945057039	6.758562234	0.139831077	NA
Leaf148_gene_2259	contig_2	1697781	1698686	Leaf148_gene_2259	906	-1.879355703	5.776103621	-9.21060091	3.80E-08	6.89E-07	9.02319186	1.62E-07	NA	down	1.033161232	5.776103621	0.178868196	NA
Leaf148_gene_1485	contig_2	726773	726991	Leaf148_gene_1485	219	1.562247173	9.197759443	9.378621515	2.91E-08	5.61E-07	8.990785415	1.32E-07	NA	up	0.915523182	9.197759443	0.099537631	NA
Leaf148_gene_2595	contig_3	250452	252812	Leaf148_gene_2595	2361	-1.465313182	5.693150933	-9.200604258	3.86E-08	6.94E-07	8.983222255	1.63E-07	NA	down	1.238726767	5.693150933	0.21758193	GH5, GH8, GH9
Leaf148_gene_1346	contig_2	575771	576436	Leaf148_gene_1346	666	-2.179421209	4.519549556	-9.195216859	3.89E-08	6.97E-07	8.98148683	1.63E-07	NA	down	1.312395501	4.519549556	0.290381925	NA
Leaf148_gene_2569	contig_3	218991	220985	Leaf148_gene_2569	1995	-1.911789784	7.752352142	-9.283159948	3.38E-08	6.29E-07	8.969135995	1.48E-07	NA	down	1.029382937	7.752352142	0.132783305	NA
Leaf148_gene_16	contig_1	25987	26958	Leaf148_gene_16	972	-2.144832575	5.943963474	-9.182336391	3.97E-08	7.08E-07	8.96058151	1.66E-07	NA	down	1.452136134	5.943963474	0.24430435	NA
Leaf148_gene_2635	contig_3	300243	301736	Leaf148_gene_2635	1494	-2.163090142	5.912025048	-9.164086379	4.09E-08	7.23E-07	8.933068231	1.70E-07	NA	down	1.390911327	5.912025048	0.235268172	NA
Leaf148_gene_1750	contig_2	1058040	1059506	Leaf148_gene_1750	1467	-1.714439689	8.899124312	-9.330083021	3.14E-08	5.95E-07	8.926121966	1.40E-07	NA	down	0.972096128	8.899124312	0.109235032	NA
Leaf148_gene_2914	contig_4	158292	159608	Leaf148_gene_2914	1317	-1.148362128	7.64677722	-9.267137585	3.47E-08	6.40E-07	8.915110088	1.50E-07	NA	down	0.821049576	7.64677722	0.107371975	NA
Leaf148_gene_3707	contig_6	375787	376950	Leaf148_gene_3707	1164	-1.766879616	7.038880912	-9.200142529	3.86E-08	6.94E-07	8.907184674	1.63E-07	NA	down	0.891329523	7.038880912	0.126629436	NA
Leaf148_gene_902	contig_2	60871	61728	Leaf148_gene_902	858	-1.381222983	6.577403635	-9.177086468	4.01E-08	7.11E-07	8.894910909	1.67E-07	NA	down	0.759236423	6.577403635	0.115431022	NA
Leaf148_gene_2525	contig_3	153695	154219	Leaf148_gene_2525	525	-3.408472228	2.428354186	-9.409626724	2.77E-08	5.37E-07	8.885511139	1.26E-07	NA	down	2.125260013	2.428354186	0.875185352	NA
Leaf148_gene_3013	contig_4	280554	281120	Leaf148_gene_3013	567	-1.508595113	5.80255456	-9.088527758	4.62E-08	8.03E-07	8.815969018	1.88E-07	NA	down	0.985328052	5.80255456	0.169809356	NA
Leaf148_gene_1802	contig_2	1132018	1133352	Leaf148_gene_1802	1335	-1.890925889	6.050266348	-9.07734369	4.70E-08	8.14E-07	8.776837947	1.91E-07	NA	down	1.29316336	6.050266348	0.2137366	NA
Leaf148_gene_1539	contig_2	790454	791251	Leaf148_gene_1539	798	-1.266051899	7.05757404	-9.139081413	4.26E-08	7.48E-07	8.764613405	1.76E-07	NA	down	0.906164889	7.05757404	0.128396087	NA
Leaf148_gene_4241	contig_10	66231	67172	Leaf148_gene_4241	942	-1.844348772	7.400934437	-9.137442896	4.27E-08	7.48E-07	8.744933349	1.76E-07	NA	down	1.142610918	7.400934437	0.154387385	NA
Leaf148_gene_1207	contig_2	422820	423545	Leaf148_gene_1207	726	-2.495646931	4.380709469	-9.07118483	4.75E-08	8.16E-07	8.738992727	1.91E-07	NA	down	1.35351895	4.380709469	0.308972544	NA
Leaf148_gene_1768	contig_2	1082854	1085979	Leaf148_gene_1768	3126	-1.530828556	6.215536323	-9.030949981	5.07E-08	8.47E-07	8.695134091	1.99E-07	NA	down	0.840334536	6.215536323	0.135199039	NA
Leaf148_gene_1130	contig_2	335039	335776	Leaf148_gene_1130	738	-1.677905907	6.211603158	-9.030356156	5.07E-08	8.47E-07	8.686399279	1.99E-07	NA	down	1.18380282	6.211603158	0.190579274	NA
Leaf148_gene_2927	contig_4	178884	180128	Leaf148_gene_2927	1245	-1.478530728	5.892567045	-8.999641869	5.33E-08	8.73E-07	8.670683385	2.05E-07	NA	down	1.006057264	5.892567045	0.170733274	NA
Leaf148_gene_2522	contig_3	149863	151674	Leaf148_gene_2522	1812	-1.424449001	6.747832231	-9.050499832	4.91E-08	8.37E-07	8.669323263	1.96E-07	NA	down	0.781656826	6.747832231	0.115838213	NA
Leaf148_gene_711	contig_1	851278	853410	Leaf148_gene_711	2133	-1.122723413	6.595029497	-9.044784388	4.96E-08	8.41E-07	8.652564288	1.97E-07	NA	down	0.801779577	6.595029497	0.121573312	NA
Leaf148_gene_2577	contig_3	227306	228427	Leaf148_gene_2577	1122	-1.58949073	5.254385652	-8.959970437	5.69E-08	9.10E-07	8.646753216	2.13E-07	NA	down	0.963451775	5.254385652	0.183361451	NA
Leaf148_gene_4029	contig_7	226032	227516	Leaf148_gene_4029	1485	-1.550419894	7.284879321	-9.071590221	4.75E-08	8.16E-07	8.645426569	1.91E-07	NA	down	0.911314043	7.284879321	0.125096656	NA
Leaf148_gene_113	contig_1	131541	132641	Leaf148_gene_113	1101	1.763364409	4.712306726	8.941161735	5.87E-08	9.21E-07	8.622685466	2.16E-07	NA	up	0.996150766	4.712306726	0.211393448	NA
Leaf148_gene_797	contig_1	935349	936413	Leaf148_gene_797	1065	-1.754195921	6.197054696	-8.993600627	5.39E-08	8.78E-07	8.616990063	2.06E-07	NA	down	1.121089377	6.197054696	0.180906807	NA
Leaf148_gene_2267	contig_2	1707906	1708316	Leaf148_gene_2267	411	-1.564264756	5.627309128	-8.950397275	5.78E-08	9.14E-07	8.615607995	2.14E-07	NA	down	0.935578229	5.627309128	0.166256768	NA
Leaf148_gene_318	contig_1	380792	382732	Leaf148_gene_318	1941	-2.568559896	5.716401895	-8.943008359	5.85E-08	9.21E-07	8.610956048	2.16E-07	NA	down	1.454116344	5.716401895	0.254376157	NA
Leaf148_gene_172	contig_1	210101	210952	Leaf148_gene_172	852	-2.341213234	4.862000813	-8.931291809	5.96E-08	9.29E-07	8.603082536	2.18E-07	NA	down	1.456779241	4.862000813	0.299625462	NA
Leaf148_gene_1064	contig_2	266253	269267	Leaf148_gene_1064	3015	-1.351949858	9.051889313	-9.122516361	4.37E-08	7.63E-07	8.582157365	1.79E-07	NA	down	0.708654073	9.051889313	0.078287974	NA
Leaf148_gene_810	contig_1	951696	952904	Leaf148_gene_810	1209	-1.511170352	5.833970189	-8.935369712	5.92E-08	9.26E-07	8.569832123	2.17E-07	NA	down	0.880459526	5.833970189	0.150919442	NA
Leaf148_gene_3643	contig_6	306305	307423	Leaf148_gene_3643	1119	-1.60684122	6.140740777	-8.952801197	5.75E-08	9.14E-07	8.553197983	2.14E-07	NA	down	1.183465011	6.140740777	0.192723493	NA
Leaf148_gene_3544	contig_6	197664	199247	Leaf148_gene_3544	1584	-1.97011166	5.801526513	-8.912013849	6.15E-08	9.48E-07	8.541305731	2.22E-07	NA	down	1.103571937	5.801526513	0.190220959	NA
Leaf148_gene_3694	contig_6	364340	365002	Leaf148_gene_3694	663	-1.226765243	6.611406007	-8.980524948	5.50E-08	8.90E-07	8.527117668	2.09E-07	NA	down	1.130144862	6.611406007	0.170938657	NA
Leaf148_gene_1217	contig_2	433787	434002	Leaf148_gene_1217	216	0.97049539	12.03868439	9.260292979	3.51E-08	6.44E-07	8.521738766	1.51E-07	NA	up	0.554635152	12.03868439	0.046071077	NA
Leaf148_gene_1773	contig_2	1093670	1095160	Leaf148_gene_1773	1491	-1.577827071	8.532631539	-9.055302385	4.87E-08	8.34E-07	8.520585258	1.96E-07	NA	down	0.849980115	8.532631539	0.099615237	NA
Leaf148_gene_3063	contig_4	334223	334921	Leaf148_gene_3063	699	-1.660887009	5.593413736	-8.909246857	6.18E-08	9.49E-07	8.519327544	2.23E-07	NA	down	1.401441847	5.593413736	0.250552152	NA
Leaf148_gene_2	contig_1	1959	4289	Leaf148_gene_2	2331	-1.473080433	7.819072134	-9.01633252	5.19E-08	8.60E-07	8.512569174	2.02E-07	NA	down	0.805030496	7.819072134	0.102957292	GH95
Leaf148_gene_302	contig_1	361807	362203	Leaf148_gene_302	397	-0.642283144	15.9199274	-9.491874341	2.43E-08	4.89E-07	8.510858123	1.15E-07	NA	down	0.500938572	15.9199274	0.031466134	NA
Leaf148_gene_25	contig_1	32470	32546	Leaf148_gene_25	77	-2.253287779	5.442868892	-8.876594322	6.52E-08	9.87E-07	8.508763932	2.31E-07	NA	down	1.44894281	5.442868892	0.266209391	NA
Leaf148_gene_2901	contig_4	138131	139999	Leaf148_gene_2901	1869	-1.889438076	7.888658906	-9.013639853	5.21E-08	8.60E-07	8.496714196	2.02E-07	NA	down	1.068949825	7.888658906	0.135504632	NA
Leaf148_gene_527	contig_1	622022	623071	Leaf148_gene_527	1050	-1.596254982	7.406483425	-8.985677719	5.46E-08	8.86E-07	8.495034621	2.08E-07	NA	down	1.048414661	7.406483425	0.141553636	NA
Leaf148_gene_612	contig_1	722610	723095	Leaf148_gene_612	486	-1.59982262	5.013975371	-8.858257911	6.72E-08	1.01E-06	8.480852443	2.37E-07	NA	down	1.328771821	5.013975371	0.265013631	NA
Leaf148_gene_1582	contig_2	837015	837665	Leaf148_gene_1582	651	-1.857052739	4.872035113	-8.853230692	6.77E-08	1.01E-06	8.472568347	2.37E-07	NA	down	0.963385507	4.872035113	0.1977378	NA
Leaf148_gene_307	contig_1	366619	368043	Leaf148_gene_307	1425	-2.092867061	6.238667238	-8.895708383	6.32E-08	9.64E-07	8.468066755	2.26E-07	NA	down	1.313082539	6.238667238	0.210474848	NA
Leaf148_gene_779	contig_1	915109	916116	Leaf148_gene_779	1008	-1.214742516	8.095903289	-9.000825933	5.32E-08	8.73E-07	8.43494044	2.05E-07	NA	down	0.950696044	8.095903289	0.117429274	NA
Leaf148_gene_1386	contig_2	621668	622612	Leaf148_gene_1386	945	-1.515258041	7.376958936	-8.953988276	5.74E-08	9.14E-07	8.430922439	2.14E-07	NA	down	0.956183315	7.376958936	0.129617546	NA
Leaf148_gene_1445	contig_2	678990	680396	Leaf148_gene_1445	1407	-0.935726788	8.792605491	-9.018745918	5.17E-08	8.60E-07	8.419725178	2.02E-07	NA	down	0.524097271	8.792605491	0.059606595	NA
Leaf148_gene_2916	contig_4	160560	165569	Leaf148_gene_2916	5010	-1.392277745	9.252970637	-9.033342608	5.05E-08	8.47E-07	8.417678027	1.99E-07	NA	down	0.727450623	9.252970637	0.078618062	NA
Leaf148_gene_1949	contig_2	1328249	1328728	Leaf148_gene_1949	480	-2.330812178	4.197588566	-8.837477544	6.95E-08	1.03E-06	8.409107656	2.42E-07	NA	down	1.314340925	4.197588566	0.313118093	NA
Leaf148_gene_4142	contig_9	10399	11241	Leaf148_gene_4142	843	-2.673505714	5.316690556	-8.807335818	7.30E-08	1.07E-06	8.407850449	2.51E-07	NA	down	2.001385138	5.316690556	0.376434385	NA
Leaf148_gene_3733	contig_6	411791	412435	Leaf148_gene_3733	645	-4.248661545	3.04264676	-8.923980263	6.03E-08	9.37E-07	8.386847191	2.20E-07	NA	down	2.493434807	3.04264676	0.819495329	NA
Leaf148_gene_1700	contig_2	990933	992513	Leaf148_gene_1700	1581	-1.982905934	5.201754274	-8.794277201	7.46E-08	1.09E-06	8.384585108	2.55E-07	NA	down	1.34978444	5.201754274	0.25948639	NA
Leaf148_gene_1176	contig_2	387939	389201	Leaf148_gene_1176	1263	-1.328849181	5.597566489	-8.815689701	7.20E-08	1.06E-06	8.376913611	2.49E-07	NA	down	0.983277396	5.597566489	0.175661584	NA
Leaf148_gene_3070	contig_4	341218	342444	Leaf148_gene_3070	1227	-1.088872996	7.634502399	-8.921618799	6.06E-08	9.37E-07	8.368267814	2.20E-07	NA	down	0.586867404	7.634502399	0.07687042	NA
Leaf148_gene_1659	contig_2	944571	945773	Leaf148_gene_1659	1203	-5.094467636	2.922643449	-8.895419676	6.32E-08	9.64E-07	8.323503553	2.26E-07	NA	down	3.152201546	2.922643449	1.078544681	NA
Leaf148_gene_2928	contig_4	180583	181470	Leaf148_gene_2928	888	-1.517068222	5.356702465	-8.756455675	7.94E-08	1.14E-06	8.293948256	2.68E-07	NA	down	1.390362618	5.356702465	0.259555693	NA
Leaf148_gene_514	contig_1	607037	607651	Leaf148_gene_514	615	-2.759174508	4.176441373	-8.768628823	7.78E-08	1.13E-06	8.263836534	2.64E-07	NA	down	1.596160856	4.176441373	0.382182033	NA
Leaf148_gene_2128	contig_2	1545612	1546034	Leaf148_gene_2128	423	0.934314243	9.989595559	8.976709843	5.54E-08	8.92E-07	8.257582369	2.09E-07	NA	up	0.649152565	9.989595559	0.064982867	NA
Leaf148_gene_603	contig_1	707696	709630	Leaf148_gene_603	1935	-1.7568741	5.751813497	-8.727154508	8.34E-08	1.17E-06	8.252123339	2.75E-07	NA	down	0.922316194	5.751813497	0.160352243	NA
Leaf148_gene_1877	contig_2	1233872	1235731	Leaf148_gene_1877	1860	-1.252424436	7.081796409	-8.823547322	7.11E-08	1.05E-06	8.250030024	2.46E-07	NA	down	0.837506499	7.081796409	0.118261872	NA
Leaf148_gene_2988	contig_4	253019	253954	Leaf148_gene_2988	936	-1.393053811	5.663097597	-8.728511157	8.32E-08	1.17E-06	8.241021667	2.75E-07	NA	down	0.868622031	5.663097597	0.153382847	NA
Leaf148_gene_2348	contig_2	1807246	1807719	Leaf148_gene_2348	474	-2.066348654	6.632473744	-8.751566674	8.01E-08	1.14E-06	8.217653242	2.68E-07	NA	down	1.195635112	6.632473744	0.18026986	NA
Leaf148_gene_2994	contig_4	258662	260731	Leaf148_gene_2994	2070	-2.162526776	6.556753543	-8.758053227	7.92E-08	1.14E-06	8.206053904	2.68E-07	NA	down	1.308836099	6.556753543	0.199616486	NA
Leaf148_gene_388	contig_1	463004	464323	Leaf148_gene_388	1320	-2.363806047	5.773189707	-8.6983876	8.74E-08	1.21E-06	8.201990177	2.84E-07	NA	down	1.517976633	5.773189707	0.262935519	NA
Leaf148_gene_3762	contig_6	440426	441202	Leaf148_gene_3762	777	-3.992807666	1.26906966	-9.031176356	5.07E-08	8.47E-07	8.200519179	1.99E-07	NA	down	2.250275523	1.26906966	1.773169428	NA
Leaf148_gene_15	contig_1	25455	25970	Leaf148_gene_15	516	-2.381859988	8.945777621	-8.882693204	6.45E-08	9.80E-07	8.186434182	2.30E-07	NA	down	1.37106098	8.945777621	0.153263477	NA
Leaf148_gene_2507	contig_3	132038	133051	Leaf148_gene_2507	1014	-1.014424518	7.905049053	-8.841534483	6.90E-08	1.03E-06	8.176466651	2.41E-07	NA	down	0.829638819	7.905049053	0.104950496	NA
Leaf148_gene_385	contig_1	460722	461735	Leaf148_gene_385	1014	-1.870860389	6.667168204	-8.746030814	8.08E-08	1.15E-06	8.171186655	2.69E-07	NA	down	1.184477327	6.667168204	0.177658234	NA
Leaf148_gene_3518	contig_6	158608	159198	Leaf148_gene_3518	591	-2.256784777	7.405335564	-8.782866566	7.60E-08	1.10E-06	8.147718666	2.59E-07	NA	down	1.706876197	7.405335564	0.230492755	NA
Leaf148_gene_2705	contig_3	386068	386355	Leaf148_gene_2705	288	-1.574945746	5.191083988	-8.658002788	9.35E-08	1.28E-06	8.145214555	3.01E-07	NA	down	1.163354641	5.191083988	0.224106303	NA
Leaf148_gene_3163	contig_5	73787	74536	Leaf148_gene_3163	750	-1.904462157	5.861518077	-8.664430296	9.25E-08	1.28E-06	8.130592983	2.99E-07	NA	down	1.032084694	5.861518077	0.176078054	NA
Leaf148_gene_1237	contig_2	452859	453440	Leaf148_gene_1237	582	-2.455531789	4.933269774	-8.637383814	9.68E-08	1.32E-06	8.124578202	3.10E-07	NA	down	1.168293876	4.933269774	0.236819377	NA
Leaf148_gene_694	contig_1	834574	834813	Leaf148_gene_694	240	-0.998974696	9.374919526	-8.873223016	6.55E-08	9.89E-07	8.090396977	2.32E-07	NA	down	0.866224194	9.374919526	0.09239804	NA
Leaf148_gene_1289	contig_2	516049	516873	Leaf148_gene_1289	825	-3.49202966	3.503439168	-8.701437428	8.70E-08	1.21E-06	8.085750963	2.84E-07	NA	down	2.103753916	3.503439168	0.600482502	NA
Leaf148_gene_3504	contig_6	142861	144456	Leaf148_gene_3504	1596	-2.160842332	8.68251519	-8.793080151	7.48E-08	1.09E-06	8.076229765	2.55E-07	NA	down	1.124348842	8.68251519	0.129495753	NA
Leaf148_gene_3481	contig_6	120700	121128	Leaf148_gene_3481	429	0.851630158	9.717497364	8.854943562	6.75E-08	1.01E-06	8.070401351	2.37E-07	NA	up	0.525652013	9.717497364	0.054093353	NA
Leaf148_gene_2417	contig_3	13975	14949	Leaf148_gene_2417	975	3.495627305	2.002658493	8.729628339	8.30E-08	1.17E-06	8.04345657	2.75E-07	NA	up	2.008206456	2.002658493	1.002770299	NA
Leaf148_gene_4231	contig_10	52720	53895	Leaf148_gene_4231	1176	-1.371300898	7.143182066	-8.699592744	8.73E-08	1.21E-06	8.041359551	2.84E-07	NA	down	0.78749797	7.143182066	0.110244701	NA
Leaf148_gene_419	contig_1	500643	501929	Leaf148_gene_419	1287	-1.568294792	5.023843384	-8.57904499	1.07E-07	1.43E-06	8.032653992	3.36E-07	NA	down	1.159383902	5.023843384	0.230776283	NA
Leaf148_gene_674	contig_1	805494	810395	Leaf148_gene_674	4902	-1.838387197	7.360885745	-8.704270543	8.66E-08	1.21E-06	8.027993431	2.84E-07	NA	down	1.141704287	7.360885745	0.155104199	NA
Leaf148_gene_590	contig_1	694270	695463	Leaf148_gene_590	1194	-1.911100254	5.530679929	-8.5669602	1.09E-07	1.46E-06	7.972965171	3.42E-07	NA	down	1.298193176	5.530679929	0.234725783	NA
Leaf148_gene_1202	contig_2	419194	420798	Leaf148_gene_1202	1605	-1.743503679	7.40802919	-8.660496344	9.31E-08	1.28E-06	7.971529364	3.00E-07	NA	down	0.892474439	7.40802919	0.120473937	NA
Leaf148_gene_2624	contig_3	289136	289504	Leaf148_gene_2624	369	-1.378183163	5.642824748	-8.559742074	1.10E-07	1.47E-06	7.943919097	3.44E-07	NA	down	1.164876541	5.642824748	0.206435003	NA
Leaf148_gene_2125	contig_2	1543886	1544275	Leaf148_gene_2125	390	-3.777227776	1.088656936	-8.966535881	5.63E-08	9.04E-07	7.943823984	2.12E-07	NA	down	1.989758801	1.088656936	1.827718848	NA
Leaf148_gene_1284	contig_2	509589	510101	Leaf148_gene_1284	513	-1.387487771	6.396447249	-8.56158538	1.10E-07	1.47E-06	7.940023527	3.44E-07	NA	down	0.842102782	6.396447249	0.131651642	NA
Leaf148_gene_1423	contig_2	657241	658248	Leaf148_gene_1423	1008	-2.137377423	5.863585226	-8.549416675	1.12E-07	1.49E-06	7.928141553	3.49E-07	NA	down	1.573534421	5.863585226	0.268357048	NA
Leaf148_gene_278	contig_1	334049	335485	Leaf148_gene_278	1437	-1.822531453	8.615222748	-8.711803484	8.55E-08	1.20E-06	7.924732714	2.81E-07	NA	down	1.022870569	8.615222748	0.118728279	NA
Leaf148_gene_2508	contig_3	133386	135569	Leaf148_gene_2508	2184	-1.043253089	7.70917066	-8.611003077	1.01E-07	1.38E-06	7.846053122	3.23E-07	E3.4.21.102	down	0.547799119	7.70917066	0.071058113	NA
Leaf148_gene_164	contig_1	201400	202680	Leaf148_gene_164	1281	-1.337681518	5.72857527	-8.494363369	1.23E-07	1.63E-06	7.845221685	3.82E-07	NA	down	0.791047211	5.72857527	0.138087949	NA
Leaf148_gene_1197	contig_2	410056	412934	Leaf148_gene_1197	2879	0.365052829	19.00840525	9.244332302	3.60E-08	6.58E-07	7.751481139	1.54E-07	NA	up	0.204673491	19.00840525	0.010767526	NA
Leaf148_gene_2815	contig_4	24357	24716	Leaf148_gene_2815	360	-1.519415139	8.236766034	-8.595228924	1.04E-07	1.41E-06	7.735936646	3.30E-07	NA	down	1.066945307	8.236766034	0.129534492	NA
Leaf148_gene_2900	contig_4	137470	137823	Leaf148_gene_2900	354	-1.403035333	6.192984286	-8.440300278	1.35E-07	1.77E-06	7.714392824	4.14E-07	NA	down	0.758051899	6.192984286	0.122404945	NA
Leaf148_gene_2966	contig_4	226416	227051	Leaf148_gene_2966	636	-2.139026954	6.012418397	-8.395031258	1.46E-07	1.88E-06	7.694303112	4.41E-07	NA	down	1.263913446	6.012418397	0.210217148	NA
Leaf148_gene_1294	contig_2	521935	522456	Leaf148_gene_1294	522	-2.65615646	4.710311656	-8.366201915	1.53E-07	1.95E-06	7.688468345	4.57E-07	NA	down	2.310121072	4.710311656	0.490439113	NA
Leaf148_gene_891	contig_2	43221	43754	Leaf148_gene_891	534	-1.586362931	5.411508195	-8.40664516	1.43E-07	1.85E-06	7.685968499	4.35E-07	NA	down	1.509099829	5.411508195	0.278868621	NA
Leaf148_gene_1660	contig_2	946139	946588	Leaf148_gene_1660	450	-1.754116451	6.363474167	-8.426308175	1.38E-07	1.80E-06	7.648640214	4.22E-07	NA	down	1.12071749	6.363474167	0.176117237	NA
Leaf148_gene_3785	contig_6	465679	467694	Leaf148_gene_3785	2016	-1.709267022	5.617404403	-8.364768969	1.53E-07	1.95E-06	7.644540504	4.57E-07	NA	down	1.03271154	5.617404403	0.183841409	NA
Leaf148_gene_587	contig_1	691458	691829	Leaf148_gene_587	372	-3.440342943	0.953264391	-8.754163565	7.97E-08	1.14E-06	7.628496821	2.68E-07	NA	down	1.8097221	0.953264391	1.898447185	NA
Leaf148_gene_1443	contig_2	676273	677820	Leaf148_gene_1443	1548	-1.526809603	9.967920391	-8.606265562	1.02E-07	1.38E-06	7.622785014	3.25E-07	NA	down	0.815201384	9.967920391	0.081782493	NA
Leaf148_gene_873	contig_2	16125	18296	Leaf148_gene_873	2172	-1.427493501	6.762243225	-8.431735194	1.37E-07	1.79E-06	7.62115405	4.19E-07	NA	down	0.87271181	6.762243225	0.129056554	NA
Leaf148_gene_2455	contig_3	64443	66062	Leaf148_gene_2455	1620	-1.114406088	6.555242889	-8.396752571	1.45E-07	1.88E-06	7.606440987	4.41E-07	NA	down	0.582494522	6.555242889	0.088859335	NA
Leaf148_gene_3862	contig_7	23509	25887	Leaf148_gene_3862	2379	-1.14695525	9.556583478	-8.58863652	1.05E-07	1.42E-06	7.603662891	3.32E-07	NA	down	0.765260143	9.556583478	0.08007675	NA
Leaf148_gene_786	contig_1	923494	925020	Leaf148_gene_786	1527	-2.479197859	4.877118586	-8.314840185	1.67E-07	2.10E-06	7.597601606	4.92E-07	NA	down	1.464441558	4.877118586	0.300267777	NA
Leaf148_gene_1007	contig_2	197293	199659	Leaf148_gene_1007	2367	-1.749904484	5.628901907	-8.315607474	1.67E-07	2.10E-06	7.537057133	4.92E-07	NA	down	1.25783331	5.628901907	0.223459803	NA
Leaf148_gene_862	contig_2	5123	5989	Leaf148_gene_862	867	-1.913178258	5.156357817	-8.26251221	1.82E-07	2.25E-06	7.510710724	5.28E-07	NA	down	0.994988883	5.156357817	0.192963506	NA
Leaf148_gene_3814	contig_6	502647	503501	Leaf148_gene_3814	855	-1.121375767	7.337012071	-8.380329868	1.49E-07	1.91E-06	7.510562961	4.48E-07	NA	down	0.63045232	7.337012071	0.085927666	NA
Leaf148_gene_1914	contig_2	1272944	1274200	Leaf148_gene_1914	1257	2.243141151	3.254883879	8.289076671	1.74E-07	2.18E-06	7.509249817	5.12E-07	NA	up	1.941231222	3.254883879	0.596405676	NA
Leaf148_gene_1257	contig_2	480964	481806	Leaf148_gene_1257	843	-1.320417254	5.934470735	-8.314442712	1.67E-07	2.10E-06	7.499867642	4.92E-07	NA	down	0.962321176	5.934470735	0.162157877	NA
Leaf148_gene_3062	contig_4	333361	334110	Leaf148_gene_3062	750	-2.171740823	4.633493501	-8.220432985	1.96E-07	2.38E-06	7.44593268	5.58E-07	NA	down	1.21766423	4.633493501	0.262796145	NA
Leaf148_gene_1229	contig_2	446879	447679	Leaf148_gene_1229	801	-3.19554926	3.373582333	-8.270948898	1.80E-07	2.23E-06	7.413497621	5.24E-07	NA	down	2.07420607	3.373582333	0.614837839	NA
Leaf148_gene_838	contig_1	981943	982485	Leaf148_gene_838	543	-1.489753146	8.428923058	-8.392551361	1.46E-07	1.88E-06	7.395383774	4.41E-07	NA	down	0.80037499	8.428923058	0.094955783	NA
Leaf148_gene_3642	contig_6	305390	306265	Leaf148_gene_3642	876	-1.651785445	5.523390291	-8.226551867	1.94E-07	2.37E-06	7.388171998	5.55E-07	NA	down	1.156290834	5.523390291	0.209344401	NA
Leaf148_gene_1295	contig_2	522506	523420	Leaf148_gene_1295	915	-1.902157667	5.423895434	-8.208239832	2.00E-07	2.42E-06	7.374598368	5.67E-07	NA	down	1.293660551	5.423895434	0.238511337	NA
Leaf148_gene_1444	contig_2	678002	678865	Leaf148_gene_1444	864	-1.272839607	7.561029742	-8.330041189	1.63E-07	2.06E-06	7.373811927	4.83E-07	NA	down	0.688372725	7.561029742	0.091042192	NA
Leaf148_gene_450	contig_1	528383	529639	Leaf148_gene_450	1257	-2.097599666	4.542569326	-8.188483242	2.07E-07	2.49E-06	7.373573896	5.84E-07	NA	down	1.098852715	4.542569326	0.241901144	NA
Leaf148_gene_47	contig_1	59168	59971	Leaf148_gene_47	804	-1.594184421	6.018488602	-8.222693086	1.95E-07	2.38E-06	7.346038403	5.57E-07	NA	down	0.982384718	6.018488602	0.163227811	NA
Leaf148_gene_3930	contig_7	99963	100598	Leaf148_gene_3930	636	-1.465755224	6.852678747	-8.284754024	1.76E-07	2.19E-06	7.323099794	5.14E-07	NA	down	1.112274332	6.852678747	0.162312341	NA
Leaf148_gene_1938	contig_2	1310459	1312468	Leaf148_gene_1938	2010	-2.313566874	4.454470101	-8.150726572	2.21E-07	2.63E-06	7.319135841	6.17E-07	NA	down	1.601132423	4.454470101	0.359443971	NA
Leaf148_gene_911	contig_2	70489	71256	Leaf148_gene_911	768	-1.21488687	6.467808166	-8.231787817	1.92E-07	2.35E-06	7.315447674	5.52E-07	NA	down	0.668249887	6.467808166	0.103319373	NA
Leaf148_gene_1561	contig_2	812261	813541	Leaf148_gene_1561	1281	-1.427972773	6.045150995	-8.17842499	2.11E-07	2.52E-06	7.302332741	5.91E-07	nagA	down	0.795124668	6.045150995	0.131530986	NA
Leaf148_gene_933	contig_2	99441	99824	Leaf148_gene_933	384	-2.339537781	3.917954268	-8.168952319	2.14E-07	2.55E-06	7.296978541	5.99E-07	NA	down	1.417191986	3.917954268	0.361717337	NA
Leaf148_gene_1892	contig_2	1252170	1252859	Leaf148_gene_1892	690	-3.804701362	1.033203216	-8.484553355	1.25E-07	1.65E-06	7.274436226	3.87E-07	NA	down	1.971918182	1.033203216	1.908548243	NA
Leaf148_gene_2354	contig_2	1810950	1811477	Leaf148_gene_2354	528	-1.430438589	7.574135034	-8.270867782	1.80E-07	2.23E-06	7.271120174	5.24E-07	NA	down	0.908511416	7.574135034	0.119949197	NA
Leaf148_gene_348	contig_1	413819	413905	Leaf148_gene_348	87	-2.916071078	7.276125531	-8.25306564	1.85E-07	2.27E-06	7.262340448	5.34E-07	NA	down	2.358774664	7.276125531	0.32418004	NA
Leaf148_gene_2991	contig_4	255733	256473	Leaf148_gene_2991	741	-1.61996461	6.102363846	-8.183057355	2.09E-07	2.51E-06	7.261095156	5.88E-07	NA	down	1.158754322	6.102363846	0.189886141	NA
Leaf148_gene_4065	contig_7	269193	269585	Leaf148_gene_4065	393	-1.783681374	4.605199088	-8.109121635	2.38E-07	2.75E-06	7.258485731	6.45E-07	NA	down	1.141400726	4.605199088	0.247850463	NA
Leaf148_gene_270	contig_1	321238	322644	Leaf148_gene_270	1407	-1.33488077	5.895886599	-8.147573985	2.22E-07	2.63E-06	7.250888328	6.17E-07	NA	down	0.799530846	5.895886599	0.135608247	NA
Leaf148_gene_3101	contig_4	377685	378119	Leaf148_gene_3101	435	-3.200284302	4.273821698	-8.123570518	2.32E-07	2.70E-06	7.245171276	6.34E-07	NA	down	1.827714695	4.273821698	0.427653474	NA
Leaf148_gene_1939	contig_2	1312500	1313225	Leaf148_gene_1939	726	-2.936368753	3.625529841	-8.128899911	2.30E-07	2.70E-06	7.224851268	6.33E-07	NA	down	2.025643925	3.625529841	0.55871666	NA
Leaf148_gene_938	contig_2	106551	107198	Leaf148_gene_938	648	-3.353361523	0.899891423	-8.474610862	1.27E-07	1.67E-06	7.224148235	3.92E-07	NA	down	1.766973453	0.899891423	1.963540721	NA
Leaf148_gene_1256	contig_2	480005	480955	Leaf148_gene_1256	951	-2.146105737	5.502276996	-8.109629204	2.38E-07	2.75E-06	7.206206708	6.45E-07	NA	down	2.020400353	5.502276996	0.367193501	NA
Leaf148_gene_3204	contig_5	128281	128952	Leaf148_gene_3204	672	0.68973047	10.3409978	8.385230082	1.48E-07	1.90E-06	7.199663334	4.45E-07	NA	up	0.428456093	10.3409978	0.041432761	NA
Leaf148_gene_4098	contig_8	37860	40532	Leaf148_gene_4098	2673	-0.977515237	7.136096749	-8.207499177	2.01E-07	2.42E-06	7.194486518	5.67E-07	NA	down	0.540648276	7.136096749	0.075762464	NA
Leaf148_gene_421	contig_1	502475	503257	Leaf148_gene_421	783	-3.697199232	1.786654177	-8.262919217	1.82E-07	2.25E-06	7.176384622	5.28E-07	NA	down	2.098157295	1.786654177	1.174349978	NA
Leaf148_gene_780	contig_1	916446	916841	Leaf148_gene_780	396	-3.092848053	3.535806821	-8.112132123	2.36E-07	2.75E-06	7.152395214	6.45E-07	NA	down	1.866601095	3.535806821	0.527913766	NA
Leaf148_gene_2597	contig_3	253972	258480	Leaf148_gene_2597	4509	-2.10457343	6.424230504	-8.124711675	2.31E-07	2.70E-06	7.140534392	6.34E-07	NA	down	1.34955293	6.424230504	0.210072308	GH5, GH8, GH9
Leaf148_gene_4201	contig_10	22878	24005	Leaf148_gene_4201	1128	-1.9872262	4.402771235	-8.040323624	2.68E-07	3.03E-06	7.139602615	7.11E-07	NA	down	1.611494695	4.402771235	0.366018266	NA
Leaf148_gene_3295	contig_5	242780	242959	Leaf148_gene_3295	180	1.402638325	5.604682226	8.125122875	2.31E-07	2.70E-06	7.119856629	6.34E-07	NA	up	1.489837096	5.604682226	0.265820083	NA
Leaf148_gene_30	contig_1	39876	39968	Leaf148_gene_30	93	-1.69887583	6.314693654	-8.103574392	2.40E-07	2.77E-06	7.106710508	6.49E-07	NA	down	1.033984385	6.314693654	0.163742604	NA
Leaf148_gene_1986	contig_2	1383310	1384617	Leaf148_gene_1986	1308	-1.787954795	5.383895902	-8.007548656	2.84E-07	3.18E-06	7.041807173	7.47E-07	NA	down	1.321875808	5.383895902	0.245524028	NA
Leaf148_gene_776	contig_1	913859	913935	Leaf148_gene_776	77	-3.881145714	2.714840673	-8.085655834	2.48E-07	2.84E-06	7.039405517	6.66E-07	NA	down	2.701371433	2.714840673	0.995038663	NA
Leaf148_gene_2090	contig_2	1509552	1510826	Leaf148_gene_2090	1275	-1.480066786	6.71544677	-8.095474592	2.43E-07	2.80E-06	7.038135119	6.56E-07	NA	down	0.949483448	6.71544677	0.141387979	NA
Leaf148_gene_1270	contig_2	494012	495388	Leaf148_gene_1270	1377	-3.008823356	4.039142278	-8.008628911	2.83E-07	3.18E-06	7.02369556	7.47E-07	NA	down	1.85104759	4.039142278	0.458277392	NA
Leaf148_gene_1472	contig_2	714916	715995	Leaf148_gene_1472	1080	-1.953332083	4.691606424	-7.969706279	3.03E-07	3.35E-06	7.019089156	7.85E-07	NA	down	1.149085658	4.691606424	0.244923711	NA
Leaf148_gene_2816	contig_4	25004	25999	Leaf148_gene_2816	996	-1.075381552	6.814288717	-8.080872414	2.50E-07	2.85E-06	6.987502908	6.70E-07	NA	down	0.724980848	6.814288717	0.106391272	NA
Leaf148_gene_3348	contig_5	304400	305560	Leaf148_gene_3348	1161	-1.74535331	4.453356368	-7.940794687	3.19E-07	3.47E-06	6.973978329	8.15E-07	NA	down	1.147390177	4.453356368	0.257646162	NA
Leaf148_gene_2952	contig_4	211356	212357	Leaf148_gene_2952	1002	-1.517525531	5.466535133	-7.952021307	3.13E-07	3.43E-06	6.957200636	8.04E-07	NA	down	0.868515188	5.466535133	0.158878552	NA
Leaf148_gene_2890	contig_4	123007	124752	Leaf148_gene_2890	1746	-1.226327587	6.698225671	-8.026397736	2.75E-07	3.10E-06	6.946638517	7.26E-07	NA	down	0.66592898	6.698225671	0.099418714	GH5, GH9
Leaf148_gene_1398	contig_2	635265	635780	Leaf148_gene_1398	516	-3.147823522	0.902267391	-8.255722355	1.85E-07	2.27E-06	6.945783517	5.33E-07	NA	down	1.784579408	0.902267391	1.977883082	NA
Leaf148_gene_1541	contig_2	792243	793709	Leaf148_gene_1541	1467	-1.51589851	8.406043338	-8.148441808	2.22E-07	2.63E-06	6.936328876	6.17E-07	NA	down	1.109473216	8.406043338	0.131985189	NA
Leaf148_gene_2566	contig_3	205970	210046	Leaf148_gene_2566	4077	-1.609408135	7.159939719	-8.069588509	2.55E-07	2.90E-06	6.934981317	6.79E-07	NA	down	1.063997109	7.159939719	0.148604199	NA
Leaf148_gene_2229	contig_2	1663810	1665147	Leaf148_gene_2229	1338	-1.410112268	5.42222538	-7.954057421	3.12E-07	3.42E-06	6.922360169	8.03E-07	NA	down	1.149819456	5.42222538	0.212056743	NA
Leaf148_gene_2241	contig_2	1673700	1675619	Leaf148_gene_2241	1920	-1.084717487	7.403975486	-8.079000481	2.50E-07	2.86E-06	6.912470159	6.70E-07	NA	down	0.813398955	7.403975486	0.109859758	NA
Leaf148_gene_2605	contig_3	267550	268074	Leaf148_gene_2605	525	-2.931395546	4.762938609	-7.902950832	3.41E-07	3.68E-06	6.909452421	8.63E-07	NA	down	2.042182486	4.762938609	0.428765234	NA
Leaf148_gene_2367	contig_2	1825493	1828204	Leaf148_gene_2367	2712	-1.750297356	9.1069027	-8.145173045	2.23E-07	2.63E-06	6.89874563	6.17E-07	NA	down	0.952186795	9.1069027	0.104556601	NA
Leaf148_gene_1788	contig_2	1117545	1117745	Leaf148_gene_1788	201	-3.283909074	2.430013068	-8.048827988	2.64E-07	2.99E-06	6.876888002	7.02E-07	NA	down	1.985821431	2.430013068	0.817206071	NA
Leaf148_gene_1683	contig_2	972413	972805	Leaf148_gene_1683	393	-2.696852207	1.89958717	-8.004426146	2.85E-07	3.19E-06	6.828510533	7.49E-07	NA	down	2.348113373	1.89958717	1.236117726	NA
Leaf148_gene_3912	contig_7	80891	82747	Leaf148_gene_3912	1857	-1.709894091	5.534246898	-7.886307427	3.51E-07	3.76E-06	6.828056641	8.82E-07	NA	down	0.950797965	5.534246898	0.171802593	NA
Leaf148_gene_3375	contig_6	2356	3765	Leaf148_gene_3375	1410	1.111104523	6.316598397	7.946014601	3.16E-07	3.45E-06	6.827244291	8.10E-07	NA	up	0.67359602	6.316598397	0.106639045	NA
Leaf148_gene_40	contig_1	52924	53202	Leaf148_gene_40	279	-1.541139575	6.122186778	-7.920271981	3.31E-07	3.58E-06	6.816790692	8.39E-07	NA	down	0.818299748	6.122186778	0.13366135	NA
Leaf148_gene_2474	contig_3	87466	88374	Leaf148_gene_2474	909	-2.623968388	4.349485466	-7.848856685	3.75E-07	3.97E-06	6.794969365	9.32E-07	NA	down	1.662962098	4.349485466	0.382335362	NA
Leaf148_gene_3216	contig_5	140029	140346	Leaf148_gene_3216	318	-2.067539361	5.91445827	-7.893781724	3.46E-07	3.73E-06	6.780714644	8.74E-07	NA	down	1.335001874	5.91445827	0.225718369	NA
Leaf148_gene_2761	contig_3	440891	443248	Leaf148_gene_2761	2358	-2.064018214	6.897268929	-7.939734083	3.19E-07	3.47E-06	6.768257137	8.15E-07	NA	down	1.177599412	6.897268929	0.170734159	NA
Leaf148_gene_649	contig_1	771535	773397	Leaf148_gene_649	1863	1.222004222	5.663971329	7.872172662	3.60E-07	3.83E-06	6.758203681	8.99E-07	NA	up	0.795438514	5.663971329	0.140438302	NA
Leaf148_gene_1167	contig_2	375499	379479	Leaf148_gene_1167	3981	-1.352803614	7.503569751	-7.989881292	2.93E-07	3.25E-06	6.756136421	7.62E-07	NA	down	0.922379126	7.503569751	0.122925375	NA
Leaf148_gene_2265	contig_2	1705954	1706982	Leaf148_gene_2265	1029	-2.563114875	3.970507716	-7.832195643	3.86E-07	4.08E-06	6.754848071	9.58E-07	NA	down	1.679794236	3.970507716	0.423067868	NA
Leaf148_gene_3508	contig_6	149235	149609	Leaf148_gene_3508	375	-3.80386945	1.240156863	-7.993827352	2.91E-07	3.23E-06	6.732089401	7.59E-07	NA	down	2.307521559	1.240156863	1.860669104	NA
Leaf148_gene_3988	contig_7	180754	183108	Leaf148_gene_3988	2355	-1.506066589	7.699568503	-7.973560068	3.01E-07	3.33E-06	6.703068089	7.82E-07	NA	down	1.018632351	7.699568503	0.132297329	NA
Leaf148_gene_2796	contig_3	477039	477998	Leaf148_gene_2796	960	-1.473389203	6.99285057	-7.927944116	3.26E-07	3.54E-06	6.701185993	8.30E-07	NA	down	1.00062345	6.99285057	0.143092354	NA
Leaf148_gene_1760	contig_2	1070002	1072029	Leaf148_gene_1760	2028	-2.185258936	5.874380171	-7.827254245	3.90E-07	4.11E-06	6.691342775	9.64E-07	NA	down	1.481347397	5.874380171	0.252170842	NA
Leaf148_gene_695	contig_1	834970	835713	Leaf148_gene_695	744	-1.403296895	8.114019561	-7.99547004	2.90E-07	3.23E-06	6.684852259	7.59E-07	NA	down	1.079401549	8.114019561	0.133029202	NA
Leaf148_gene_2304	contig_2	1755188	1757311	Leaf148_gene_2304	2124	-0.832339533	8.048851334	-7.953796077	3.12E-07	3.42E-06	6.671401141	8.03E-07	NA	down	0.461399835	8.048851334	0.057324929	NA
Leaf148_gene_1468	contig_2	709760	711784	Leaf148_gene_1468	2025	-1.212990328	6.593113221	-7.866394049	3.64E-07	3.86E-06	6.639984052	9.06E-07	NA	down	0.763163771	6.593113221	0.115751656	NA
Leaf148_gene_753	contig_1	894071	894475	Leaf148_gene_753	405	-1.460466272	5.340154947	-7.754853234	4.43E-07	4.60E-06	6.617281476	1.08E-06	NA	down	0.758214853	5.340154947	0.14198368	NA
Leaf148_gene_716	contig_1	858734	860698	Leaf148_gene_716	1965	0.984778235	7.351655622	7.890829206	3.48E-07	3.74E-06	6.604507582	8.77E-07	mod	up	0.589050555	7.351655622	0.080124884	NA
Leaf148_gene_3689	contig_6	359442	360242	Leaf148_gene_3689	801	-2.603566367	5.8248437	-7.74888331	4.48E-07	4.63E-06	6.578210438	1.09E-06	NA	down	1.313594471	5.8248437	0.225515832	NA
Leaf148_gene_3635	contig_6	297439	298050	Leaf148_gene_3635	612	-1.248607231	6.770710778	-7.813179454	3.99E-07	4.19E-06	6.550105887	9.83E-07	NA	down	0.710087878	6.770710778	0.104876416	NA
Leaf148_gene_1887	contig_2	1247205	1247846	Leaf148_gene_1887	642	-3.372607266	2.134637222	-7.813633286	3.99E-07	4.19E-06	6.549008754	9.83E-07	NA	down	2.276524859	2.134637222	1.066469204	NA
Leaf148_gene_2416	contig_3	12878	13810	Leaf148_gene_2416	933	3.602635613	2.677574452	7.75877882	4.40E-07	4.58E-06	6.531014744	1.07E-06	NA	up	2.1809956	2.677574452	0.814541533	NA
Leaf148_gene_2623	contig_3	288567	289094	Leaf148_gene_2623	528	-3.336759142	3.744007005	-7.712782921	4.78E-07	4.88E-06	6.526138988	1.14E-06	NA	down	2.159917916	3.744007005	0.576900073	NA
Leaf148_gene_1429	contig_2	662255	662926	Leaf148_gene_1429	672	1.181536451	7.600349508	7.873672795	3.59E-07	3.83E-06	6.504338364	8.99E-07	NA	up	0.771475153	7.600349508	0.101505221	NA
Leaf148_gene_4045	contig_7	243599	244975	Leaf148_gene_4045	1377	-2.141715684	4.287456999	-7.667085093	5.18E-07	5.22E-06	6.502073897	1.22E-06	NA	down	1.448780661	4.287456999	0.337911415	NA
Leaf148_gene_789	contig_1	927103	927846	Leaf148_gene_789	744	-1.963516936	5.544652542	-7.697609769	4.91E-07	4.98E-06	6.474333977	1.17E-06	NA	down	1.602571543	5.544652542	0.289030112	NA
Leaf148_gene_2344	contig_2	1804018	1804890	Leaf148_gene_2344	873	-3.183545643	4.36628096	-7.648593957	5.36E-07	5.34E-06	6.468607979	1.25E-06	NA	down	2.167145085	4.36628096	0.496336609	NA
Leaf148_gene_3909	contig_7	78212	78991	Leaf148_gene_3909	780	-1.838169041	4.580359771	-7.633635185	5.50E-07	5.42E-06	6.445044637	1.27E-06	NA	down	1.043106816	4.580359771	0.227734691	NA
Leaf148_gene_1935	contig_2	1304530	1306632	Leaf148_gene_1935	2103	-2.105721077	5.395665874	-7.639931159	5.44E-07	5.39E-06	6.408783064	1.26E-06	NA	down	1.590579932	5.395665874	0.294788441	GT2, GT4
Leaf148_gene_2963	contig_4	223005	223649	Leaf148_gene_2963	645	-1.737705932	7.718429123	-7.798179993	4.10E-07	4.29E-06	6.390394441	1.01E-06	NA	down	1.145539433	7.718429123	0.148416137	NA
Leaf148_gene_1937	contig_2	1309328	1309852	Leaf148_gene_1937	525	-2.947418399	1.715638173	-7.741090511	4.54E-07	4.68E-06	6.389012556	1.10E-06	NA	down	2.120120858	1.715638173	1.235762232	NA
Leaf148_gene_42	contig_1	54263	55165	Leaf148_gene_42	903	-1.620547448	4.688253164	-7.600377873	5.84E-07	5.65E-06	6.382344118	1.33E-06	NA	down	1.027475171	4.688253164	0.21915949	NA
Leaf148_gene_912	contig_2	71476	73419	Leaf148_gene_912	1944	-1.032961894	7.325472052	-7.749857765	4.47E-07	4.63E-06	6.378583069	1.09E-06	ACSS	down	0.562005706	7.325472052	0.076719384	NA
Leaf148_gene_3860	contig_7	21798	22382	Leaf148_gene_3860	585	-1.957465463	6.953582914	-7.73713725	4.57E-07	4.70E-06	6.374198329	1.10E-06	NA	down	1.376189655	6.953582914	0.197910872	NA
Leaf148_gene_3914	contig_7	83416	83491	Leaf148_gene_3914	76	-3.631958498	3.1463608	-7.64621161	5.38E-07	5.35E-06	6.368945892	1.26E-06	NA	down	2.107845173	3.1463608	0.66993117	NA
Leaf148_gene_3100	contig_4	377396	377755	Leaf148_gene_3100	360	-2.101756941	4.502130972	-7.586999518	5.99E-07	5.75E-06	6.363779898	1.35E-06	NA	down	1.18114153	4.502130972	0.262351659	NA
Leaf148_gene_1205	contig_2	421583	422458	Leaf148_gene_1205	876	-1.366347143	6.289057286	-7.659675392	5.25E-07	5.27E-06	6.334131871	1.24E-06	NA	down	0.698791123	6.289057286	0.111112221	NA
Leaf148_gene_1028	contig_2	227907	230615	Leaf148_gene_1028	2709	-1.114419346	6.526732963	-7.686496755	5.01E-07	5.05E-06	6.317561793	1.18E-06	NA	down	0.704298571	6.526732963	0.107909819	NA
Leaf148_gene_2681	contig_3	361934	363232	Leaf148_gene_2681	1299	-2.08873832	5.641458707	-7.58361071	6.02E-07	5.76E-06	6.300131296	1.35E-06	NA	down	1.070538458	5.641458707	0.189762704	NA
Leaf148_gene_1166	contig_2	372510	374396	Leaf148_gene_1166	1887	-1.883776479	7.119677874	-7.715423264	4.75E-07	4.87E-06	6.290783883	1.14E-06	NA	down	1.437628245	7.119677874	0.201923215	NA
Leaf148_gene_3069	contig_4	339576	341225	Leaf148_gene_3069	1650	-2.045131343	5.367591024	-7.562857547	6.25E-07	5.97E-06	6.281227078	1.40E-06	NA	down	1.5811896	5.367591024	0.294580864	NA
Leaf148_gene_1902	contig_2	1261120	1262157	Leaf148_gene_1902	1038	-1.051278196	5.60774226	-7.606038884	5.78E-07	5.62E-06	6.27088439	1.32E-06	NA	down	0.895997916	5.60774226	0.159778726	NA
Leaf148_gene_917	contig_2	79057	79947	Leaf148_gene_917	891	3.316873511	1.358974388	7.788124477	4.18E-07	4.36E-06	6.259937446	1.02E-06	NA	up	1.955991279	1.358974388	1.439314306	NA
Leaf148_gene_1988	contig_2	1385315	1386115	Leaf148_gene_1988	801	-2.415133472	4.223428269	-7.519174414	6.77E-07	6.33E-06	6.233041072	1.48E-06	NA	down	1.608455045	4.223428269	0.380841095	NA
Leaf148_gene_2286	contig_2	1732364	1733665	Leaf148_gene_2286	1302	-3.524206517	2.403881464	-7.639780349	5.44E-07	5.39E-06	6.229562405	1.26E-06	NA	down	2.076788266	2.403881464	0.863931228	NA
Leaf148_gene_161	contig_1	198883	198972	Leaf148_gene_161	90	-1.543333549	5.211862274	-7.543630591	6.47E-07	6.15E-06	6.229243837	1.44E-06	NA	down	1.170444855	5.211862274	0.224573251	NA
Leaf148_gene_1611	contig_2	879899	880819	Leaf148_gene_1611	921	-1.716776964	5.250849928	-7.532004575	6.61E-07	6.22E-06	6.22654353	1.46E-06	lpxL	down	0.998510356	5.250849928	0.190161663	NA
Leaf148_gene_3016	contig_4	283360	284079	Leaf148_gene_3016	720	-1.461969039	5.354035908	-7.538229861	6.54E-07	6.18E-06	6.2141204	1.45E-06	NA	down	0.954181724	5.354035908	0.178217281	NA
Leaf148_gene_1943	contig_2	1316466	1316819	Leaf148_gene_1943	354	-1.042698376	7.740781455	-7.687696969	4.99E-07	5.05E-06	6.209833211	1.18E-06	NA	down	0.604641189	7.740781455	0.07811113	NA
Leaf148_gene_526	contig_1	620848	621639	Leaf148_gene_526	792	-1.498967459	5.054291909	-7.507864181	6.91E-07	6.40E-06	6.197171586	1.50E-06	NA	down	0.84239406	5.054291909	0.166669056	NA
Leaf148_gene_2059	contig_2	1474886	1475647	Leaf148_gene_2059	762	-1.535029581	5.576377089	-7.541205021	6.50E-07	6.16E-06	6.194966233	1.45E-06	NA	down	0.861741863	5.576377089	0.15453436	NA
Leaf148_gene_3194	contig_5	114717	116441	Leaf148_gene_3194	1725	-1.234420382	6.45993813	-7.601407931	5.83E-07	5.65E-06	6.186689898	1.33E-06	NA	down	0.733306477	6.45993813	0.113516022	NA
Leaf148_gene_1606	contig_2	870270	872579	Leaf148_gene_1606	2310	-1.203562202	8.250422734	-7.709413295	4.80E-07	4.90E-06	6.181842974	1.15E-06	NA	down	0.715623568	8.250422734	0.086737806	NA
Leaf148_gene_1100	contig_2	306216	306656	Leaf148_gene_1100	441	1.54189387	6.294587578	7.587743614	5.98E-07	5.75E-06	6.181432717	1.35E-06	NA	up	0.979985712	6.294587578	0.155687041	NA
Leaf148_gene_1287	contig_2	512698	514419	Leaf148_gene_1287	1722	-1.311589269	5.458708244	-7.516382714	6.80E-07	6.35E-06	6.178980075	1.49E-06	NA	down	0.724965113	5.458708244	0.132808914	NA
Leaf148_gene_2351	contig_2	1808306	1808860	Leaf148_gene_2351	555	-1.285103807	5.683278976	-7.531492659	6.62E-07	6.22E-06	6.178659461	1.46E-06	NA	down	0.71565132	5.683278976	0.125922258	NA
Leaf148_gene_1355	contig_2	585440	586603	Leaf148_gene_1355	1164	3.231317857	2.554738163	7.504845973	6.94E-07	6.42E-06	6.178503036	1.51E-06	NA	up	2.136332248	2.554738163	0.836223562	NA
Leaf148_gene_247	contig_1	297225	298373	Leaf148_gene_247	1149	-1.356314199	5.175708672	-7.499617055	7.01E-07	6.47E-06	6.168501391	1.52E-06	NA	down	0.805132983	5.175708672	0.15555995	NA
Leaf148_gene_1789	contig_2	1117901	1119718	Leaf148_gene_1789	1818	-0.668473096	8.541909673	-7.715736478	4.75E-07	4.87E-06	6.1651838	1.14E-06	NA	down	0.387531176	8.541909673	0.045368213	NA
Leaf148_gene_556	contig_1	661603	661938	Leaf148_gene_556	336	-1.072135239	7.301313005	-7.659310925	5.26E-07	5.27E-06	6.164915202	1.24E-06	NA	down	0.862331154	7.301313005	0.118106312	NA
Leaf148_gene_2051	contig_2	1462451	1463122	Leaf148_gene_2051	672	-0.989376735	6.313027119	-7.596849541	5.88E-07	5.68E-06	6.162815886	1.33E-06	NA	down	0.849944602	6.313027119	0.134633447	NA
Leaf148_gene_4288	contig_11	31115	34216	Leaf148_gene_4288	3102	-0.824496769	6.897588929	-7.606730382	5.78E-07	5.62E-06	6.153951159	1.32E-06	NA	down	0.416345675	6.897588929	0.060361045	NA
Leaf148_gene_2364	contig_2	1823003	1823079	Leaf148_gene_2364	77	-2.102120421	5.688703657	-7.51157604	6.86E-07	6.37E-06	6.128942501	1.49E-06	NA	down	1.443147504	5.688703657	0.253686532	NA
Leaf148_gene_3359	contig_5	317986	319008	Leaf148_gene_3359	1023	-2.177862955	5.808339912	-7.493068514	7.09E-07	6.53E-06	6.109188838	1.53E-06	NA	down	1.129370598	5.808339912	0.194439481	NA
Leaf148_gene_4040	contig_7	235758	239285	Leaf148_gene_4040	3528	-1.286667569	5.717838798	-7.51500197	6.82E-07	6.35E-06	6.091737474	1.49E-06	NA	down	0.966909691	5.717838798	0.169104049	GT2, GT4
Leaf148_gene_1895	contig_2	1254450	1255034	Leaf148_gene_1895	585	-2.045717557	4.74555628	-7.43312836	7.91E-07	7.17E-06	6.091003922	1.68E-06	NA	down	1.207318278	4.74555628	0.254410275	NA
Leaf148_gene_1748	contig_2	1055964	1057139	Leaf148_gene_1748	1176	-1.278509665	7.375931165	-7.608717288	5.76E-07	5.62E-06	6.083892564	1.32E-06	NA	down	0.865450799	7.375931165	0.117334446	NA
Leaf148_gene_2197	contig_2	1624355	1625059	Leaf148_gene_2197	705	-3.038774381	2.715790655	-7.49157259	7.11E-07	6.54E-06	6.079047271	1.53E-06	NA	down	1.758489758	2.715790655	0.647505637	NA
Leaf148_gene_2504	contig_3	129802	130791	Leaf148_gene_2504	990	-1.233792541	7.772240087	-7.618676854	5.65E-07	5.55E-06	6.074008093	1.30E-06	NA	down	0.67935437	7.772240087	0.087407795	NA
Leaf148_gene_91	contig_1	105353	105973	Leaf148_gene_91	621	1.996692187	3.560065868	7.441484009	7.79E-07	7.11E-06	6.07336227	1.67E-06	NA	up	2.089145969	3.560065868	0.586827898	NA
Leaf148_gene_2196	contig_2	1623242	1624270	Leaf148_gene_2196	1029	-2.356938769	4.694037239	-7.422197447	8.07E-07	7.27E-06	6.068368037	1.71E-06	NA	down	1.894503947	4.694037239	0.40359798	NA
Leaf148_gene_4232	contig_10	53895	54338	Leaf148_gene_4232	444	-2.17627328	5.045257224	-7.429508783	7.96E-07	7.19E-06	6.065346806	1.69E-06	NA	down	1.482022288	5.045257224	0.293745635	NA
Leaf148_gene_2639	contig_3	305464	306897	Leaf148_gene_2639	1434	-1.703742788	7.125728407	-7.585691624	6.00E-07	5.75E-06	6.064309621	1.35E-06	NA	down	1.150896493	7.125728407	0.161512821	NA
Leaf148_gene_3999	contig_7	193649	193936	Leaf148_gene_3999	288	-3.18256433	2.055552749	-7.532819733	6.60E-07	6.22E-06	6.062711433	1.46E-06	NA	down	1.901538708	2.055552749	0.925074148	NA
Leaf148_gene_2568	contig_3	212281	218868	Leaf148_gene_2568	6588	-1.793223945	8.417099925	-7.655262829	5.29E-07	5.29E-06	6.054675819	1.24E-06	NA	down	1.179306234	8.417099925	0.14010838	NA
Leaf148_gene_1113	contig_2	317014	318765	Leaf148_gene_1113	1752	-1.650984371	5.438890883	-7.455459849	7.60E-07	6.96E-06	6.048218171	1.63E-06	NA	down	1.011818128	5.438890883	0.186033908	NA
Leaf148_gene_762	contig_1	900346	902316	Leaf148_gene_762	1971	-2.054935139	7.774051744	-7.606164863	5.78E-07	5.62E-06	6.046233772	1.32E-06	NA	down	1.20020362	7.774051744	0.154385854	NA
Leaf148_gene_2399	contig_2	1863052	1863444	Leaf148_gene_2399	393	0.693355437	8.183561742	7.627905422	5.56E-07	5.47E-06	6.040253854	1.28E-06	NA	up	0.400582692	8.183561742	0.048949676	NA
Leaf148_gene_3443	contig_6	81400	81765	Leaf148_gene_3443	366	-3.630825008	3.015869326	-7.433728388	7.90E-07	7.17E-06	6.016119444	1.68E-06	NA	down	2.256592217	3.015869326	0.748239387	NA
Leaf148_gene_825	contig_1	968242	969870	Leaf148_gene_825	1629	-1.69934339	4.480327398	-7.382385571	8.68E-07	7.70E-06	6.004258065	1.81E-06	NA	down	1.015653901	4.480327398	0.226691894	NA
Leaf148_gene_2682	contig_3	363402	364370	Leaf148_gene_2682	969	-2.510974341	4.119598414	-7.380015237	8.72E-07	7.70E-06	5.998208244	1.81E-06	NA	down	2.012214887	4.119598414	0.488449282	NA
Leaf148_gene_2184	contig_2	1607005	1608642	Leaf148_gene_2184	1638	-1.534901108	4.97711284	-7.37191734	8.85E-07	7.79E-06	5.962573148	1.83E-06	NA	down	0.895777538	4.97711284	0.179979351	NA
Leaf148_gene_2306	contig_2	1759363	1762437	Leaf148_gene_2306	3075	0.661152031	10.48242974	7.700530441	4.88E-07	4.96E-06	5.957291924	1.16E-06	NA	up	0.480042146	10.48242974	0.045794931	NA
Leaf148_gene_679	contig_1	816253	816816	Leaf148_gene_679	564	-2.034905455	4.497644126	-7.355467581	9.12E-07	7.99E-06	5.953102332	1.88E-06	NA	down	1.238675879	4.497644126	0.275405489	NA
Leaf148_gene_2369	contig_2	1828820	1829746	Leaf148_gene_2369	927	-1.589624568	5.85376975	-7.435105518	7.88E-07	7.17E-06	5.952141435	1.68E-06	NA	down	1.21563335	5.85376975	0.207666752	NA
Leaf148_gene_1118	contig_2	323017	324336	Leaf148_gene_1118	1320	-3.176749629	3.06424267	-7.397254224	8.45E-07	7.52E-06	5.936582996	1.76E-06	NA	down	1.920651371	3.06424267	0.6267948	NA
Leaf148_gene_2132	contig_2	1549662	1550792	Leaf148_gene_2132	1131	-1.511768109	7.857260185	-7.545596539	6.45E-07	6.14E-06	5.921090696	1.44E-06	NA	down	0.893984654	7.857260185	0.113778166	NA
Leaf148_gene_1276	contig_2	500043	500816	Leaf148_gene_1276	774	-3.055352921	3.328994024	-7.335020957	9.47E-07	8.23E-06	5.877650603	1.93E-06	NA	down	2.038126449	3.328994024	0.612234938	NA
Leaf148_gene_2631	contig_3	295382	296440	Leaf148_gene_2631	1059	-2.442972425	5.859537387	-7.363445194	8.99E-07	7.89E-06	5.868099038	1.85E-06	NA	down	1.690996077	5.859537387	0.288588666	NA
Leaf148_gene_948	contig_2	117039	119210	Leaf148_gene_948	2172	-1.17878446	7.87300824	-7.524134644	6.71E-07	6.28E-06	5.86472512	1.47E-06	NA	down	0.799288506	7.87300824	0.10152263	NA
Leaf148_gene_181	contig_1	220214	221881	Leaf148_gene_181	1668	-1.690082421	5.155610819	-7.313910317	9.84E-07	8.50E-06	5.850100451	1.99E-06	NA	down	0.868246444	5.155610819	0.168408065	NA
Leaf148_gene_240	contig_1	286150	286785	Leaf148_gene_240	636	-2.464802206	4.206821565	-7.300325649	1.01E-06	8.65E-06	5.844652327	2.03E-06	NA	down	1.520140515	4.206821565	0.361351318	NA
Leaf148_gene_1014	contig_2	204958	206154	Leaf148_gene_1014	1197	-1.361651387	5.599164839	-7.350214069	9.21E-07	8.06E-06	5.832609867	1.89E-06	NA	down	0.908711717	5.599164839	0.162294153	NA
Leaf148_gene_1063	contig_2	265399	266136	Leaf148_gene_1063	738	-1.884772551	4.337512083	-7.282109218	1.04E-06	8.87E-06	5.826161129	2.08E-06	NA	down	1.102171784	4.337512083	0.254102297	NA
Leaf148_gene_454	contig_1	535295	535636	Leaf148_gene_454	342	-1.137626779	10.49961594	-7.635642905	5.48E-07	5.42E-06	5.81027583	1.27E-06	NA	down	0.74905701	10.49961594	0.071341372	NA
Leaf148_gene_4228	contig_10	49378	50580	Leaf148_gene_4228	1203	-1.719870481	7.385306432	-7.452936276	7.63E-07	6.98E-06	5.801185993	1.64E-06	NA	down	1.113218894	7.385306432	0.150734286	NA
Leaf148_gene_387	contig_1	462216	463007	Leaf148_gene_387	792	-1.177636359	6.842406535	-7.41827297	8.13E-07	7.31E-06	5.783418376	1.71E-06	NA	down	0.760276175	6.842406535	0.111112395	NA
Leaf148_gene_3080	contig_4	353576	356734	Leaf148_gene_3080	3159	-1.469794485	6.624711319	-7.399812955	8.41E-07	7.50E-06	5.77249795	1.76E-06	NA	down	1.063299401	6.624711319	0.160505017	NA
Leaf148_gene_2175	contig_2	1596868	1598940	Leaf148_gene_2175	2073	-1.211293504	6.68850246	-7.38123783	8.70E-07	7.70E-06	5.752200369	1.81E-06	NA	down	0.67032968	6.68850246	0.100221191	NA
Leaf148_gene_2383	contig_2	1845611	1846765	Leaf148_gene_2383	1155	-1.079787569	6.489423146	-7.342387237	9.34E-07	8.14E-06	5.748317376	1.91E-06	pilW	down	0.692222665	6.489423146	0.106669368	NA
Leaf148_gene_961	contig_2	133217	134110	Leaf148_gene_961	894	3.311095051	2.29249664	7.329268886	9.57E-07	8.30E-06	5.739231064	1.95E-06	NA	up	2.193022047	2.29249664	0.95660862	NA
Leaf148_gene_926	contig_2	91447	92226	Leaf148_gene_926	780	-1.461142196	5.622305357	-7.289579623	1.03E-06	8.79E-06	5.735273206	2.06E-06	NA	down	1.016492465	5.622305357	0.180796382	NA
Leaf148_gene_280	contig_1	336535	337128	Leaf148_gene_280	594	-1.564345056	4.707899469	-7.256918725	1.09E-06	9.22E-06	5.734752771	2.16E-06	NA	down	1.220190729	4.707899469	0.259179436	NA
Leaf148_gene_3202	contig_5	125810	126643	Leaf148_gene_3202	834	-1.38644408	5.760771637	-7.305190042	1.00E-06	8.61E-06	5.734058283	2.02E-06	NA	down	0.84818464	5.760771637	0.147234553	NA
Leaf148_gene_579	contig_1	686482	687684	Leaf148_gene_579	1203	-1.391062047	5.65911932	-7.282989144	1.04E-06	8.87E-06	5.729711552	2.08E-06	NA	down	0.754100194	5.65911932	0.133253984	NA
Leaf148_gene_2071	contig_2	1491558	1492787	Leaf148_gene_2071	1230	-1.322442719	6.913009507	-7.379617444	8.72E-07	7.70E-06	5.711259972	1.81E-06	NA	down	0.850857997	6.913009507	0.123080693	NA
Leaf148_gene_653	contig_1	779586	780878	Leaf148_gene_653	1293	-1.279378055	7.953473535	-7.432712118	7.92E-07	7.17E-06	5.699416816	1.68E-06	NA	down	0.750023366	7.953473535	0.094301359	NA
Leaf148_gene_758	contig_1	897088	897744	Leaf148_gene_758	657	-2.404807289	4.587308482	-7.206271194	1.20E-06	9.95E-06	5.679713585	2.33E-06	NA	down	2.266949315	4.587308482	0.49417852	NA
Leaf148_gene_4165	contig_9	36689	38221	Leaf148_gene_4165	1533	-0.860154583	7.440137977	-7.399432146	8.41E-07	7.50E-06	5.678963315	1.76E-06	NA	down	0.625810658	7.440137977	0.084112776	NA
Leaf148_gene_367	contig_1	441247	442023	Leaf148_gene_367	777	-1.218721734	7.807395102	-7.412634383	8.21E-07	7.37E-06	5.671001088	1.73E-06	NA	down	0.754973049	7.807395102	0.096699736	NA
Leaf148_gene_365	contig_1	437427	438623	Leaf148_gene_365	1197	-1.616359687	6.274102744	-7.316598017	9.79E-07	8.48E-06	5.66324741	1.99E-06	NA	down	1.329522705	6.274102744	0.211906429	NA
Leaf148_gene_2492	contig_3	111850	113823	Leaf148_gene_2492	1974	-1.778662354	5.56844464	-7.245405348	1.12E-06	9.36E-06	5.655360195	2.20E-06	NA	down	1.136815857	5.56844464	0.204153212	NA
Leaf148_gene_1716	contig_2	1011498	1013447	Leaf148_gene_1716	1950	-0.845066371	8.131675101	-7.405658118	8.32E-07	7.45E-06	5.653682355	1.75E-06	NA	down	0.464708387	8.131675101	0.057147929	NA
Leaf148_gene_3287	contig_5	234099	234635	Leaf148_gene_3287	537	1.429057268	4.948440305	7.201443613	1.21E-06	1.00E-05	5.650522504	2.34E-06	NA	up	0.845301711	4.948440305	0.170821847	NA
Leaf148_gene_2350	contig_2	1807914	1808315	Leaf148_gene_2350	402	-1.153154826	5.880843116	-7.267286722	1.07E-06	9.06E-06	5.636036986	2.13E-06	NA	down	0.701942641	5.880843116	0.119360885	NA
Leaf148_gene_1526	contig_2	771192	771665	Leaf148_gene_1526	474	-3.642539585	2.309011388	-7.235976622	1.14E-06	9.49E-06	5.633130495	2.23E-06	NA	down	2.125612988	2.309011388	0.920572761	NA
Leaf148_gene_4099	contig_8	40510	41139	Leaf148_gene_4099	630	-1.273839192	5.142739397	-7.206627163	1.20E-06	9.95E-06	5.620726207	2.33E-06	NA	down	0.850478732	5.142739397	0.165374651	NA
Leaf148_gene_548	contig_1	647615	648715	Leaf148_gene_548	1101	-1.241334453	6.198337453	-7.296335519	1.02E-06	8.70E-06	5.620660626	2.04E-06	NA	down	1.092626372	6.198337453	0.176277329	NA
Leaf148_gene_3004	contig_4	270001	271896	Leaf148_gene_3004	1896	-2.250307726	6.951056401	-7.311746858	9.88E-07	8.52E-06	5.620151832	2.00E-06	NA	down	1.226776028	6.951056401	0.17648771	NA
Leaf148_gene_1016	contig_2	206625	209945	Leaf148_gene_1016	3321	-1.636034673	6.381760639	-7.300822772	1.01E-06	8.65E-06	5.608941216	2.03E-06	NA	down	1.307390398	6.381760639	0.20486359	NA
Leaf148_gene_1786	contig_2	1115662	1116447	Leaf148_gene_1786	786	-2.108334549	4.978515753	-7.146680553	1.34E-06	1.09E-05	5.57280876	2.57E-06	NA	down	1.208445467	4.978515753	0.242732077	NA
Leaf148_gene_2099	contig_2	1517618	1518787	Leaf148_gene_2099	1170	-1.642061575	5.848606766	-7.191111169	1.23E-06	1.02E-05	5.531833069	2.39E-06	NA	down	0.89788053	5.848606766	0.153520414	NA
Leaf148_gene_1897	contig_2	1256999	1258120	Leaf148_gene_1897	1122	-1.688726548	5.191232907	-7.145149646	1.35E-06	1.09E-05	5.528435898	2.57E-06	NA	down	1.288546155	5.191232907	0.248215824	NA
Leaf148_gene_875	contig_2	20270	23020	Leaf148_gene_875	2751	0.810216323	7.98166209	7.341983162	9.35E-07	8.14E-06	5.527587847	1.91E-06	NA	up	0.541654457	7.98166209	0.067862364	NA
Leaf148_gene_785	contig_1	921322	923436	Leaf148_gene_785	2115	-1.461862456	6.490779	-7.231362417	1.15E-06	9.55E-06	5.522739092	2.24E-06	NA	down	0.804300976	6.490779	0.123914399	NA
Leaf148_gene_1143	contig_2	346347	346940	Leaf148_gene_1143	594	3.758421101	1.62193687	7.245665421	1.12E-06	9.36E-06	5.501677749	2.20E-06	NA	up	2.170059034	1.62193687	1.337942971	NA
Leaf148_gene_1714	contig_2	1010283	1010948	Leaf148_gene_1714	666	-1.795649665	7.619936879	-7.278813976	1.05E-06	8.91E-06	5.479072436	2.09E-06	NA	down	0.986252209	7.619936879	0.129430496	NA
Leaf148_gene_1922	contig_2	1282047	1283843	Leaf148_gene_1922	1797	-0.905803239	7.113415135	-7.27579208	1.06E-06	8.94E-06	5.478737588	2.10E-06	NA	down	0.653134638	7.113415135	0.091817309	NA
Leaf148_gene_1481	contig_2	722941	723603	Leaf148_gene_1481	663	-2.33566711	4.69823918	-7.088895699	1.49E-06	1.20E-05	5.478615098	2.82E-06	NA	down	1.497357707	4.69823918	0.318706147	NA
Leaf148_gene_2340	contig_2	1798306	1799655	Leaf148_gene_2340	1350	-1.55785348	7.014211248	-7.243623688	1.12E-06	9.37E-06	5.467518192	2.20E-06	NA	down	0.865312764	7.014211248	0.123365655	NA
Leaf148_gene_3876	contig_7	41830	42210	Leaf148_gene_3876	381	-2.279000439	4.580406604	-7.074250667	1.54E-06	1.23E-05	5.450134901	2.89E-06	NA	down	1.1585621	4.580406604	0.252938702	NA
Leaf148_gene_2484	contig_3	99907	100626	Leaf148_gene_2484	720	-1.035121964	5.974144054	-7.177399012	1.27E-06	1.04E-05	5.449045805	2.44E-06	NA	down	0.658918044	5.974144054	0.110294971	NA
Leaf148_gene_2376	contig_2	1835843	1836955	Leaf148_gene_2376	1113	-2.93240435	5.146705007	-7.080597108	1.52E-06	1.22E-05	5.430378241	2.86E-06	NA	down	2.254152453	5.146705007	0.437979727	NA
Leaf148_gene_2667	contig_3	338296	340911	Leaf148_gene_2667	2616	-1.599756169	6.217227741	-7.167292188	1.29E-06	1.06E-05	5.424621298	2.48E-06	NA	down	0.975546009	6.217227741	0.156910129	NA
Leaf148_gene_308	contig_1	368037	368768	Leaf148_gene_308	732	-0.742244942	7.877130359	-7.252681886	1.10E-06	9.27E-06	5.386282739	2.18E-06	NA	down	0.40620295	7.877130359	0.051567377	NA
Leaf148_gene_2022	contig_2	1428691	1429260	Leaf148_gene_2022	570	-0.857894897	7.146110025	-7.227467893	1.15E-06	9.60E-06	5.38285767	2.25E-06	NA	down	0.598351477	7.146110025	0.083731075	NA
Leaf148_gene_252	contig_1	304091	305296	Leaf148_gene_252	1206	-1.417486145	5.257256759	-7.054293242	1.59E-06	1.27E-05	5.364760053	2.99E-06	NA	down	0.747178071	5.257256759	0.142123184	NA
Leaf148_gene_3556	contig_6	216674	217057	Leaf148_gene_3556	384	-3.642938078	0.94149387	-7.205121757	1.20E-06	9.95E-06	5.3557888	2.33E-06	NA	down	1.953116619	0.94149387	2.074486815	NA
Leaf148_gene_474	contig_1	556122	556844	Leaf148_gene_474	723	-1.263205611	6.782088769	-7.179747867	1.26E-06	1.04E-05	5.350449305	2.43E-06	NA	down	0.84204565	6.782088769	0.124157273	NA
Leaf148_gene_2316	contig_2	1772144	1773610	Leaf148_gene_2316	1467	-1.844192903	4.384415662	-7.022429368	1.69E-06	1.33E-05	5.344174847	3.12E-06	NA	down	1.499259351	4.384415662	0.341951919	NA
Leaf148_gene_379	contig_1	453726	454487	Leaf148_gene_379	762	-1.344235154	6.150262346	-7.129286788	1.39E-06	1.12E-05	5.344106604	2.63E-06	NA	down	0.899964315	6.150262346	0.146329419	NA
Leaf148_gene_2290	contig_2	1737194	1738033	Leaf148_gene_2290	840	-1.783245989	5.160477349	-7.040155697	1.64E-06	1.30E-05	5.336966555	3.05E-06	NA	down	1.119588846	5.160477349	0.216954512	NA
Leaf148_gene_712	contig_1	853546	853638	Leaf148_gene_712	93	-2.030383329	5.66037384	-7.046157885	1.62E-06	1.29E-05	5.298397393	3.03E-06	NA	down	1.278307482	5.66037384	0.225834462	NA
Leaf148_gene_2167	contig_2	1589885	1590493	Leaf148_gene_2167	609	-3.242099987	1.317662997	-7.128253258	1.39E-06	1.12E-05	5.278041324	2.63E-06	NA	down	1.889733518	1.317662997	1.434155412	NA
Leaf148_gene_1186	contig_2	398242	398907	Leaf148_gene_1186	666	-1.573050573	5.099896448	-7.005976389	1.75E-06	1.37E-05	5.272071048	3.21E-06	NA	down	1.067992097	5.099896448	0.209414467	NA
Leaf148_gene_5	contig_1	9140	11056	Leaf148_gene_5	1917	-1.385460361	6.710293667	-7.115617009	1.42E-06	1.15E-05	5.270550905	2.69E-06	NA	down	0.794565216	6.710293667	0.118409902	NA
Leaf148_gene_4198	contig_10	19590	20504	Leaf148_gene_4198	915	-3.326344005	3.475957469	-6.967357936	1.88E-06	1.45E-05	5.225042787	3.41E-06	NA	down	2.030454784	3.475957469	0.584142586	NA
Leaf148_gene_489	contig_1	572258	573055	Leaf148_gene_489	798	-3.168966762	4.371716039	-6.944547663	1.96E-06	1.51E-05	5.218837185	3.54E-06	NA	down	2.229605832	4.371716039	0.510007011	NA
Leaf148_gene_366	contig_1	438641	441250	Leaf148_gene_366	2610	-1.926563482	6.419008308	-7.072350804	1.54E-06	1.23E-05	5.21133714	2.89E-06	NA	down	1.279734999	6.419008308	0.199366466	NA
Leaf148_gene_3065	contig_4	335762	336910	Leaf148_gene_3065	1149	-1.435381156	5.918959135	-7.038879828	1.64E-06	1.30E-05	5.201870898	3.05E-06	NA	down	1.115884559	5.918959135	0.188527161	NA
Leaf148_gene_1459	contig_2	695767	698268	Leaf148_gene_1459	2502	1.636028753	7.805487209	7.166961326	1.29E-06	1.06E-05	5.20117287	2.48E-06	NA	up	0.912106218	7.805487209	0.116854489	NA
Leaf148_gene_2353	contig_2	1809646	1810953	Leaf148_gene_2353	1308	-0.933328018	7.407779469	-7.131068345	1.38E-06	1.12E-05	5.191266159	2.63E-06	NA	down	0.577109816	7.407779469	0.077905912	NA
Leaf148_gene_745	contig_1	888672	889109	Leaf148_gene_745	438	-3.309073008	1.541334833	-7.034153103	1.66E-06	1.31E-05	5.168781336	3.07E-06	NA	down	1.882081473	1.541334833	1.221072432	NA
Leaf148_gene_617	contig_1	730399	731268	Leaf148_gene_617	870	-1.256926634	6.027431317	-7.024760878	1.68E-06	1.33E-05	5.167167071	3.11E-06	NA	down	0.75246181	6.027431317	0.124839549	NA
Leaf148_gene_274	contig_1	327258	328712	Leaf148_gene_274	1455	-1.158491358	5.883322023	-7.004252133	1.75E-06	1.37E-05	5.159250633	3.21E-06	NA	down	0.728863163	5.883322023	0.123886328	NA
Leaf148_gene_3084	contig_4	359584	360468	Leaf148_gene_3084	885	-1.828941042	6.220520297	-7.01750714	1.71E-06	1.34E-05	5.156538197	3.15E-06	NA	down	1.035706712	6.220520297	0.166498406	NA
Leaf148_gene_3867	contig_7	29410	30024	Leaf148_gene_3867	615	-2.264484345	5.311286659	-6.94536971	1.96E-06	1.51E-05	5.155377119	3.54E-06	NA	down	1.203538757	5.311286659	0.226600226	NA
Leaf148_gene_2989	contig_4	253970	254950	Leaf148_gene_2989	981	-1.548738858	4.536409038	-6.907341736	2.10E-06	1.60E-05	5.13976998	3.76E-06	NA	down	1.02251286	4.536409038	0.225401381	NA
Leaf148_gene_2338	contig_2	1796223	1797044	Leaf148_gene_2338	822	-1.958671384	4.475659554	-6.895771069	2.15E-06	1.64E-05	5.128172721	3.84E-06	NA	down	1.417026594	4.475659554	0.316607324	NA
Leaf148_gene_3399	contig_6	29919	30623	Leaf148_gene_3399	705	-3.841660147	2.391671323	-6.935735395	1.99E-06	1.53E-05	5.127475962	3.59E-06	NA	down	2.663617975	2.391671323	1.113705696	NA
Leaf148_gene_1785	contig_2	1113734	1115596	Leaf148_gene_1785	1863	-1.007225077	5.729540879	-6.994526366	1.78E-06	1.39E-05	5.105556422	3.27E-06	NA	down	1.047886768	5.729540879	0.182891926	NA
Leaf148_gene_1830	contig_2	1170857	1171336	Leaf148_gene_1830	480	-3.749165099	2.121381958	-6.90847651	2.10E-06	1.60E-05	5.059005205	3.76E-06	NA	down	2.413572224	2.121381958	1.137735812	NA
Leaf148_gene_4067	contig_7	270214	271869	Leaf148_gene_4067	1656	-1.462127624	5.228675081	-6.878673924	2.22E-06	1.68E-05	5.007946079	3.94E-06	NA	down	0.889948126	5.228675081	0.170205284	NA
Leaf148_gene_2281	contig_2	1727405	1728820	Leaf148_gene_2281	1416	-2.100578677	5.842242409	-6.91567791	2.07E-06	1.58E-05	5.003222699	3.71E-06	NA	down	1.288381029	5.842242409	0.220528513	NA
Leaf148_gene_3040	contig_4	309967	310920	Leaf148_gene_3040	954	-1.741395511	5.467963788	-6.893244872	2.16E-06	1.64E-05	5.000307157	3.85E-06	NA	down	1.232853766	5.467963788	0.225468532	NA
Leaf148_gene_1669	contig_2	959751	960398	Leaf148_gene_1669	648	-1.649031407	4.912620704	-6.848510558	2.35E-06	1.75E-05	4.999384806	4.11E-06	NA	down	1.155008643	4.912620704	0.235110486	NA
Leaf148_gene_1941	contig_2	1314358	1315233	Leaf148_gene_1941	876	-1.727128539	5.394043922	-6.863456271	2.29E-06	1.71E-05	4.956568136	4.02E-06	NA	down	1.222596053	5.394043922	0.226656674	NA
Leaf148_gene_2333	contig_2	1791620	1792393	Leaf148_gene_2333	774	-2.176996396	4.257928919	-6.798365145	2.59E-06	1.89E-05	4.951322919	4.44E-06	NA	down	1.390604956	4.257928919	0.326591867	NA
Leaf148_gene_2570	contig_3	221115	222842	Leaf148_gene_2570	1728	-1.085563052	6.762448255	-6.969608925	1.87E-06	1.45E-05	4.947244507	3.40E-06	gspE	down	0.727710706	6.762448255	0.10761054	NA
Leaf148_gene_1636	contig_2	917660	918196	Leaf148_gene_1636	537	-0.63679817	7.949411802	-7.042988262	1.63E-06	1.30E-05	4.941965375	3.04E-06	NA	down	0.54473073	7.949411802	0.068524659	NA
Leaf148_gene_2747	contig_3	426831	427799	Leaf148_gene_2747	969	1.681745619	6.855711861	6.974455153	1.85E-06	1.44E-05	4.93673379	3.37E-06	NA	up	1.273007472	6.855711861	0.185685673	NA
Leaf148_gene_351	contig_1	417644	418837	Leaf148_gene_351	1194	-2.068342471	6.613336146	-6.936634052	1.99E-06	1.53E-05	4.935266125	3.59E-06	NA	down	1.256275177	6.613336146	0.189960883	NA
Leaf148_gene_1852	contig_2	1197993	1199468	Leaf148_gene_1852	1476	-2.349930632	4.12958602	-6.789513342	2.63E-06	1.92E-05	4.933975317	4.49E-06	NA	down	1.516730834	4.12958602	0.367283991	NA
Leaf148_gene_2151	contig_2	1571225	1572127	Leaf148_gene_2151	903	-0.71904927	7.638840995	-6.989006511	1.80E-06	1.40E-05	4.925492531	3.29E-06	NA	down	0.470549313	7.638840995	0.061599569	NA
Leaf148_gene_3742	contig_6	420953	421336	Leaf148_gene_3742	384	-3.319123539	2.783972506	-6.803141878	2.56E-06	1.89E-05	4.907243425	4.42E-06	NA	down	2.470548255	2.783972506	0.887418338	NA
Leaf148_gene_3516	contig_6	156587	157702	Leaf148_gene_3516	1116	-0.765461335	8.639374445	-7.034352893	1.65E-06	1.31E-05	4.904960737	3.07E-06	NA	down	0.557406537	8.639374445	0.064519317	NA
Leaf148_gene_1317	contig_2	550428	550619	Leaf148_gene_1317	192	-1.259919339	6.268220865	-6.931113755	2.01E-06	1.54E-05	4.896628409	3.61E-06	NA	down	1.133841044	6.268220865	0.18088722	NA
Leaf148_gene_202	contig_1	247171	247506	Leaf148_gene_202	336	-3.900219059	2.723792995	-6.784409123	2.66E-06	1.93E-05	4.881380533	4.52E-06	NA	down	2.166137614	2.723792995	0.795265139	NA
Leaf148_gene_592	contig_1	695695	696294	Leaf148_gene_592	600	-1.316658022	6.243907224	-6.87168669	2.25E-06	1.69E-05	4.871158956	3.97E-06	NA	down	0.831584186	6.243907224	0.133183303	NA
Leaf148_gene_915	contig_2	75481	77208	Leaf148_gene_915	1728	-2.009516158	5.366352434	-6.781857476	2.67E-06	1.93E-05	4.865812335	4.54E-06	NA	down	1.488635373	5.366352434	0.277401716	NA
Leaf148_gene_4085	contig_8	19924	20742	Leaf148_gene_4085	819	-3.143396617	1.199363959	-6.876592035	2.23E-06	1.68E-05	4.853864056	3.95E-06	NA	down	1.743291927	1.199363959	1.453513684	NA
Leaf148_gene_2969	contig_4	228216	228638	Leaf148_gene_2969	423	-2.462844476	3.988654427	-6.755641707	2.81E-06	2.02E-05	4.841799875	4.74E-06	NA	down	3.203041328	3.988654427	0.803038064	NA
Leaf148_gene_467	contig_1	548491	549045	Leaf148_gene_467	555	-3.829071923	3.358133198	-6.746128227	2.86E-06	2.05E-05	4.836709869	4.82E-06	NA	down	2.519510906	3.358133198	0.750271284	NA
Leaf148_gene_2967	contig_4	227130	227570	Leaf148_gene_2967	441	-1.795288936	5.462473738	-6.8072764	2.54E-06	1.88E-05	4.836444131	4.40E-06	NA	down	1.484088831	5.462473738	0.271688049	NA
Leaf148_gene_4297	contig_12	3805	4170	Leaf148_gene_4297	366	-1.104281054	10.07437665	-7.099338944	1.47E-06	1.18E-05	4.836283687	2.77E-06	NA	down	0.732013954	10.07437665	0.072660968	NA
Leaf148_gene_4225	contig_10	46462	48321	Leaf148_gene_4225	1860	-1.646374004	5.272184909	-6.793582539	2.61E-06	1.91E-05	4.834742936	4.47E-06	NA	down	1.310365713	5.272184909	0.248543201	NA
Leaf148_gene_2779	contig_3	461237	462244	Leaf148_gene_2779	1008	3.34413254	1.876362876	6.808929647	2.54E-06	1.88E-05	4.796869369	4.40E-06	hypothetical protein	up	2.301088032	1.876362876	1.226355553	NA
Leaf148_gene_1667	contig_2	958131	959012	Leaf148_gene_1667	882	-1.139648855	6.747011548	-6.871494281	2.25E-06	1.69E-05	4.794736401	3.97E-06	NA	down	0.689256984	6.747011548	0.102157374	NA
Leaf148_gene_189	contig_1	233100	234062	Leaf148_gene_189	963	-2.260990085	2.774204296	-6.732890007	2.93E-06	2.09E-05	4.792411868	4.90E-06	NA	down	2.375373973	2.774204296	0.856236138	NA
Leaf148_gene_221	contig_1	267873	268448	Leaf148_gene_221	576	-1.666361871	5.104889024	-6.734999999	2.92E-06	2.08E-05	4.781293891	4.89E-06	NA	down	0.817802335	5.104889024	0.160199826	NA
Leaf148_gene_294	contig_1	353136	354188	Leaf148_gene_294	1053	-2.472623177	5.26661727	-6.728537245	2.96E-06	2.10E-05	4.776563452	4.93E-06	NA	down	1.602091649	5.26661727	0.30419747	NA
Leaf148_gene_1746	contig_2	1051379	1054177	Leaf148_gene_1746	2799	-1.241268974	5.270874275	-6.7567041	2.80E-06	2.02E-05	4.7659928	4.74E-06	NA	down	0.932563501	5.270874275	0.176927669	NA
Leaf148_gene_3584	contig_6	244374	245888	Leaf148_gene_3584	1515	-1.045582785	6.779896395	-6.871887277	2.25E-06	1.69E-05	4.763383116	3.97E-06	NA	down	0.626160215	6.779896395	0.092355425	NA
Leaf148_gene_4162	contig_9	35301	36068	Leaf148_gene_4162	768	-2.531955057	4.036106673	-6.69696052	3.14E-06	2.20E-05	4.761415486	5.16E-06	NA	down	1.57071463	4.036106673	0.389165787	NA
Leaf148_gene_3522	contig_6	163627	167214	Leaf148_gene_3522	3588	-1.5207296	6.122051736	-6.80705416	2.54E-06	1.88E-05	4.758685503	4.40E-06	NA	down	0.881007592	6.122051736	0.143907244	NA
Leaf148_gene_2487	contig_3	104124	105899	Leaf148_gene_2487	1776	-1.697100626	5.74730651	-6.766534142	2.75E-06	1.99E-05	4.758474542	4.66E-06	NA	down	0.89258099	5.74730651	0.155304226	NA
Leaf148_gene_1331	contig_2	561423	561566	Leaf148_gene_1331	144	-1.847456333	4.292836577	-6.703468834	3.10E-06	2.18E-05	4.756023631	5.10E-06	NA	down	1.464160488	4.292836577	0.341070633	NA
Leaf148_gene_4216	contig_10	39530	39823	Leaf148_gene_4216	294	-3.239233914	2.517688633	-6.721682773	3.00E-06	2.12E-05	4.751821817	4.96E-06	NA	down	2.675814429	2.517688633	1.062805938	NA
Leaf148_gene_2913	contig_4	155109	158279	Leaf148_gene_2913	3171	-0.829321914	8.880746524	-6.986665912	1.81E-06	1.41E-05	4.742306708	3.30E-06	NA	down	0.575015781	8.880746524	0.064748586	NA
Leaf148_gene_6	contig_1	11163	13412	Leaf148_gene_6	2250	-1.055494536	6.42403161	-6.859164351	2.30E-06	1.72E-05	4.741912881	4.04E-06	NA	down	1.050460523	6.42403161	0.163520447	NA
Leaf148_gene_2645	contig_3	313166	313603	Leaf148_gene_2645	438	-1.259551519	7.166092252	-6.879953114	2.21E-06	1.68E-05	4.731619067	3.94E-06	NA	down	0.758773698	7.166092252	0.105883886	NA
Leaf148_gene_1338	contig_2	567076	567477	Leaf148_gene_1338	402	-2.508794776	2.368106941	-6.711586929	3.06E-06	2.15E-05	4.729689393	5.04E-06	NA	down	2.250972146	2.368106941	0.950536527	NA
Leaf148_gene_1608	contig_2	877178	877375	Leaf148_gene_1608	198	-2.463756568	3.937604772	-6.672571755	3.29E-06	2.28E-05	4.720678096	5.36E-06	NA	down	1.988744587	3.937604772	0.505064551	NA
Leaf148_gene_2745	contig_3	424880	425530	Leaf148_gene_2745	651	-0.986355805	6.782324569	-6.830745778	2.43E-06	1.81E-05	4.699019295	4.23E-06	NA	down	0.550113131	6.782324569	0.081109821	NA
Leaf148_gene_4011	contig_7	208011	208682	Leaf148_gene_4011	672	1.748186635	3.672162356	6.677186268	3.26E-06	2.27E-05	4.690757853	5.33E-06	NA	up	1.364750759	3.672162356	0.371647718	NA
Leaf148_gene_2194	contig_2	1618250	1621717	Leaf148_gene_2194	3468	-0.936639208	6.694804526	-6.824388281	2.46E-06	1.82E-05	4.675069055	4.28E-06	NA	down	0.648893679	6.694804526	0.096924963	NA
Leaf148_gene_422	contig_1	503275	504345	Leaf148_gene_422	1071	-2.230337124	4.118131397	-6.634534302	3.54E-06	2.41E-05	4.649943169	5.66E-06	NA	down	1.354172543	4.118131397	0.328831796	NA
Leaf148_gene_1188	contig_2	399712	400512	Leaf148_gene_1188	801	-2.035008285	3.842015115	-6.634196109	3.55E-06	2.41E-05	4.645743828	5.66E-06	NA	down	1.464734477	3.842015115	0.381241206	NA
Leaf148_gene_1414	contig_2	649627	650307	Leaf148_gene_1414	681	-2.133002797	3.427059693	-6.644433204	3.48E-06	2.38E-05	4.643550425	5.59E-06	NA	down	1.136764574	3.427059693	0.331702589	NA
Leaf148_gene_2642	contig_3	308910	310145	Leaf148_gene_2642	1236	-2.202423999	5.937875602	-6.708656914	3.07E-06	2.16E-05	4.642376099	5.06E-06	NA	down	1.411337223	5.937875602	0.237683865	NA
Leaf148_gene_1081	contig_2	289918	290142	Leaf148_gene_1081	225	2.616522611	3.389562991	6.629442192	3.58E-06	2.43E-05	4.640892375	5.71E-06	NA	up	1.80741013	3.389562991	0.53322807	NA
Leaf148_gene_3787	contig_6	468267	468743	Leaf148_gene_3787	477	-2.621261399	3.007268418	-6.677921795	3.26E-06	2.27E-05	4.639724311	5.33E-06	NA	down	1.647981329	3.007268418	0.547999413	NA
Leaf148_gene_3766	contig_6	444266	445546	Leaf148_gene_3766	1281	-0.98956842	6.654689623	-6.801511643	2.57E-06	1.89E-05	4.637212967	4.43E-06	NA	down	0.657572417	6.654689623	0.098813386	NA
Leaf148_gene_1603	contig_2	867267	868439	Leaf148_gene_1603	1173	-1.115892561	6.716279663	-6.800664855	2.58E-06	1.89E-05	4.629329915	4.43E-06	NA	down	0.716550126	6.716279663	0.106688548	NA
Leaf148_gene_4293	contig_12	784	1341	Leaf148_gene_4293	558	-1.14402406	7.381973827	-6.832327211	2.42E-06	1.80E-05	4.602528035	4.23E-06	NA	down	0.774589443	7.381973827	0.104929855	NA
Leaf148_gene_2674	contig_3	352841	354379	Leaf148_gene_2674	1539	2.755010027	1.269931491	6.737325811	2.91E-06	2.08E-05	4.598982426	4.87E-06	NA	up	1.840552952	1.269931491	1.449332475	NA
Leaf148_gene_724	contig_1	866854	867771	Leaf148_gene_724	918	2.365865211	2.990541314	6.611862681	3.70E-06	2.50E-05	4.591511277	5.86E-06	NA	up	1.792772132	2.990541314	0.599480811	NA
Leaf148_gene_2714	contig_3	395266	395823	Leaf148_gene_2714	558	-1.731569798	4.370127193	-6.604631762	3.76E-06	2.52E-05	4.579279513	5.92E-06	NA	down	1.367990049	4.370127193	0.31303209	NA
Leaf148_gene_4076	contig_8	7215	9191	Leaf148_gene_4076	1977	-1.387758014	5.993114637	-6.724418108	2.98E-06	2.11E-05	4.577820478	4.95E-06	NA	down	0.936390065	5.993114637	0.156244311	NA
Leaf148_gene_1822	contig_2	1156548	1157066	Leaf148_gene_1822	519	-3.647240095	0.833340464	-6.723439011	2.99E-06	2.11E-05	4.560249657	4.95E-06	NA	down	2.016505555	0.833340464	2.419785961	NA
Leaf148_gene_2795	contig_3	476802	476878	Leaf148_gene_2795	77	-1.249599053	6.523757389	-6.739528935	2.90E-06	2.08E-05	4.551998115	4.87E-06	NA	down	0.78407471	6.523757389	0.120187595	NA
Leaf148_gene_3585	contig_6	246059	246880	Leaf148_gene_3585	822	-1.655687272	6.350857869	-6.723886739	2.98E-06	2.11E-05	4.551974446	4.95E-06	NA	down	0.990649134	6.350857869	0.155986664	NA
Leaf148_gene_2147	contig_2	1566124	1567533	Leaf148_gene_2147	1410	-1.367903893	5.301048413	-6.643126478	3.49E-06	2.39E-05	4.54822222	5.59E-06	NA	down	0.969135276	5.301048413	0.182819548	NA
Leaf148_gene_3506	contig_6	145337	146206	Leaf148_gene_3506	870	-1.622058448	5.448420437	-6.656235729	3.40E-06	2.35E-05	4.546857232	5.51E-06	NA	down	1.042842606	5.448420437	0.191402741	NA
Leaf148_gene_3699	contig_6	370096	370614	Leaf148_gene_3699	519	-1.402557468	6.374632107	-6.737971631	2.90E-06	2.08E-05	4.536584499	4.87E-06	NA	down	1.128698039	6.374632107	0.177060891	NA
Leaf148_gene_839	contig_1	982644	983003	Leaf148_gene_839	360	-1.387256561	8.363473053	-6.843942506	2.37E-06	1.77E-05	4.532657327	4.14E-06	NA	down	0.897098293	8.363473053	0.107263847	NA
Leaf148_gene_1046	contig_2	248360	249259	Leaf148_gene_1046	900	2.443472075	3.131929985	6.56750966	4.04E-06	2.68E-05	4.525084416	6.29E-06	NA	up	1.840244952	3.131929985	0.58757538	NA
Leaf148_gene_1293	contig_2	520560	521693	Leaf148_gene_1293	1134	-1.772426063	5.640440067	-6.670579744	3.31E-06	2.29E-05	4.523039933	5.37E-06	NA	down	1.474070957	5.640440067	0.261339707	NA
Leaf148_gene_2953	contig_4	212372	213637	Leaf148_gene_2953	1266	-1.536544926	4.883538395	-6.585212753	3.90E-06	2.60E-05	4.510379677	6.11E-06	NA	down	0.923664371	4.883538395	0.189138345	NA
Leaf148_gene_871	contig_2	13128	14942	Leaf148_gene_871	1815	-1.564488095	5.422854282	-6.59859053	3.80E-06	2.55E-05	4.480740972	5.98E-06	NA	down	0.809749419	5.422854282	0.149321626	NA
Leaf148_gene_4247	contig_10	74361	76043	Leaf148_gene_4247	1683	-0.8885268	7.493325905	-6.759100257	2.79E-06	2.01E-05	4.46731531	4.72E-06	NA	down	0.501306171	7.493325905	0.066900356	NA
Leaf148_gene_2321	contig_2	1778755	1780335	Leaf148_gene_2321	1581	-1.635267255	6.470342746	-6.677328209	3.26E-06	2.27E-05	4.445962393	5.33E-06	NA	down	0.979000283	6.470342746	0.151305784	NA
Leaf148_gene_3822	contig_6	511613	513232	Leaf148_gene_3822	1620	-1.659966847	4.844843739	-6.551886971	4.16E-06	2.75E-05	4.444138316	6.45E-06	NA	down	0.983689498	4.844843739	0.203038436	CE10
Leaf148_gene_4206	contig_10	27019	28605	Leaf148_gene_4206	1587	-1.233076779	5.568195621	-6.614646893	3.68E-06	2.49E-05	4.440885691	5.84E-06	NA	down	0.906365145	5.568195621	0.162775378	NA
Leaf148_gene_3928	contig_7	99135	99557	Leaf148_gene_3928	423	-1.753602574	4.059856847	-6.527432164	4.36E-06	2.86E-05	4.439085998	6.71E-06	NA	down	1.582786568	4.059856847	0.389862655	NA
Leaf148_gene_4221	contig_10	43914	44810	Leaf148_gene_4221	897	-2.064004499	5.112873098	-6.55824013	4.11E-06	2.73E-05	4.438039258	6.40E-06	NA	down	1.079646567	5.112873098	0.211162403	NA
Leaf148_gene_749	contig_1	890258	891292	Leaf148_gene_749	1035	-2.22808463	3.874622823	-6.517639276	4.45E-06	2.90E-05	4.430777491	6.80E-06	NA	down	1.510535945	3.874622823	0.389853675	NA
Leaf148_gene_3866	contig_7	28520	29278	Leaf148_gene_3866	759	-2.001919636	3.485713544	-6.512063346	4.49E-06	2.93E-05	4.413201636	6.87E-06	NA	down	1.222680721	3.485713544	0.350769134	NA
Leaf148_gene_225	contig_1	271314	272012	Leaf148_gene_225	699	-0.835421314	8.472944428	-6.791789556	2.62E-06	1.91E-05	4.400910224	4.48E-06	E5.2.1.8	down	0.630447006	8.472944428	0.074407074	NA
Leaf148_gene_2072	contig_2	1493299	1494696	Leaf148_gene_2072	1398	-1.092492393	6.112938708	-6.628189535	3.59E-06	2.44E-05	4.388234279	5.71E-06	NA	down	0.663865361	6.112938708	0.108600035	NA
Leaf148_gene_2565	contig_3	204772	205575	Leaf148_gene_2565	804	-1.469559547	6.422466139	-6.648725495	3.45E-06	2.37E-05	4.387577231	5.57E-06	NA	down	0.904607028	6.422466139	0.140850416	NA
Leaf148_gene_279	contig_1	335657	336250	Leaf148_gene_279	594	-1.86862035	4.474041873	-6.493871826	4.66E-06	3.01E-05	4.378044426	7.06E-06	NA	down	1.156105797	4.474041873	0.25840299	NA
Leaf148_gene_999	contig_2	190001	191308	Leaf148_gene_999	1308	-2.243438547	5.527090556	-6.555514229	4.13E-06	2.74E-05	4.372024361	6.42E-06	NA	down	1.880690328	5.527090556	0.340267689	NA
Leaf148_gene_2356	contig_2	1812812	1815046	Leaf148_gene_2356	2235	-1.618729229	8.783108037	-6.785053671	2.65E-06	1.93E-05	4.369967335	4.52E-06	NA	down	0.987411256	8.783108037	0.112421623	NA
Leaf148_gene_375	contig_1	449441	450319	Leaf148_gene_375	879	-1.090732501	7.712308641	-6.711663147	3.05E-06	2.15E-05	4.338133504	5.04E-06	NA	down	0.680182743	7.712308641	0.08819444	NA
Leaf148_gene_3545	contig_6	199733	201361	Leaf148_gene_3545	1629	-1.966732174	5.520235457	-6.538248682	4.27E-06	2.81E-05	4.334806349	6.59E-06	NA	down	1.121792437	5.520235457	0.203214599	NA
Leaf148_gene_3847	contig_7	6249	7376	Leaf148_gene_3847	1128	-0.928495087	6.47931101	-6.610708672	3.71E-06	2.50E-05	4.316121056	5.86E-06	NA	down	0.500773561	6.47931101	0.077288088	NA
Leaf148_gene_2468	contig_3	81383	82567	Leaf148_gene_2468	1185	-0.983740874	6.515134827	-6.641893677	3.49E-06	2.39E-05	4.310791607	5.60E-06	NA	down	0.874979006	6.515134827	0.134299447	NA
Leaf148_gene_2598	contig_3	258947	260605	Leaf148_gene_2598	1659	-1.053680743	6.24003385	-6.610768672	3.71E-06	2.50E-05	4.310395525	5.86E-06	NA	down	0.782944322	6.24003385	0.125471166	NA
Leaf148_gene_140	contig_1	170525	171091	Leaf148_gene_140	567	2.189584953	3.068113568	6.451000118	5.06E-06	3.25E-05	4.307204617	7.62E-06	NA	up	1.664665404	3.068113568	0.542569683	NA
Leaf148_gene_256	contig_1	309182	309970	Leaf148_gene_256	789	-1.667066505	4.483324736	-6.45026783	5.07E-06	3.25E-05	4.296134795	7.62E-06	NA	down	1.077200425	4.483324736	0.240268214	NA
Leaf148_gene_1524	contig_2	769947	770711	Leaf148_gene_1524	765	-1.283908034	5.591218312	-6.554030169	4.14E-06	2.74E-05	4.289214785	6.43E-06	NA	down	1.177732958	5.591218312	0.210639773	NA
Leaf148_gene_3875	contig_7	37961	41731	Leaf148_gene_3875	3771	-1.218155025	6.996538469	-6.64707156	3.46E-06	2.38E-05	4.286388507	5.58E-06	NA	down	0.823854641	6.996538469	0.117751749	NA
Leaf148_gene_1996	contig_2	1393288	1394667	Leaf148_gene_1996	1380	-1.285713687	6.407912157	-6.595481366	3.82E-06	2.56E-05	4.278947786	6.01E-06	NA	down	0.825713695	6.407912157	0.12885846	NA
Leaf148_gene_3326	contig_5	279387	281021	Leaf148_gene_3326	1635	-1.434962158	8.236774076	-6.677214532	3.26E-06	2.27E-05	4.25813434	5.33E-06	NA	down	0.839336481	8.236774076	0.101901117	NA
Leaf148_gene_3848	contig_7	7779	8420	Leaf148_gene_3848	642	-1.804827147	5.018948946	-6.454189419	5.03E-06	3.23E-05	4.250380408	7.58E-06	NA	down	1.05784833	5.018948946	0.210770889	NA
Leaf148_gene_763	contig_1	902607	902683	Leaf148_gene_763	77	-3.106417368	4.565021579	-6.423948016	5.34E-06	3.37E-05	4.23377923	7.91E-06	NA	down	2.498724582	4.565021579	0.547363148	NA
Leaf148_gene_1006	contig_2	196539	197159	Leaf148_gene_1006	621	-4.625318289	3.071793647	-6.415511846	5.43E-06	3.42E-05	4.232067552	8.02E-06	NA	down	3.088630876	3.071793647	1.005481237	NA
Leaf148_gene_267	contig_1	319070	319894	Leaf148_gene_267	825	-3.193442029	2.209374311	-6.439551365	5.18E-06	3.30E-05	4.226778237	7.73E-06	NA	down	2.156946477	2.209374311	0.97627028	NA
Leaf148_gene_1995	contig_2	1391852	1392331	Leaf148_gene_1995	480	1.335371327	12.13661021	6.861850115	2.29E-06	1.72E-05	4.223603547	4.03E-06	NA	up	0.961593648	12.13661021	0.079230826	NA
Leaf148_gene_3217	contig_5	140346	141332	Leaf148_gene_3217	987	-1.935535611	4.44681432	-6.394383581	5.66E-06	3.53E-05	4.189864984	8.27E-06	NA	down	1.016909709	4.44681432	0.228682746	NA
Leaf148_gene_1283	contig_2	508321	509457	Leaf148_gene_1283	1137	-0.830307016	8.730306818	-6.672361221	3.29E-06	2.28E-05	4.188013602	5.36E-06	NA	down	0.516117018	8.730306818	0.059117856	NA
Leaf148_gene_2227	contig_2	1662665	1663081	Leaf148_gene_2227	417	-2.919301156	3.051625322	-6.395806128	5.64E-06	3.52E-05	4.186130385	8.26E-06	NA	down	2.561286279	3.051625322	0.839318726	NA
Leaf148_gene_2282	contig_2	1729164	1729553	Leaf148_gene_2282	390	-1.166517054	6.036070064	-6.49912095	4.61E-06	2.98E-05	4.175724531	7.00E-06	NA	down	0.644508557	6.036070064	0.106776189	NA
Leaf148_gene_3268	contig_5	215219	217714	Leaf148_gene_3268	2496	-1.865688769	5.393339542	-6.444410632	5.13E-06	3.28E-05	4.166036576	7.68E-06	NA	down	1.159928863	5.393339542	0.215066909	NA
Leaf148_gene_313	contig_1	374394	375425	Leaf148_gene_313	1032	-1.083689314	6.391216276	-6.540359195	4.25E-06	2.80E-05	4.165436495	6.57E-06	NA	down	0.727142334	6.391216276	0.113772137	NA
Leaf148_gene_491	contig_1	574244	575749	Leaf148_gene_491	1506	-1.619197614	6.657390228	-6.543561498	4.23E-06	2.79E-05	4.163381916	6.54E-06	NA	down	0.926014464	6.657390228	0.139095717	NA
Leaf148_gene_3056	contig_4	328441	329451	Leaf148_gene_3056	1011	-1.969817014	5.183494473	-6.413163178	5.45E-06	3.43E-05	4.154520259	8.03E-06	NA	down	1.273497878	5.183494473	0.245683271	NA
Leaf148_gene_4112	contig_8	54648	55964	Leaf148_gene_4112	1317	-2.530980198	1.49800325	-6.43368428	5.24E-06	3.32E-05	4.146495926	7.79E-06	NA	down	1.831582094	1.49800325	1.222682323	NA
Leaf148_gene_3996	contig_7	190474	191610	Leaf148_gene_3996	1137	-1.845340569	5.425549461	-6.44691646	5.10E-06	3.26E-05	4.138891067	7.66E-06	NA	down	1.552270858	5.425549461	0.286103899	NA
Leaf148_gene_3513	contig_6	152752	153399	Leaf148_gene_3513	648	-3.006766966	2.15175735	-6.382891792	5.79E-06	3.58E-05	4.135725558	8.40E-06	NA	down	2.123731466	2.15175735	0.986975351	NA
Leaf148_gene_1775	contig_2	1097796	1101266	Leaf148_gene_1775	3471	-1.31184342	7.555349698	-6.586927533	3.89E-06	2.60E-05	4.119723615	6.10E-06	NA	down	0.762875829	7.555349698	0.100971611	NA
Leaf148_gene_1458	contig_2	693889	695718	Leaf148_gene_1458	1830	-1.683696433	7.273712938	-6.578236565	3.95E-06	2.64E-05	4.119398197	6.18E-06	NA	down	1.223923216	7.273712938	0.168266637	NA
Leaf148_gene_2521	contig_3	148776	149147	Leaf148_gene_2521	372	-0.69127394	7.100616984	-6.57314711	3.99E-06	2.66E-05	4.116759632	6.23E-06	NA	down	0.698619915	7.100616984	0.098388621	NA
Leaf148_gene_2808	contig_4	14323	16665	Leaf148_gene_2808	2343	-1.652614272	6.521675267	-6.511077504	4.50E-06	2.93E-05	4.103581673	6.87E-06	NA	down	1.119698469	6.521675267	0.17168878	NA
Leaf148_gene_656	contig_1	782563	783426	Leaf148_gene_656	864	-1.517440965	5.325307893	-6.401943982	5.58E-06	3.49E-05	4.100547496	8.19E-06	NA	down	0.945104872	5.325307893	0.177474221	NA
Leaf148_gene_770	contig_1	908204	909496	Leaf148_gene_770	1293	-1.134761962	8.913578942	-6.654694744	3.41E-06	2.35E-05	4.099395085	5.52E-06	NA	down	0.71410134	8.913578942	0.080113874	NA
Leaf148_gene_1520	contig_2	765528	766787	Leaf148_gene_1520	1260	-1.272403412	6.343318381	-6.509638131	4.52E-06	2.93E-05	4.088637054	6.88E-06	NA	down	0.94670801	6.343318381	0.149244915	NA
Leaf148_gene_231	contig_1	276867	277208	Leaf148_gene_231	342	-1.369872461	4.882008277	-6.384023814	5.77E-06	3.58E-05	4.08501133	8.39E-06	NA	down	1.103569338	4.882008277	0.226048232	NA
Leaf148_gene_2368	contig_2	1828346	1828738	Leaf148_gene_2368	393	-1.541049989	5.164424671	-6.390262083	5.70E-06	3.55E-05	4.083369365	8.32E-06	NA	down	1.007169088	5.164424671	0.195020579	NA
Leaf148_gene_1050	contig_2	251529	253208	Leaf148_gene_1050	1680	-0.752503229	6.493661636	-6.522027472	4.41E-06	2.88E-05	4.079495876	6.77E-06	NA	down	0.746669066	6.493661636	0.114984289	NA
Leaf148_gene_59	contig_1	69161	70825	Leaf148_gene_59	1665	-1.004487431	8.528681935	-6.625499074	3.61E-06	2.44E-05	4.0793871	5.73E-06	NA	down	0.681698519	8.528681935	0.079930114	NA
Leaf148_gene_2637	contig_3	302811	304190	Leaf148_gene_2637	1380	-1.676385668	5.436250731	-6.38898072	5.72E-06	3.55E-05	4.076526128	8.33E-06	NA	down	1.161372621	5.436250731	0.213634852	NA
Leaf148_gene_3322	contig_5	275118	276014	Leaf148_gene_3322	897	-1.513264719	4.473092003	-6.343021245	6.26E-06	3.82E-05	4.071318389	8.96E-06	NA	down	1.130263283	4.473092003	0.252680536	NA
Leaf148_gene_4211	contig_10	32470	33900	Leaf148_gene_4211	1431	-1.445103322	5.798948058	-6.442505663	5.15E-06	3.28E-05	4.065845961	7.70E-06	NA	down	1.041350344	5.798948058	0.179575732	NA
Leaf148_gene_349	contig_1	414471	415997	Leaf148_gene_349	1527	-1.536443966	4.994846861	-6.369736552	5.94E-06	3.65E-05	4.057146879	8.56E-06	NA	down	0.927762302	4.994846861	0.185743893	NA
Leaf148_gene_3451	contig_6	88565	89197	Leaf148_gene_3451	633	-3.484728817	1.259095783	-6.393508258	5.67E-06	3.53E-05	4.046097077	8.28E-06	NA	down	2.018630277	1.259095783	1.603238057	NA
Leaf148_gene_2843	contig_4	55679	57472	Leaf148_gene_2843	1794	-1.105807858	5.95360924	-6.433216549	5.24E-06	3.32E-05	4.043695132	7.79E-06	NA	down	0.798919398	5.95360924	0.134190768	NA
Leaf148_gene_283	contig_1	339973	341661	Leaf148_gene_283	1689	-1.284175093	4.932906446	-6.344108135	6.25E-06	3.82E-05	4.037963128	8.95E-06	NA	down	0.813107645	4.932906446	0.164833381	NA
Leaf148_gene_1041	contig_2	243422	244144	Leaf148_gene_1041	723	-1.24032752	5.741416341	-6.413819981	5.45E-06	3.43E-05	4.034981464	8.03E-06	NA	down	0.800532783	5.741416341	0.139431237	NA
Leaf148_gene_544	contig_1	644401	645411	Leaf148_gene_544	1011	-1.813426022	4.495743221	-6.326622674	6.47E-06	3.93E-05	4.034070942	9.21E-06	NA	down	1.204748708	4.495743221	0.267975427	NA
Leaf148_gene_2342	contig_2	1800969	1801658	Leaf148_gene_2342	690	-1.6874632	5.259765936	-6.368810166	5.95E-06	3.65E-05	4.026509502	8.56E-06	NA	down	1.152240931	5.259765936	0.219066959	NA
Leaf148_gene_169	contig_1	207129	208214	Leaf148_gene_169	1086	-1.414233346	6.059687679	-6.420023119	5.38E-06	3.39E-05	4.02596943	7.96E-06	NA	down	0.755193463	6.059687679	0.124625806	NA
Leaf148_gene_3957	contig_7	143142	143399	Leaf148_gene_3957	258	-1.035482787	6.522583666	-6.469931886	4.88E-06	3.14E-05	4.020162746	7.38E-06	NA	down	0.720358466	6.522583666	0.110440663	NA
Leaf148_gene_2592	contig_3	247226	247681	Leaf148_gene_2592	456	-1.715379373	4.610681971	-6.31954416	6.56E-06	3.96E-05	4.016652808	9.30E-06	NA	down	1.414915473	4.610681971	0.306877699	NA
Leaf148_gene_2460	contig_3	71519	72433	Leaf148_gene_2460	915	-3.406451737	2.897754626	-6.307076056	6.72E-06	4.06E-05	4.01430761	9.52E-06	NA	down	2.221722226	2.897754626	0.766704746	NA
Leaf148_gene_1363	contig_2	593727	595007	Leaf148_gene_1363	1281	-1.184672221	7.211931875	-6.505858028	4.55E-06	2.95E-05	4.009441688	6.92E-06	NA	down	0.683664725	7.211931875	0.094796337	NA
Leaf148_gene_417	contig_1	498512	499762	Leaf148_gene_417	1251	-2.154736172	4.655738467	-6.294423965	6.89E-06	4.14E-05	3.994792866	9.70E-06	NA	down	1.539578014	4.655738467	0.330683956	NA
Leaf148_gene_483	contig_1	565451	566071	Leaf148_gene_483	621	-1.536118411	6.92610256	-6.474023211	4.84E-06	3.12E-05	3.991318587	7.33E-06	NA	down	0.850200498	6.92610256	0.122753091	NA
Leaf148_gene_180	contig_1	219340	220197	Leaf148_gene_180	858	-1.898768918	5.45905075	-6.328772311	6.44E-06	3.92E-05	3.983807058	9.18E-06	NA	down	1.286385782	5.45905075	0.235642759	NA
Leaf148_gene_3549	contig_6	207419	209926	Leaf148_gene_3549	2508	-1.556651263	5.318913975	-6.337348414	6.33E-06	3.86E-05	3.977678968	9.04E-06	NA	down	0.919554056	5.318913975	0.172883799	NA
Leaf148_gene_2630	contig_3	294921	295367	Leaf148_gene_2630	447	-1.44031343	5.211479281	-6.32304239	6.51E-06	3.94E-05	3.966293603	9.25E-06	NA	down	0.842828376	5.211479281	0.161725363	NA
Leaf148_gene_4155	contig_9	27865	29130	Leaf148_gene_4155	1266	-1.589500443	6.53651123	-6.431407048	5.26E-06	3.33E-05	3.962570918	7.81E-06	NA	down	0.916540246	6.53651123	0.140218568	NA
Leaf148_gene_291	contig_1	349154	350287	Leaf148_gene_291	1134	-1.275852512	6.887997302	-6.464254477	4.93E-06	3.17E-05	3.957461749	7.45E-06	NA	down	0.79515835	6.887997302	0.115441153	NA
Leaf148_gene_3653	contig_6	317603	318562	Leaf148_gene_3653	960	2.570119558	0.949886728	6.374734917	5.88E-06	3.63E-05	3.957388244	8.50E-06	NA	up	1.600809849	0.949886728	1.685263939	NA
Leaf148_gene_3747	contig_6	425583	426044	Leaf148_gene_3747	462	3.634019075	1.002872101	6.350538088	6.17E-06	3.77E-05	3.945252485	8.85E-06	NA	up	2.153213932	1.002872101	2.147047396	NA
Leaf148_gene_900	contig_2	58193	58552	Leaf148_gene_900	360	-2.361532317	2.020244667	-6.304357968	6.76E-06	4.07E-05	3.93818845	9.54E-06	NA	down	1.590722805	2.020244667	0.787391167	NA
Leaf148_gene_32	contig_1	40404	43052	Leaf148_gene_32	2649	-0.821673137	8.011353203	-6.519433849	4.43E-06	2.90E-05	3.936123071	6.79E-06	NA	down	0.472175908	8.011353203	0.058938346	NA
Leaf148_gene_3345	contig_5	300676	301074	Leaf148_gene_3345	399	-2.75035845	0.661049966	-6.352743888	6.14E-06	3.76E-05	3.935474288	8.82E-06	NA	down	1.555276738	0.661049966	2.352737036	NA
Leaf148_gene_2917	contig_4	165809	166597	Leaf148_gene_2917	789	-1.566685634	6.14131259	-6.412026411	5.47E-06	3.43E-05	3.932365742	8.04E-06	NA	down	1.124843078	6.14131259	0.183160043	NA
Leaf148_gene_435	contig_1	517232	518023	Leaf148_gene_435	792	-1.798753214	4.446862167	-6.267204482	7.27E-06	4.34E-05	3.911681156	1.02E-05	NA	down	1.775114676	4.446862167	0.399183651	NA
Leaf148_gene_3430	contig_6	67439	69079	Leaf148_gene_3430	1641	-0.980737914	10.73178067	-6.645075332	3.47E-06	2.38E-05	3.911427835	5.59E-06	NA	down	0.623002189	10.73178067	0.05805208	NA
Leaf148_gene_2931	contig_4	185096	185941	Leaf148_gene_2931	846	-2.862470696	4.508627844	-6.240873052	7.66E-06	4.53E-05	3.903747654	1.06E-05	NA	down	1.633415461	4.508627844	0.362286602	NA
Leaf148_gene_3793	contig_6	473017	476709	Leaf148_gene_3793	3693	-1.51622645	7.20592739	-6.434580111	5.23E-06	3.32E-05	3.860549447	7.79E-06	NA	down	0.956678269	7.20592739	0.132762685	NA
Leaf148_gene_2349	contig_2	1807769	1807853	Leaf148_gene_2349	85	-1.685987116	4.69478812	-6.250631621	7.52E-06	4.46E-05	3.851562492	1.05E-05	NA	down	1.40028114	4.69478812	0.298262904	NA
Leaf148_gene_2937	contig_4	193484	194863	Leaf148_gene_2937	1380	-2.13669126	3.669905402	-6.196581273	8.37E-06	4.87E-05	3.829126142	1.14E-05	NA	down	1.400887239	3.669905402	0.381722983	NA
Leaf148_gene_2202	contig_2	1629851	1630495	Leaf148_gene_2202	645	-2.229959342	4.347178421	-6.206973393	8.20E-06	4.80E-05	3.825900058	1.13E-05	NA	down	1.322607011	4.347178421	0.304244934	NA
Leaf148_gene_215	contig_1	260727	262862	Leaf148_gene_215	2136	-2.381709694	5.41033386	-6.249924117	7.53E-06	4.46E-05	3.817769363	1.05E-05	NA	down	1.452685299	5.41033386	0.26850197	NA
Leaf148_gene_652	contig_1	776267	778933	Leaf148_gene_652	2667	-1.456412973	7.010867176	-6.398089759	5.62E-06	3.51E-05	3.814812219	8.24E-06	NA	down	0.894491928	7.010867176	0.127586489	NA
Leaf148_gene_4193	contig_10	15363	16217	Leaf148_gene_4193	855	-1.637784953	4.675205907	-6.211085389	8.13E-06	4.77E-05	3.812344441	1.12E-05	NA	down	0.994090495	4.675205907	0.212630313	NA
Leaf148_gene_89	contig_1	103947	104618	Leaf148_gene_89	672	2.486921964	2.067401384	6.202644589	8.27E-06	4.82E-05	3.775605496	1.13E-05	NA	up	1.605815407	2.067401384	0.776731321	NA
Leaf148_gene_2273	contig_2	1713572	1716676	Leaf148_gene_2273	3105	2.216317549	4.350735495	6.214902455	8.07E-06	4.74E-05	3.773005656	1.11E-05	NA	up	2.07434258	4.350735495	0.47677975	NA
Leaf148_gene_1916	contig_2	1277670	1277876	Leaf148_gene_1916	207	-2.518099307	4.227054144	-6.167639128	8.86E-06	5.09E-05	3.769595237	1.19E-05	NA	down	1.723418591	4.227054144	0.407711501	NA
Leaf148_gene_1833	contig_2	1174314	1175483	Leaf148_gene_1833	1170	-1.789627765	4.570272184	-6.193008482	8.43E-06	4.89E-05	3.758389246	1.15E-05	NA	down	1.80464476	4.570272184	0.394865926	NA
Leaf148_gene_863	contig_2	5986	6942	Leaf148_gene_863	957	-1.629309595	5.072360711	-6.205218169	8.22E-06	4.81E-05	3.755950682	1.13E-05	NA	down	0.93231251	5.072360711	0.183802486	NA
Leaf148_gene_117	contig_1	142078	142551	Leaf148_gene_117	474	-1.805186334	4.061788344	-6.155981815	9.07E-06	5.19E-05	3.742149416	1.22E-05	NA	down	1.071398517	4.061788344	0.263775073	NA
Leaf148_gene_2821	contig_4	29866	30474	Leaf148_gene_2821	609	-1.559570153	5.377592736	-6.233680739	7.77E-06	4.58E-05	3.732963495	1.07E-05	NA	down	1.208233292	5.377592736	0.224679211	NA
Leaf148_gene_167	contig_1	204403	205725	Leaf148_gene_167	1323	-1.695957265	6.084901114	-6.273085783	7.19E-06	4.30E-05	3.722344071	1.01E-05	NA	down	0.976364246	6.084901114	0.16045688	NA
Leaf148_gene_1825	contig_2	1160353	1162830	Leaf148_gene_1825	2478	-1.249819846	7.180533447	-6.371244506	5.92E-06	3.64E-05	3.721984998	8.55E-06	NA	down	0.802386806	7.180533447	0.111744735	NA
Leaf148_gene_605	contig_1	710333	710737	Leaf148_gene_605	405	-3.269984209	2.360711013	-6.15116937	9.16E-06	5.22E-05	3.721117389	1.23E-05	NA	down	2.150982046	2.360711013	0.91115856	NA
Leaf148_gene_3746	contig_6	424876	425196	Leaf148_gene_3746	321	-1.873380958	3.588330405	-6.139143893	9.38E-06	5.33E-05	3.719549946	1.25E-05	NA	down	1.622674161	3.588330405	0.452208682	NA
Leaf148_gene_525	contig_1	619133	620509	Leaf148_gene_525	1377	-0.866032693	7.520173756	-6.37449938	5.88E-06	3.63E-05	3.697452522	8.50E-06	NA	down	0.505116781	7.520173756	0.067168233	NA
Leaf148_gene_914	contig_2	75167	75484	Leaf148_gene_914	318	-1.498107398	4.794273935	-6.151954651	9.15E-06	5.22E-05	3.696611335	1.22E-05	NA	down	1.221129743	4.794273935	0.254705876	NA
Leaf148_gene_246	contig_1	295213	296730	Leaf148_gene_246	1518	-2.167666476	4.65706181	-6.1439041	9.29E-06	5.29E-05	3.690075731	1.24E-05	NA	down	1.486973209	4.65706181	0.319294282	NA
Leaf148_gene_1470	contig_2	712852	714060	Leaf148_gene_1470	1209	-1.284329489	5.603444019	-6.233453272	7.78E-06	4.58E-05	3.686309301	1.07E-05	NA	down	0.78800209	5.603444019	0.140628172	NA
Leaf148_gene_658	contig_1	784754	785407	Leaf148_gene_658	654	-3.760338199	1.01583571	-6.177530179	8.69E-06	5.02E-05	3.685135643	1.18E-05	NA	down	2.234817649	1.01583571	2.199979414	NA
Leaf148_gene_857	contig_1	991364	992581	Leaf148_gene_857	1218	-0.631620572	10.94498425	-6.537496865	4.28E-06	2.81E-05	3.67189765	6.59E-06	NA	down	0.34936114	10.94498425	0.031919748	NA
Leaf148_gene_71	contig_1	81987	82988	Leaf148_gene_71	1002	-1.214869018	5.818282357	-6.25614537	7.43E-06	4.42E-05	3.661064047	1.04E-05	NA	down	1.120106601	5.818282357	0.192514995	NA
Leaf148_gene_542	contig_1	641584	643539	Leaf148_gene_542	1956	-1.987466208	5.38249729	-6.175844936	8.72E-06	5.03E-05	3.630779149	1.18E-05	NA	down	1.832536864	5.38249729	0.340462199	NA
Leaf148_gene_2970	contig_4	229279	233673	Leaf148_gene_2970	4395	-1.513778071	5.433337427	-6.180746515	8.64E-06	4.99E-05	3.625912703	1.17E-05	NA	down	0.877492409	5.433337427	0.161501549	NA
Leaf148_gene_3037	contig_4	306861	307961	Leaf148_gene_3037	1101	-2.839849278	4.402423584	-6.087470294	1.04E-05	5.83E-05	3.61147428	1.37E-05	NA	down	2.096096103	4.402423584	0.476123222	NA
Leaf148_gene_2812	contig_4	21414	23318	Leaf148_gene_2812	1905	-0.854510705	7.560785276	-6.324200087	6.50E-06	3.94E-05	3.606495116	9.24E-06	NA	down	0.488375052	7.560785276	0.064593165	NA
Leaf148_gene_2450	contig_3	54614	57211	Leaf148_gene_2450	2598	-3.031501078	4.112028524	-6.079859785	1.06E-05	5.90E-05	3.604944309	1.38E-05	NA	down	2.066754451	4.112028524	0.502611896	NA
Leaf148_gene_186	contig_1	230313	231377	Leaf148_gene_186	1065	-1.609412279	4.706218582	-6.124527283	9.66E-06	5.47E-05	3.603967899	1.28E-05	NA	down	1.194157871	4.706218582	0.253740418	NA
Leaf148_gene_1653	contig_2	936871	938097	Leaf148_gene_1653	1227	-1.116863387	5.922983095	-6.231840148	7.80E-06	4.59E-05	3.595288121	1.08E-05	NA	down	0.900035312	5.922983095	0.151956421	NA
Leaf148_gene_3251	contig_5	195656	198088	Leaf148_gene_3251	2433	1.606955404	4.111830259	6.075214837	1.07E-05	5.94E-05	3.593296656	1.39E-05	NA	up	1.072766046	4.111830259	0.260897454	NA
Leaf148_gene_1848	contig_2	1194722	1195333	Leaf148_gene_1848	612	-1.977722513	4.146399947	-6.071139491	1.08E-05	5.97E-05	3.586933421	1.40E-05	NA	down	1.179992466	4.146399947	0.284582404	NA
Leaf148_gene_903	contig_2	61886	62839	Leaf148_gene_903	954	-0.824914054	6.273863548	-6.245344439	7.59E-06	4.49E-05	3.580927285	1.05E-05	NA	down	0.603939016	6.273863548	0.096262695	NA
Leaf148_gene_3705	contig_6	374578	374991	Leaf148_gene_3705	414	-2.582261901	4.910673729	-6.114893323	9.85E-06	5.57E-05	3.564310471	1.31E-05	NA	down	1.687490589	4.910673729	0.343637285	NA
Leaf148_gene_3494	contig_6	133070	133999	Leaf148_gene_3494	930	-2.340357722	3.62986055	-6.053973691	1.11E-05	6.15E-05	3.557915132	1.44E-05	NA	down	1.670625314	3.62986055	0.46024504	NA
Leaf148_gene_2848	contig_4	60111	61574	Leaf148_gene_2848	1464	-1.268470502	4.885773902	-6.087912046	1.04E-05	5.83E-05	3.556899909	1.37E-05	hypothetical protein	down	0.782206142	4.885773902	0.160098719	NA
Leaf148_gene_575	contig_1	682384	682887	Leaf148_gene_575	504	-1.298148063	5.835613659	-6.18090476	8.63E-06	4.99E-05	3.556199932	1.17E-05	NA	down	0.740943506	5.835613659	0.126969253	NA
Leaf148_gene_1687	contig_2	975537	975836	Leaf148_gene_1687	300	-0.873111961	6.549945447	-6.249829404	7.53E-06	4.46E-05	3.548915179	1.05E-05	NA	down	0.708804531	6.549945447	0.108215333	NA
Leaf148_gene_1903	contig_2	1262426	1263745	Leaf148_gene_1903	1320	-0.622661123	7.474788957	-6.2991119	6.83E-06	4.10E-05	3.547521877	9.63E-06	NA	down	0.345429209	7.474788957	0.04621257	NA
Leaf148_gene_2043	contig_2	1454889	1455953	Leaf148_gene_2043	1065	-0.883523989	5.969096518	-6.196097941	8.38E-06	4.87E-05	3.544471747	1.14E-05	NA	down	0.558727715	5.969096518	0.093603398	NA
Leaf148_gene_322	contig_1	387480	388271	Leaf148_gene_322	792	-0.941096706	6.63455525	-6.261991768	7.35E-06	4.38E-05	3.530304723	1.03E-05	NA	down	0.981481505	6.63455525	0.147934785	NA
Leaf148_gene_1253	contig_2	476988	477329	Leaf148_gene_1253	342	-1.180395293	7.660860505	-6.304302983	6.76E-06	4.07E-05	3.527998819	9.54E-06	NA	down	0.793708412	7.660860505	0.103605647	NA
Leaf148_gene_593	contig_1	696297	697043	Leaf148_gene_593	747	-1.045608044	6.022556028	-6.199279788	8.32E-06	4.85E-05	3.526819309	1.14E-05	NA	down	0.726932946	6.022556028	0.120701732	NA
Leaf148_gene_2762	contig_3	443792	444655	Leaf148_gene_2762	864	-2.485220615	4.309131938	-6.047057872	1.13E-05	6.22E-05	3.51949884	1.46E-05	NA	down	2.308935612	4.309131938	0.535823838	NA
Leaf148_gene_892	contig_2	43954	45336	Leaf148_gene_892	1383	-1.041817863	6.274088572	-6.208360648	8.17E-06	4.79E-05	3.517700378	1.12E-05	NA	down	0.737868671	6.274088572	0.117605715	NA
Leaf148_gene_2899	contig_4	136191	137336	Leaf148_gene_2899	1146	-2.002105977	4.702414063	-6.062018628	1.10E-05	6.06E-05	3.515369563	1.42E-05	NA	down	1.361695992	4.702414063	0.289573818	NA
Leaf148_gene_3546	contig_6	201512	202453	Leaf148_gene_3546	942	-1.980166735	5.417202835	-6.106626459	1.00E-05	5.66E-05	3.506863061	1.33E-05	NA	down	1.048838958	5.417202835	0.193612643	NA
Leaf148_gene_306	contig_1	365594	366523	Leaf148_gene_306	930	-1.610301116	5.096157778	-6.090288028	1.03E-05	5.81E-05	3.497920513	1.36E-05	NA	down	1.109456971	5.096157778	0.217704596	NA
Leaf148_gene_828	contig_1	972818	974941	Leaf148_gene_828	2124	1.522610118	5.119711782	6.080359611	1.06E-05	5.90E-05	3.495468035	1.38E-05	NA	up	0.945961591	5.119711782	0.184768524	NA
Leaf148_gene_547	contig_1	646158	647000	Leaf148_gene_547	843	-1.376044739	6.237993853	-6.162257658	8.96E-06	5.13E-05	3.491851323	1.20E-05	NA	down	0.789630764	6.237993853	0.126584088	NA
Leaf148_gene_1720	contig_2	1016201	1017208	Leaf148_gene_1720	1008	-2.406718122	3.963161886	-6.012479965	1.21E-05	6.55E-05	3.47733354	1.54E-05	NA	down	1.328303708	3.963161886	0.335162617	NA
Leaf148_gene_2243	contig_2	1678369	1679091	Leaf148_gene_2243	723	-1.522407753	5.644389804	-6.138755467	9.39E-06	5.33E-05	3.472646612	1.25E-05	NA	down	1.040524095	5.644389804	0.184346605	NA
Leaf148_gene_1241	contig_2	459655	462903	Leaf148_gene_1241	3249	-1.644894818	6.664638241	-6.171650551	8.79E-06	5.06E-05	3.469189153	1.19E-05	NA	down	1.066969581	6.664638241	0.160094148	NA
Leaf148_gene_2555	contig_3	191630	192898	Leaf148_gene_2555	1269	-1.304565123	5.220464398	-6.095216812	1.02E-05	5.76E-05	3.46052885	1.35E-05	NA	down	0.981175698	5.220464398	0.187947972	NA
Leaf148_gene_3280	contig_5	227653	227796	Leaf148_gene_3280	144	-1.61959785	9.707788865	-6.379313694	5.83E-06	3.60E-05	3.450347492	8.45E-06	NA	down	1.15223999	9.707788865	0.118692321	NA
Leaf148_gene_60	contig_1	70997	71239	Leaf148_gene_60	243	-1.508894581	4.646970982	-6.020576933	1.19E-05	6.47E-05	3.434506217	1.52E-05	NA	down	0.914397008	4.646970982	0.196772696	NA
Leaf148_gene_257	contig_1	310151	312241	Leaf148_gene_257	2091	-1.939862262	5.439742163	-6.073323172	1.07E-05	5.95E-05	3.427960384	1.40E-05	NA	down	1.26139823	5.439742163	0.231885665	NA
Leaf148_gene_2060	contig_2	1475652	1476680	Leaf148_gene_2060	1029	-1.142300601	5.142190738	-6.076868449	1.06E-05	5.92E-05	3.427681888	1.39E-05	NA	down	0.926451519	5.142190738	0.180166697	NA
Leaf148_gene_2679	contig_3	360194	360796	Leaf148_gene_2679	603	-2.744880442	2.570675967	-5.984366023	1.28E-05	6.88E-05	3.412376456	1.61E-05	NA	down	2.323357545	2.570675967	0.903792456	NA
Leaf148_gene_1162	contig_2	368162	368818	Leaf148_gene_1162	657	-1.005873976	7.69442861	-6.268426354	7.25E-06	4.34E-05	3.40305203	1.02E-05	NA	down	1.119766139	7.69442861	0.145529473	NA
Leaf148_gene_1059	contig_2	260535	261206	Leaf148_gene_1059	672	-2.262322231	3.983367901	-5.97033406	1.32E-05	7.04E-05	3.394186987	1.65E-05	NA	down	1.417106449	3.983367901	0.355755854	NA
Leaf148_gene_3356	contig_5	312279	315617	Leaf148_gene_3356	3339	-1.334921551	5.802357562	-6.099963819	1.01E-05	5.72E-05	3.390398585	1.34E-05	NA	down	0.807802524	5.802357562	0.139219708	NA
Leaf148_gene_919	contig_2	80848	81993	Leaf148_gene_919	1146	-2.364833651	2.910615835	-5.966103967	1.33E-05	7.10E-05	3.385250931	1.66E-05	glk	down	2.000633111	2.910615835	0.687357324	NA
Leaf148_gene_1747	contig_2	1054174	1055520	Leaf148_gene_1747	1347	-1.774183927	4.317359309	-5.973564489	1.31E-05	7.01E-05	3.384011622	1.64E-05	NA	down	1.166782469	4.317359309	0.270253733	NA
Leaf148_gene_604	contig_1	709790	710095	Leaf148_gene_604	306	-2.058882341	3.609032751	-5.959562906	1.35E-05	7.18E-05	3.377095078	1.68E-05	NA	down	1.261830765	3.609032751	0.349631287	NA
Leaf148_gene_1434	contig_2	667125	668954	Leaf148_gene_1434	1830	-1.313516971	8.455693142	-6.273564154	7.18E-06	4.30E-05	3.375826303	1.01E-05	NA	down	0.902364374	8.455693142	0.106716783	NA
Leaf148_gene_3574	contig_6	234188	235540	Leaf148_gene_3574	1353	-1.462974031	4.871106149	-6.020448579	1.19E-05	6.47E-05	3.344912664	1.52E-05	NA	down	1.15162355	4.871106149	0.236419309	NA
Leaf148_gene_1924	contig_2	1285046	1289158	Leaf148_gene_1924	4113	-1.516520703	6.544211599	-6.134060122	9.48E-06	5.38E-05	3.342992332	1.26E-05	NA	down	0.944263107	6.544211599	0.144289819	NA
Leaf148_gene_578	contig_1	685000	686229	Leaf148_gene_578	1230	-2.040178095	5.065272261	-5.994563866	1.25E-05	6.76E-05	3.340129335	1.59E-05	NA	down	1.255515833	5.065272261	0.247867394	NA
Leaf148_gene_3071	contig_4	342458	343297	Leaf148_gene_3071	840	-0.715307029	6.665107818	-6.167551771	8.87E-06	5.09E-05	3.325420754	1.19E-05	NA	down	0.933638731	6.665107818	0.140078564	NA
Leaf148_gene_2777	contig_3	459637	460122	Leaf148_gene_2777	486	-2.203566622	4.070630147	-5.929351292	1.43E-05	7.53E-05	3.315260435	1.77E-05	NA	down	1.247724331	4.070630147	0.306518717	NA
Leaf148_gene_3342	contig_5	298907	299467	Leaf148_gene_3342	561	3.205741588	2.349165228	5.943158435	1.39E-05	7.37E-05	3.313154606	1.73E-05	NA	up	2.188294736	2.349165228	0.931520146	NA
Leaf148_gene_3	contig_1	4423	7326	Leaf148_gene_3	2904	-0.884541848	7.216309476	-6.164043154	8.93E-06	5.12E-05	3.312929311	1.20E-05	NA	down	0.498940828	7.216309476	0.069140719	GH31
Leaf148_gene_224	contig_1	270400	271197	Leaf148_gene_224	798	-2.507907039	4.038381382	-5.925644738	1.44E-05	7.56E-05	3.308194055	1.77E-05	NA	down	1.448056606	4.038381382	0.358573515	NA
Leaf148_gene_2809	contig_4	16662	18140	Leaf148_gene_2809	1479	-1.369780379	5.468801876	-6.031245863	1.17E-05	6.37E-05	3.30345646	1.49E-05	NA	down	1.074883134	5.468801876	0.196548194	GH13, CBM20
Leaf148_gene_1154	contig_2	357263	358384	Leaf148_gene_1154	1122	-0.696621763	7.560444987	-6.190932653	8.46E-06	4.90E-05	3.289650767	1.15E-05	NA	down	0.621509447	7.560444987	0.082205406	NA
Leaf148_gene_4078	contig_8	10206	11240	Leaf148_gene_4078	1035	-2.14310258	4.134169295	-5.928852653	1.43E-05	7.53E-05	3.284270116	1.77E-05	NA	down	2.040436246	4.134169295	0.49355411	NA
Leaf148_gene_3068	contig_4	338938	339375	Leaf148_gene_3068	438	2.24190497	3.089547735	5.907883816	1.49E-05	7.79E-05	3.278024462	1.83E-05	NA	up	1.530011608	3.089547735	0.49522187	NA
Leaf148_gene_1692	contig_2	980648	981517	Leaf148_gene_1692	870	3.516878338	1.780170788	5.94420299	1.39E-05	7.36E-05	3.268590874	1.73E-05	NA	up	2.243284977	1.780170788	1.260151549	NA
Leaf148_gene_1413	contig_2	648917	649630	Leaf148_gene_1413	714	-3.096941328	3.043856943	-5.900016604	1.52E-05	7.89E-05	3.259811894	1.85E-05	NA	down	2.566093335	3.043856943	0.843040058	NA
Leaf148_gene_3915	contig_7	83560	83633	Leaf148_gene_3915	74	-1.966515697	5.553955406	-6.039288049	1.15E-05	6.29E-05	3.259794784	1.47E-05	NA	down	1.525741171	5.553955406	0.274712535	NA
Leaf148_gene_3036	contig_4	305424	306665	Leaf148_gene_3036	1242	-2.952444569	4.730522458	-5.909721032	1.49E-05	7.78E-05	3.243236734	1.82E-05	NA	down	2.2524308	4.730522458	0.476148421	NA
Leaf148_gene_1269	contig_2	492582	493739	Leaf148_gene_1269	1158	-1.594511024	5.073801045	-5.957928937	1.35E-05	7.19E-05	3.240676633	1.69E-05	NA	down	0.898534277	5.073801045	0.177092927	NA
Leaf148_gene_757	contig_1	896604	897059	Leaf148_gene_757	456	-1.227415622	5.489745138	-6.016944802	1.20E-05	6.50E-05	3.237489296	1.53E-05	NA	down	1.136855473	5.489745138	0.207087113	NA
Leaf148_gene_3763	contig_6	441306	442283	Leaf148_gene_3763	978	-1.397990905	4.635866626	-5.929646636	1.43E-05	7.53E-05	3.2363458	1.77E-05	NA	down	0.938330681	4.635866626	0.202406747	NA
Leaf148_gene_135	contig_1	164241	165794	Leaf148_gene_135	1554	2.722168802	2.58836659	5.930070587	1.43E-05	7.53E-05	3.232066777	1.77E-05	NA	up	2.442903853	2.58836659	0.943801339	NA
Leaf148_gene_2205	contig_2	1632955	1634358	Leaf148_gene_2205	1404	-1.261293867	6.747104196	-6.09635503	1.02E-05	5.76E-05	3.230509349	1.35E-05	NA	down	0.859685745	6.747104196	0.127415513	NA
Leaf148_gene_1299	contig_2	526643	526718	Leaf148_gene_1299	76	-1.114588614	6.076071928	-6.063242318	1.09E-05	6.06E-05	3.226394435	1.42E-05	NA	down	0.900431485	6.076071928	0.148193026	NA
Leaf148_gene_315	contig_1	376657	378075	Leaf148_gene_315	1419	-0.984288052	6.129302589	-6.03893731	1.15E-05	6.29E-05	3.219451039	1.47E-05	NA	down	0.563286251	6.129302589	0.091900545	NA
Leaf148_gene_691	contig_1	830532	831599	Leaf148_gene_691	1068	-1.837069566	4.30239715	-5.890958372	1.55E-05	8.02E-05	3.201323756	1.88E-05	NA	down	1.474458016	4.30239715	0.342706162	NA
Leaf148_gene_706	contig_1	846849	848798	Leaf148_gene_706	1950	-1.405094404	4.488452543	-5.896351498	1.53E-05	7.94E-05	3.195763393	1.86E-05	NA	down	0.982903571	4.488452543	0.218984953	NA
Leaf148_gene_408	contig_1	489875	490324	Leaf148_gene_408	450	-1.636556451	6.457073549	-6.042489427	1.14E-05	6.26E-05	3.194898148	1.47E-05	NA	down	1.01368649	6.457073549	0.156988531	NA
Leaf148_gene_1929	contig_2	1296386	1297513	Leaf148_gene_1929	1128	-1.61829263	4.532640075	-5.875251672	1.60E-05	8.25E-05	3.190130922	1.93E-05	NA	down	1.277333351	4.532640075	0.281807805	NA
Leaf148_gene_2000	contig_2	1399752	1400636	Leaf148_gene_2000	885	-1.30866892	6.582088995	-6.043225594	1.14E-05	6.26E-05	3.189403991	1.47E-05	NA	down	0.897420531	6.582088995	0.136342813	NA
Leaf148_gene_2677	contig_3	357722	358822	Leaf148_gene_2677	1101	-2.191154197	4.644774528	-5.884739792	1.57E-05	8.11E-05	3.174143693	1.90E-05	NA	down	1.248812708	4.644774528	0.268864011	NA
Leaf148_gene_3188	contig_5	101763	102863	Leaf148_gene_3188	1101	-1.902471414	4.019732486	-5.864067755	1.63E-05	8.41E-05	3.169809814	1.97E-05	NA	down	1.418021995	4.019732486	0.352765265	NA
Leaf148_gene_377	contig_1	452229	452951	Leaf148_gene_377	723	-1.464514845	5.766359257	-5.988616264	1.27E-05	6.83E-05	3.16346731	1.60E-05	NA	down	1.144279862	5.766359257	0.198440612	NA
Leaf148_gene_2997	contig_4	262632	263117	Leaf148_gene_2997	486	-1.822010395	3.46242154	-5.847555761	1.69E-05	8.61E-05	3.161855945	2.02E-05	NA	down	1.136085498	3.46242154	0.32811877	NA
Leaf148_gene_4092	contig_8	27254	28768	Leaf148_gene_4092	1515	-1.183288051	6.282740004	-6.005372028	1.23E-05	6.62E-05	3.156274232	1.55E-05	prnA	down	0.668512204	6.282740004	0.106404563	NA
Leaf148_gene_3934	contig_7	105283	106527	Leaf148_gene_3934	1245	-2.395080426	3.25136441	-5.844748276	1.70E-05	8.65E-05	3.151354268	2.03E-05	NA	down	1.541763057	3.25136441	0.474189559	NA
Leaf148_gene_3722	contig_6	397070	399238	Leaf148_gene_3722	2169	1.240927418	4.861920116	5.92743923	1.44E-05	7.54E-05	3.151121302	1.77E-05	NA	up	0.942907426	4.861920116	0.193937252	NA
Leaf148_gene_1037	contig_2	239385	239900	Leaf148_gene_1037	516	2.319309813	2.048296514	5.838497658	1.72E-05	8.72E-05	3.127241607	2.05E-05	NA	up	1.47582174	2.048296514	0.720511767	NA
Leaf148_gene_2013	contig_2	1417575	1419179	Leaf148_gene_2013	1605	-1.191419708	6.491621829	-6.009559632	1.22E-05	6.57E-05	3.120392121	1.54E-05	NA	down	0.675811864	6.491621829	0.104105242	NA
Leaf148_gene_913	contig_2	73715	75097	Leaf148_gene_913	1383	-0.886938041	7.715441742	-6.086021146	1.04E-05	5.84E-05	3.110981324	1.37E-05	hypothetical protein	down	0.522185791	7.715441742	0.067680608	NA
Leaf148_gene_4008	contig_7	205622	206566	Leaf148_gene_4008	945	-2.374568727	2.978681212	-5.814433375	1.81E-05	9.09E-05	3.096197313	2.13E-05	NA	down	2.690392115	2.978681212	0.903215861	NA
Leaf148_gene_3714	contig_6	387351	388418	Leaf148_gene_3714	1068	-1.312270984	6.477187666	-6.010055764	1.22E-05	6.57E-05	3.087670671	1.54E-05	NA	down	0.865910239	6.477187666	0.133686143	NA
Leaf148_gene_2183	contig_2	1604673	1606775	Leaf148_gene_2183	2103	-1.698702628	5.747387663	-5.902778154	1.51E-05	7.87E-05	3.084506769	1.85E-05	NA	down	0.982992826	5.747387663	0.171032978	NA
Leaf148_gene_2984	contig_4	247287	248774	Leaf148_gene_2984	1488	-1.424937951	4.759521293	-5.872779854	1.61E-05	8.28E-05	3.080964601	1.94E-05	NA	down	1.123296818	4.759521293	0.236010462	NA
Leaf148_gene_2248	contig_2	1684587	1685852	Leaf148_gene_2248	1266	-0.951874529	5.84614354	-5.939866505	1.40E-05	7.41E-05	3.080800387	1.74E-05	NA	down	0.533872038	5.84614354	0.091320378	NA
Leaf148_gene_3902	contig_7	68821	69555	Leaf148_gene_3902	735	-3.175063059	3.827252514	-5.805689929	1.84E-05	9.23E-05	3.079214679	2.17E-05	NA	down	2.462486882	3.827252514	0.643408522	NA
Leaf148_gene_1997	contig_2	1394999	1396369	Leaf148_gene_1997	1371	-2.499979463	3.333804725	-5.801511305	1.86E-05	9.29E-05	3.072698857	2.18E-05	NA	down	1.64412751	3.333804725	0.49316851	NA
Leaf148_gene_3561	contig_6	221122	221541	Leaf148_gene_3561	420	-0.803313919	7.037777124	-6.033579369	1.16E-05	6.35E-05	3.052327905	1.49E-05	NA	down	0.643316857	7.037777124	0.091409098	NA
Leaf148_gene_2572	contig_3	224469	224900	Leaf148_gene_2572	432	-1.556838861	4.452116701	-5.809098671	1.83E-05	9.18E-05	3.046184789	2.15E-05	NA	down	0.808996048	4.452116701	0.181710432	NA
Leaf148_gene_123	contig_1	151277	151603	Leaf148_gene_123	327	3.128590718	1.754649991	5.838167353	1.72E-05	8.72E-05	3.045189042	2.05E-05	NA	up	2.391003112	1.754649991	1.362666699	NA
Leaf148_gene_4150	contig_9	20860	22422	Leaf148_gene_4150	1563	-1.332529966	4.959447389	-5.848886412	1.69E-05	8.61E-05	3.042053759	2.02E-05	NA	down	0.866524887	4.959447389	0.174722065	NA
Leaf148_gene_1129	contig_2	333629	334999	Leaf148_gene_1129	1371	-3.338523171	4.440044466	-5.790801755	1.90E-05	9.45E-05	3.039421345	2.22E-05	NA	down	2.412618969	4.440044466	0.543377209	NA
Leaf148_gene_1449	contig_2	682856	684220	Leaf148_gene_1449	1365	-1.45201051	5.271395252	-5.862488837	1.64E-05	8.42E-05	3.037534301	1.98E-05	NA	down	0.852252736	5.271395252	0.161674983	NA
Leaf148_gene_1847	contig_2	1194132	1194725	Leaf148_gene_1847	594	-2.096554183	4.398208397	-5.795503615	1.88E-05	9.38E-05	3.024926761	2.20E-05	NA	down	1.227217782	4.398208397	0.279026747	NA
Leaf148_gene_2846	contig_4	58855	58930	Leaf148_gene_2846	76	-0.921861157	6.840822082	-6.018820488	1.19E-05	6.49E-05	3.011815334	1.52E-05	NA	down	0.948781753	6.840822082	0.138694113	NA
Leaf148_gene_3039	contig_4	309395	309970	Leaf148_gene_3039	576	-2.250072278	1.937716855	-5.776755049	1.95E-05	9.68E-05	3.001726425	2.27E-05	NA	down	1.99880349	1.937716855	1.031525057	NA
Leaf148_gene_1010	contig_2	200817	201548	Leaf148_gene_1010	732	-1.685918598	5.985461861	-5.915825186	1.47E-05	7.69E-05	2.995102659	1.80E-05	NA	down	1.150414669	5.985461861	0.192201487	NA
Leaf148_gene_1740	contig_2	1045312	1046136	Leaf148_gene_1740	825	-2.384980454	2.834166721	-5.760989116	2.02E-05	9.91E-05	2.991892712	2.33E-05	NA	down	1.89876102	2.834166721	0.66995389	NA
Leaf148_gene_2604	contig_3	266194	267447	Leaf148_gene_2604	1254	-1.538990302	7.940277142	-6.050153786	1.12E-05	6.19E-05	2.985172469	1.45E-05	NA	down	0.985839138	7.940277142	0.124156767	NA
Leaf148_gene_3664	contig_6	331479	332366	Leaf148_gene_3664	888	2.338855184	2.709493167	5.746646738	2.08E-05	0.000101384	2.965634219	2.38E-05	NA	up	1.606448917	2.709493167	0.592896464	NA
Leaf148_gene_2739	contig_3	420045	420686	Leaf148_gene_2739	642	-3.016641172	0.791450312	-5.786679839	1.91E-05	9.52E-05	2.961076374	2.23E-05	NA	down	1.88676388	0.791450312	2.383932195	NA
Leaf148_gene_3591	contig_6	253167	253934	Leaf148_gene_3591	768	-1.837912853	4.89984176	-5.772348091	1.97E-05	9.74E-05	2.936465241	2.29E-05	NA	down	1.192354941	4.89984176	0.243345602	NA
Leaf148_gene_1267	contig_2	490822	491853	Leaf148_gene_1267	1032	-1.987750952	4.499628957	-5.752498759	2.05E-05	0.000100525	2.923558073	2.36E-05	NA	down	1.646442905	4.499628957	0.365906372	NA
Leaf148_gene_1564	contig_2	815736	816605	Leaf148_gene_1564	870	-2.891957172	4.017524779	-5.728984757	2.15E-05	0.000104758	2.92149363	2.46E-05	NA	down	2.157395211	4.017524779	0.536996118	NA
Leaf148_gene_3863	contig_7	26030	26851	Leaf148_gene_3863	822	-0.960743889	6.534799895	-5.932956941	1.42E-05	7.50E-05	2.91946115	1.76E-05	NA	down	0.710959253	6.534799895	0.108795872	NA
Leaf148_gene_153	contig_1	187260	187556	Leaf148_gene_153	297	2.31412711	3.486545425	5.733477626	2.13E-05	0.000103918	2.91308107	2.44E-05	NA	up	1.776139152	3.486545425	0.509426649	NA
Leaf148_gene_1347	contig_2	576433	579123	Leaf148_gene_1347	2691	-1.881810803	5.636214109	-5.843397565	1.70E-05	8.66E-05	2.908268476	2.03E-05	NA	down	1.604130457	5.636214109	0.284611341	NA
Leaf148_gene_1550	contig_2	802301	803131	Leaf148_gene_1550	831	-1.741938414	5.784544399	-5.847698132	1.69E-05	8.61E-05	2.898679548	2.02E-05	NA	down	1.139410124	5.784544399	0.196974912	CE1
Leaf148_gene_3892	contig_7	59110	60540	Leaf148_gene_3892	1431	-0.997583453	7.694353147	-5.984112969	1.28E-05	6.88E-05	2.892812088	1.61E-05	NA	down	0.693884288	7.694353147	0.090180978	NA
Leaf148_gene_3226	contig_5	153635	154693	Leaf148_gene_3226	1059	-1.049620694	8.336078944	-6.021552521	1.19E-05	6.47E-05	2.87523351	1.52E-05	yahK	down	0.714334006	8.336078944	0.085691848	NA
Leaf148_gene_4194	contig_10	16433	17194	Leaf148_gene_4194	762	-0.933515395	5.756346479	-5.861298797	1.64E-05	8.43E-05	2.872148397	1.98E-05	NA	down	0.772791975	5.756346479	0.134250427	NA
Leaf148_gene_1717	contig_2	1013736	1014755	Leaf148_gene_1717	1020	-1.146858524	7.602989045	-5.957681989	1.35E-05	7.19E-05	2.852335205	1.69E-05	NA	down	0.684030837	7.602989045	0.089968673	NA
Leaf148_gene_3982	contig_7	171473	173845	Leaf148_gene_3982	2373	-0.722917759	8.896443081	-6.024670847	1.18E-05	6.44E-05	2.838909887	1.51E-05	NA	down	0.416149717	8.896443081	0.04677709	NA
Leaf148_gene_1890	contig_2	1250928	1251095	Leaf148_gene_1890	168	-2.537889916	2.703473209	-5.688302995	2.34E-05	0.000112331	2.828946963	2.63E-05	NA	down	1.388387306	2.703473209	0.513556895	NA
Leaf148_gene_1701	contig_2	992633	994009	Leaf148_gene_1701	1377	-1.557704343	4.818872512	-5.72117526	2.19E-05	0.000106205	2.827170296	2.49E-05	NA	down	0.876146267	4.818872512	0.181815614	NA
Leaf148_gene_2347	contig_2	1806457	1807212	Leaf148_gene_2347	756	-2.027039491	4.464237228	-5.692169431	2.32E-05	0.000111609	2.82546369	2.62E-05	NA	down	1.383749941	4.464237228	0.309963353	NA
Leaf148_gene_1718	contig_2	1014811	1015740	Leaf148_gene_1718	930	-2.712501919	3.123126019	-5.666802615	2.45E-05	0.00011688	2.811919017	2.74E-05	NA	down	2.56676293	3.123126019	0.821856984	NA
Leaf148_gene_353	contig_1	420359	420808	Leaf148_gene_353	450	-2.253666873	4.56131145	-5.69199412	2.32E-05	0.000111609	2.810835388	2.62E-05	NA	down	1.500853891	4.56131145	0.329039994	NA
Leaf148_gene_1529	contig_2	775338	777311	Leaf148_gene_1529	1974	-0.941055398	6.124767627	-5.848998192	1.68E-05	8.61E-05	2.808951795	2.02E-05	NA	down	0.614683851	6.124767627	0.100360355	GH23
Leaf148_gene_2742	contig_3	421529	423439	Leaf148_gene_2742	1911	-1.327523558	5.159870544	-5.766181285	2.00E-05	9.84E-05	2.808752571	2.31E-05	NA	down	0.872767295	5.159870544	0.169145192	NA
Leaf148_gene_3764	contig_6	442280	443545	Leaf148_gene_3764	1266	-1.404281814	3.781755227	-5.711919042	2.23E-05	0.000107746	2.805545369	2.53E-05	NA	down	1.73372442	3.781755227	0.458444377	NA
Leaf148_gene_3573	contig_6	233395	234177	Leaf148_gene_3573	783	-2.078854715	3.14368099	-5.66420177	2.46E-05	0.000117109	2.803426639	2.75E-05	NA	down	1.125492705	3.14368099	0.358017467	NA
Leaf148_gene_846	contig_1	985832	986101	Leaf148_gene_846	270	-1.061541858	5.288575303	-5.775440798	1.96E-05	9.69E-05	2.792179257	2.27E-05	NA	down	0.781347782	5.288575303	0.147742584	NA
Leaf148_gene_3977	contig_7	167291	168151	Leaf148_gene_3977	861	-1.501931355	7.692662626	-5.947564583	1.38E-05	7.33E-05	2.792054395	1.72E-05	NA	down	1.077100347	7.692662626	0.140016584	NA
Leaf148_gene_2675	contig_3	355163	356374	Leaf148_gene_2675	1212	-0.906186259	8.347436598	-5.98038014	1.29E-05	6.92E-05	2.790706483	1.62E-05	NA	down	0.616367742	8.347436598	0.073839164	NA
Leaf148_gene_2998	contig_4	263386	263595	Leaf148_gene_2998	210	-0.971770681	9.720141371	-6.062701183	1.09E-05	6.06E-05	2.788760002	1.42E-05	NA	down	0.80853292	9.720141371	0.083181189	NA
Leaf148_gene_1649	contig_2	932441	933256	Leaf148_gene_1649	816	-2.003882619	3.399607527	-5.651804545	2.52E-05	0.000119195	2.782451661	2.80E-05	NA	down	1.269903267	3.399607527	0.37354408	NA
Leaf148_gene_2636	contig_3	301726	302811	Leaf148_gene_2636	1086	-1.117862293	5.820668891	-5.821933845	1.78E-05	8.97E-05	2.779929296	2.10E-05	NA	down	1.075837692	5.820668891	0.184830595	NA
Leaf148_gene_1814	contig_2	1148910	1149785	Leaf148_gene_1814	876	-1.37870503	8.263420159	-5.944949757	1.39E-05	7.36E-05	2.769964348	1.73E-05	NA	down	0.799712894	8.263420159	0.09677747	NA
Leaf148_gene_3395	contig_6	25867	27222	Leaf148_gene_3395	1356	-2.55732419	3.386058625	-5.645118437	2.56E-05	0.000120714	2.769754779	2.83E-05	NA	down	1.481681915	3.386058625	0.437583066	NA
Leaf148_gene_466	contig_1	547509	548261	Leaf148_gene_466	753	-1.046681307	5.655072766	-5.791309908	1.90E-05	9.45E-05	2.769322692	2.22E-05	NA	down	0.723284972	5.655072766	0.127900206	NA
Leaf148_gene_3474	contig_6	112940	114904	Leaf148_gene_3474	1965	-0.941265951	6.041292398	-5.825476287	1.77E-05	8.93E-05	2.766791623	2.09E-05	fimX	down	0.687585895	6.041292398	0.113814371	NA
Leaf148_gene_384	contig_1	460403	460594	Leaf148_gene_384	192	-2.814676937	3.239491025	-5.640291078	2.58E-05	0.000121785	2.760064851	2.86E-05	NA	down	1.830943224	3.239491025	0.565194721	NA
Leaf148_gene_4064	contig_7	268390	269157	Leaf148_gene_4064	768	-1.252599583	4.206615231	-5.697256729	2.30E-05	0.00011066	2.756047208	2.60E-05	NA	down	1.503186639	4.206615231	0.357338753	NA
Leaf148_gene_232	contig_1	277525	278775	Leaf148_gene_232	1251	1.865547346	2.808796463	5.654931727	2.51E-05	0.000118562	2.754178238	2.78E-05	NA	up	1.704882109	2.808796463	0.606979584	NA
Leaf148_gene_1926	contig_2	1292335	1293366	Leaf148_gene_1926	1032	-1.235062812	5.381176351	-5.748360399	2.07E-05	0.000101146	2.752196442	2.37E-05	NA	down	0.811022122	5.381176351	0.150714652	NA
Leaf148_gene_2158	contig_2	1577703	1578920	Leaf148_gene_2158	1218	-1.100540108	5.841664258	-5.779759872	1.94E-05	9.63E-05	2.735467038	2.26E-05	NA	down	0.643695507	5.841664258	0.110190432	NA
Leaf148_gene_1706	contig_2	999420	1001564	Leaf148_gene_1706	2145	-1.26228201	5.713764681	-5.762334674	2.01E-05	9.91E-05	2.724984786	2.32E-05	NA	down	0.803846911	5.713764681	0.140686037	NA
Leaf148_gene_1889	contig_2	1249144	1250895	Leaf148_gene_1889	1752	-0.890132835	8.444453366	-5.923107796	1.45E-05	7.59E-05	2.662922809	1.78E-05	NA	down	0.59505698	8.444453366	0.070467199	NA
Leaf148_gene_1936	contig_2	1306870	1309314	Leaf148_gene_1936	2445	-1.010237581	5.967569979	-5.771454833	1.97E-05	9.75E-05	2.659244157	2.29E-05	NA	down	0.819905852	5.967569979	0.137393588	GT51
Leaf148_gene_2295	contig_2	1741318	1741797	Leaf148_gene_2295	480	-1.575941517	7.223808911	-5.848707166	1.69E-05	8.61E-05	2.651482141	2.02E-05	NA	down	1.092324845	7.223808911	0.151211758	NA
Leaf148_gene_2633	contig_3	296900	298762	Leaf148_gene_2633	1863	-1.466066349	6.864047646	-5.823593354	1.77E-05	8.95E-05	2.64387087	2.10E-05	NA	down	1.126622613	6.864047646	0.164133857	NA
Leaf148_gene_296	contig_1	356496	356906	Leaf148_gene_296	411	-1.034255033	6.222466622	-5.748707437	2.07E-05	0.000101146	2.642198722	2.37E-05	NA	down	0.665675218	6.222466622	0.106979315	NA
Leaf148_gene_66	contig_1	76969	78096	Leaf148_gene_66	1128	-1.774139747	6.161672093	-5.761546263	2.01E-05	9.91E-05	2.637864352	2.33E-05	NA	down	1.203490744	6.161672093	0.195318856	NA
Leaf148_gene_1493	contig_2	736908	739805	Leaf148_gene_1493	2898	0.574586013	8.459782637	5.901110593	1.52E-05	7.88E-05	2.636657842	1.85E-05	E2.4.-.-	up	0.386964553	8.459782637	0.045741666	NA
Leaf148_gene_1537	contig_2	788804	789616	Leaf148_gene_1537	813	-0.64768983	6.860715916	-5.821410553	1.78E-05	8.97E-05	2.633318523	2.10E-05	NA	down	0.455828591	6.860715916	0.066440383	NA
Leaf148_gene_1221	contig_2	438571	439749	Leaf148_gene_1221	1179	-0.976221158	7.894894812	-5.870432772	1.61E-05	8.31E-05	2.624654459	1.95E-05	NA	down	0.614539325	7.894894812	0.07784009	NA
Leaf148_gene_3698	contig_6	368094	369812	Leaf148_gene_3698	1719	-1.271219704	5.44420484	-5.702336254	2.27E-05	0.000109636	2.617226374	2.57E-05	NA	down	1.129443614	5.44420484	0.207457957	NA
Leaf148_gene_2764	contig_3	445518	446609	Leaf148_gene_2764	1092	-2.728141226	4.306427171	-5.580226864	2.93E-05	0.000136201	2.60406589	3.19E-05	pntA	down	2.184209749	4.306427171	0.507197652	NA
Leaf148_gene_2052	contig_2	1463157	1463561	Leaf148_gene_2052	405	-2.185963991	4.828556594	-5.590173042	2.87E-05	0.000133819	2.593171661	3.14E-05	NA	down	1.52984056	4.828556594	0.316831859	NA
Leaf148_gene_3223	contig_5	149053	150165	Leaf148_gene_3223	1113	0.909784574	5.861160225	5.753509996	2.05E-05	0.000100434	2.583857915	2.36E-05	endoglucanase	up	0.834777193	5.861160225	0.142425247	GH5, GH9
Leaf148_gene_970	contig_2	142112	142639	Leaf148_gene_970	528	3.002138801	2.213821087	5.553947809	3.09E-05	0.000143346	2.582543495	3.36E-05	NA	up	1.897019722	2.213821087	0.856898388	NA
Leaf148_gene_2482	contig_3	96514	97404	Leaf148_gene_2482	891	-1.603554885	5.919864949	-5.709582119	2.24E-05	0.00010814	2.578518741	2.54E-05	NA	down	1.104953499	5.919864949	0.186651809	NA
Leaf148_gene_4104	contig_8	44468	44599	Leaf148_gene_4104	132	2.939294785	2.376745918	5.552357785	3.10E-05	0.000143535	2.576414253	3.37E-05	NA	up	1.904810295	2.376745918	0.801436233	NA
Leaf148_gene_1681	contig_2	970643	971800	Leaf148_gene_1681	1158	-1.673670057	4.936219284	-5.613092283	2.73E-05	0.000128102	2.576112951	3.00E-05	NA	down	1.146390672	4.936219284	0.232240629	NA
Leaf148_gene_821	contig_1	963988	964974	Leaf148_gene_821	987	-0.775433334	7.848998892	-5.850143258	1.68E-05	8.61E-05	2.572787037	2.02E-05	NA	down	0.595032461	7.848998892	0.075809981	NA
Leaf148_gene_1018	contig_2	210362	212161	Leaf148_gene_1018	1800	-1.299370047	5.772382394	-5.676334265	2.40E-05	0.000114869	2.567124778	2.69E-05	NA	down	0.714730799	5.772382394	0.123819032	NA
Leaf148_gene_390	contig_1	465350	468940	Leaf148_gene_390	3591	-1.348671204	7.842538694	-5.839171715	1.72E-05	8.72E-05	2.558406942	2.05E-05	NA	down	0.898401808	7.842538694	0.114554973	NA
Leaf148_gene_2733	contig_3	413964	415007	Leaf148_gene_2733	1044	-1.584078299	5.594301446	-5.659484862	2.48E-05	0.00011772	2.548372737	2.76E-05	NA	down	0.983675047	5.594301446	0.175835188	NA
Leaf148_gene_4091	contig_8	25223	25954	Leaf148_gene_4091	732	-1.660456357	4.733185553	-5.578505214	2.94E-05	0.000136537	2.542972234	3.20E-05	NA	down	1.159556547	4.733185553	0.244984384	NA
Leaf148_gene_550	contig_1	651447	653342	Leaf148_gene_550	1896	-1.374413892	6.082907804	-5.71216525	2.23E-05	0.000107746	2.540282084	2.53E-05	NA	down	1.024238574	6.082907804	0.168379763	NA
Leaf148_gene_260	contig_1	313466	314812	Leaf148_gene_260	1347	-1.073495298	7.707278537	-5.802831873	1.85E-05	9.27E-05	2.529040247	2.18E-05	NA	down	0.629841232	7.707278537	0.081720315	NA
Leaf148_gene_2930	contig_4	183410	185089	Leaf148_gene_2930	1680	-1.902386911	5.265580003	-5.610047339	2.75E-05	0.000128767	2.519868428	3.02E-05	NA	down	1.306904635	5.265580003	0.24819766	NA
Leaf148_gene_3325	contig_5	278038	279372	Leaf148_gene_3325	1335	-0.906047448	7.696717761	-5.799153587	1.87E-05	9.32E-05	2.505996165	2.19E-05	NA	down	0.522110009	7.696717761	0.067835411	NA
Leaf148_gene_2983	contig_4	246195	247262	Leaf148_gene_2983	1068	-2.15686538	4.30777966	-5.540974846	3.17E-05	0.000146448	2.493409736	3.44E-05	NA	down	1.951757921	4.30777966	0.453077473	NA
Leaf148_gene_2717	contig_3	397793	398974	Leaf148_gene_2717	1182	-2.954805646	3.429099761	-5.500359243	3.45E-05	0.000157442	2.484903422	3.69E-05	NA	down	2.650911306	3.429099761	0.773063338	NA
Leaf148_gene_1544	contig_2	796330	797430	Leaf148_gene_1544	1101	-0.999645032	5.319339255	-5.60634171	2.77E-05	0.000129613	2.483336278	3.04E-05	NA	down	0.545851795	5.319339255	0.102616466	NA
Leaf148_gene_4143	contig_9	11419	11799	Leaf148_gene_4143	381	0.590258658	8.603507987	5.835549789	1.73E-05	8.76E-05	2.482461273	2.05E-05	NA	up	0.375455429	8.603507987	0.043639807	NA
Leaf148_gene_2077	contig_2	1500389	1500658	Leaf148_gene_2077	270	-2.479762082	3.754331269	-5.503329792	3.43E-05	0.000156812	2.474339694	3.68E-05	NA	down	2.518574918	3.754331269	0.670845149	NA
Leaf148_gene_3995	contig_7	190019	190477	Leaf148_gene_3995	459	-2.027436562	4.433116084	-5.514704961	3.35E-05	0.000153984	2.460297293	3.61E-05	NA	down	1.125357782	4.433116084	0.253852541	NA
Leaf148_gene_678	contig_1	814937	816136	Leaf148_gene_678	1200	-2.50837207	4.306352194	-5.497756547	3.47E-05	0.000157907	2.449970556	3.70E-05	NA	down	1.426034244	4.306352194	0.331146683	NA
Leaf148_gene_1770	contig_2	1089496	1090989	Leaf148_gene_1770	1494	-1.199182366	5.668191107	-5.624040508	2.67E-05	0.000125657	2.448228391	2.95E-05	NA	down	0.848349278	5.668191107	0.149668432	NA
Leaf148_gene_3588	contig_6	249349	250536	Leaf148_gene_3588	1188	-3.158028246	2.78549109	-5.479691534	3.61E-05	0.000162949	2.447002858	3.82E-05	NA	down	2.142784555	2.78549109	0.769266347	NA
Leaf148_gene_285	contig_1	342727	344130	Leaf148_gene_285	1404	-1.715114797	4.343564466	-5.510444162	3.38E-05	0.000154846	2.445519626	3.63E-05	NA	down	1.076065141	4.343564466	0.247737808	NA
Leaf148_gene_433	contig_1	514554	515759	Leaf148_gene_433	1206	-1.253085914	7.40124896	-5.755112422	2.04E-05	0.000100222	2.44421269	2.35E-05	NA	down	0.838727489	7.40124896	0.113322426	NA
Leaf148_gene_3638	contig_6	300244	302193	Leaf148_gene_3638	1950	-0.898631229	6.410817363	-5.676859295	2.40E-05	0.000114869	2.437628253	2.69E-05	NA	down	0.53206553	6.410817363	0.08299496	NA
Leaf148_gene_2211	contig_2	1641971	1642660	Leaf148_gene_2211	690	-1.747489828	4.473758537	-5.513452118	3.36E-05	0.000154217	2.437260668	3.62E-05	NA	down	1.148004566	4.473758537	0.256608522	NA
Leaf148_gene_3963	contig_7	152320	153186	Leaf148_gene_3963	867	-2.075759508	4.090268848	-5.486713447	3.55E-05	0.00016093	2.437228813	3.77E-05	NA	down	1.427462554	4.090268848	0.348989909	NA
Leaf148_gene_3385	contig_6	14084	16771	Leaf148_gene_3385	2688	-0.738842175	9.815484998	-5.881302429	1.58E-05	8.16E-05	2.430244033	1.91E-05	NA	down	0.49932448	9.815484998	0.050871096	NA
Leaf148_gene_3116	contig_5	20540	22009	Leaf148_gene_3116	1470	-1.581150699	5.305384699	-5.589825828	2.87E-05	0.000133819	2.408658949	3.14E-05	NA	down	1.381232519	5.305384699	0.260345403	NA
Leaf148_gene_1737	contig_2	1043145	1043759	Leaf148_gene_1737	615	-3.047985514	2.189253348	-5.461274725	3.75E-05	0.000168598	2.403792354	3.95E-05	NA	down	1.971100899	2.189253348	0.900353036	NA
Leaf148_gene_3442	contig_6	79717	81084	Leaf148_gene_3442	1368	-1.190101733	7.167468069	-5.728052297	2.16E-05	0.000104838	2.399020522	2.46E-05	NA	down	0.944706947	7.167468069	0.131804835	NA
Leaf148_gene_3478	contig_6	119610	119686	Leaf148_gene_3478	77	-1.994331573	4.363861747	-5.492008382	3.51E-05	0.000159338	2.397956815	3.74E-05	NA	down	1.440104049	4.363861747	0.3300068	NA
Leaf148_gene_1752	contig_2	1061625	1062164	Leaf148_gene_1752	540	-1.377167866	5.182440399	-5.567316024	3.01E-05	0.000139583	2.389983944	3.27E-05	NA	down	1.526898372	5.182440399	0.29462922	NA
Leaf148_gene_3358	contig_5	317572	317853	Leaf148_gene_3358	282	-2.028822693	3.461339927	-5.451481299	3.82E-05	0.000171343	2.389963375	4.02E-05	NA	down	1.195871536	3.461339927	0.345493815	NA
Leaf148_gene_2355	contig_2	1811481	1812815	Leaf148_gene_2355	1335	-1.215303229	8.180093363	-5.781582865	1.93E-05	9.61E-05	2.389888161	2.25E-05	NA	down	0.866702581	8.180093363	0.105952651	NA
Leaf148_gene_2664	contig_3	334272	334829	Leaf148_gene_2664	558	-1.389004968	4.202790618	-5.463095423	3.73E-05	0.000168201	2.379432149	3.95E-05	NA	down	0.781613947	4.202790618	0.185974991	NA
Leaf148_gene_410	contig_1	493129	493719	Leaf148_gene_410	591	-2.745949726	3.131112434	-5.443575708	3.89E-05	0.000173822	2.37544116	4.08E-05	NA	down	2.535232098	3.131112434	0.809690534	NA
Leaf148_gene_3569	contig_6	229888	230748	Leaf148_gene_3569	861	-1.251260391	5.283583141	-5.548405322	3.13E-05	0.000144525	2.365993689	3.39E-05	NA	down	0.781925735	5.283583141	0.147991564	NA
Leaf148_gene_1638	contig_2	919091	921118	Leaf148_gene_1638	2028	-0.828726408	6.689195787	-5.658190711	2.49E-05	0.000117901	2.344218017	2.77E-05	hppA	down	0.474601586	6.689195787	0.07095047	NA
Leaf148_gene_1777	contig_2	1105051	1106736	Leaf148_gene_1777	1686	-0.553348694	8.246013572	-5.719872376	2.19E-05	0.000106367	2.313934283	2.49E-05	CBH2	down	0.555540277	8.246013572	0.067370769	GH6
Leaf148_gene_2250	contig_2	1687063	1688895	Leaf148_gene_2250	1833	-2.25000829	4.664725117	-5.457431952	3.78E-05	0.000169591	2.309860604	3.98E-05	NA	down	1.398116328	4.664725117	0.299721054	NA
Leaf148_gene_2641	contig_3	308056	308913	Leaf148_gene_2641	858	-1.981791435	3.892406265	-5.41588772	4.12E-05	0.000182615	2.287419665	4.28E-05	NA	down	1.808458366	3.892406265	0.464611925	NA
Leaf148_gene_905	contig_2	63705	64715	Leaf148_gene_905	1011	-1.374830571	4.245014523	-5.440807275	3.91E-05	0.000174458	2.284215464	4.09E-05	NA	down	1.211142025	4.245014523	0.285309277	NA
Leaf148_gene_185	contig_1	227394	230102	Leaf148_gene_185	2709	-1.466952179	8.144414764	-5.716304567	2.21E-05	0.000107026	2.274906788	2.51E-05	NA	down	0.911247206	8.144414764	0.111886149	NA
Leaf148_gene_2486	contig_3	102112	104127	Leaf148_gene_2486	2016	-1.373871999	7.852012284	-5.664798231	2.46E-05	0.000117098	2.274174716	2.75E-05	NA	down	1.024422193	7.852012284	0.130466198	NA
Leaf148_gene_3083	contig_4	359052	359579	Leaf148_gene_3083	528	-1.613577849	4.892766679	-5.441301105	3.91E-05	0.000174458	2.270777226	4.09E-05	NA	down	0.865756557	4.892766679	0.176946218	NA
Leaf148_gene_2428	contig_3	25255	26697	Leaf148_gene_2428	1443	1.138927073	4.551727826	5.47990923	3.60E-05	0.000162949	2.265928007	3.82E-05	NA	up	0.808778487	4.551727826	0.177686039	NA
Leaf148_gene_423	contig_1	504721	505068	Leaf148_gene_423	348	-1.480554877	5.403497239	-5.503864462	3.43E-05	0.000156808	2.25712119	3.68E-05	NA	down	0.910473165	5.403497239	0.168497017	NA
Leaf148_gene_3542	contig_6	193673	195430	Leaf148_gene_3542	1758	-1.579939627	3.386595571	-5.393052188	4.32E-05	0.000190145	2.253923583	4.46E-05	NA	down	1.642037814	3.386595571	0.484863864	GH13, GH77, CBM48
Leaf148_gene_1739	contig_2	1044462	1045238	Leaf148_gene_1739	777	-1.471937127	3.87032522	-5.387641092	4.37E-05	0.000191909	2.246932323	4.50E-05	NA	down	0.790460805	3.87032522	0.204236275	NA
Leaf148_gene_2602	contig_3	263593	265254	Leaf148_gene_2602	1662	-1.020233082	7.502192504	-5.65997264	2.48E-05	0.00011772	2.246607198	2.76E-05	NA	down	0.716933386	7.502192504	0.095563182	NA
Leaf148_gene_1726	contig_2	1027598	1029781	Leaf148_gene_1726	2184	-1.218164199	5.343487707	-5.497382022	3.47E-05	0.000157907	2.24457226	3.70E-05	NA	down	0.859755215	5.343487707	0.160897762	NA
Leaf148_gene_1811	contig_2	1143959	1145353	Leaf148_gene_1811	1395	-0.820669162	6.719604499	-5.615014614	2.72E-05	0.000127736	2.23713659	3.00E-05	NA	down	0.521140066	6.719604499	0.07755517	NA
Leaf148_gene_2980	contig_4	240932	242800	Leaf148_gene_2980	1869	-1.799271888	4.388987004	-5.404856868	4.21E-05	0.000185896	2.231896915	4.36E-05	NA	down	1.153618551	4.388987004	0.26284392	NA
Leaf148_gene_3897	contig_7	63996	65786	Leaf148_gene_3897	1791	-1.083894001	8.909517861	-5.739955784	2.11E-05	0.000102665	2.221999798	2.41E-05	NA	down	0.790913871	8.909517861	0.088771793	NA
Leaf148_gene_2238	contig_2	1671964	1672206	Leaf148_gene_2238	243	-2.608840221	1.651737587	-5.362940646	4.60E-05	0.000200785	2.215493081	4.71E-05	NA	down	2.585718169	1.651737587	1.565453368	NA
Leaf148_gene_3583	contig_6	243323	244150	Leaf148_gene_3583	828	-1.397196954	5.385862261	-5.493992141	3.50E-05	0.000158853	2.214437117	3.73E-05	NA	down	0.914998083	5.385862261	0.169888875	NA
Leaf148_gene_3737	contig_6	414729	415739	Leaf148_gene_3737	1011	-1.325925369	5.358468145	-5.498086801	3.47E-05	0.000157907	2.213076083	3.70E-05	NA	down	1.298846109	5.358468145	0.242391309	NA
Leaf148_gene_4154	contig_9	26518	27744	Leaf148_gene_4154	1227	-1.36156452	5.775509062	-5.529181934	3.25E-05	0.000149913	2.208686397	3.52E-05	NA	down	1.094513097	5.775509062	0.189509372	NA
Leaf148_gene_198	contig_1	244693	245031	Leaf148_gene_198	339	-1.106177261	4.644091427	-5.451733585	3.82E-05	0.000171343	2.202763797	4.02E-05	NA	down	1.19016893	4.644091427	0.256275947	NA
Leaf148_gene_3081	contig_4	356731	357711	Leaf148_gene_3081	981	-2.139520249	4.767907018	-5.410822424	4.16E-05	0.000184171	2.195272488	4.32E-05	NA	down	1.742671386	4.767907018	0.365500288	NA
Leaf148_gene_3858	contig_7	20747	21214	Leaf148_gene_3858	468	-2.469710222	3.486004139	-5.35250251	4.70E-05	0.000204015	2.190381894	4.79E-05	NA	down	1.503573532	3.486004139	0.431317196	NA
Leaf148_gene_555	contig_1	659552	661432	Leaf148_gene_555	1881	-1.231318476	7.711487651	-5.639034371	2.59E-05	0.000121965	2.177498136	2.86E-05	NA	down	0.712866938	7.711487651	0.092442207	NA
Leaf148_gene_697	contig_1	837370	838347	Leaf148_gene_697	978	-0.928943573	8.072930128	-5.659926899	2.48E-05	0.00011772	2.17278516	2.76E-05	fabH	down	0.546593949	8.072930128	0.067707009	NA
Leaf148_gene_872	contig_2	15034	15942	Leaf148_gene_872	909	-0.990752812	5.688563866	-5.510531785	3.38E-05	0.000154846	2.168551232	3.63E-05	NA	down	0.802214323	5.688563866	0.141022293	NA
Leaf148_gene_3891	contig_7	58106	59113	Leaf148_gene_3891	1008	-1.658501842	5.387991605	-5.446245659	3.87E-05	0.00017304	2.144396981	4.06E-05	NA	down	1.157839332	5.387991605	0.214892564	NA
Leaf148_gene_165	contig_1	202792	203457	Leaf148_gene_165	666	-2.646063684	1.886919758	-5.322872145	5.00E-05	0.000215329	2.138429809	5.05E-05	NA	down	2.688947959	1.886919758	1.425046268	NA
Leaf148_gene_4310	contig_14	978	3710	Leaf148_gene_4310	2733	1.497113604	5.570192818	5.462919183	3.73E-05	0.000168201	2.124379943	3.95E-05	NA	up	1.001308634	5.570192818	0.179761934	NA
Leaf148_gene_362	contig_1	435248	436378	Leaf148_gene_362	1131	-1.963023115	4.550946209	-5.391415822	4.33E-05	0.000190598	2.123327903	4.47E-05	NA	down	2.065626135	4.550946209	0.453889376	NA
Leaf148_gene_245	contig_1	294663	294749	Leaf148_gene_245	87	-1.141533302	4.697723858	-5.394592853	4.31E-05	0.000189731	2.11858607	4.45E-05	NA	down	0.802548224	4.697723858	0.170837676	NA
Leaf148_gene_337	contig_1	400421	401200	Leaf148_gene_337	780	-0.861732723	6.065017382	-5.517867453	3.33E-05	0.000153142	2.111826554	3.59E-05	NA	down	0.731222136	6.065017382	0.120563898	NA
Leaf148_gene_2467	contig_3	78792	80885	Leaf148_gene_2467	2094	-0.979044847	8.687294956	-5.66299652	2.47E-05	0.000117267	2.11124996	2.75E-05	PREP	down	0.579631432	8.687294956	0.06672174	NA
Leaf148_gene_2491	contig_3	108795	111227	Leaf148_gene_2491	2433	-1.610116725	5.990186833	-5.459898911	3.76E-05	0.000168902	2.111234355	3.96E-05	NA	down	0.947294354	5.990186833	0.158141036	NA
Leaf148_gene_3757	contig_6	436953	437468	Leaf148_gene_3757	516	-0.947515738	7.249275828	-5.586711795	2.89E-05	0.000134534	2.110355385	3.16E-05	NA	down	0.598334614	7.249275828	0.082537157	NA
Leaf148_gene_62	contig_1	73487	73717	Leaf148_gene_62	231	-2.881373395	1.056024003	-5.323300794	5.00E-05	0.000215329	2.096797948	5.05E-05	NA	down	1.753579755	1.056024003	1.660549145	NA
Leaf148_gene_1722	contig_2	1019031	1020809	Leaf148_gene_1722	1779	-1.167634619	4.5977738	-5.361401648	4.62E-05	0.000201073	2.084095802	4.72E-05	NA	down	0.860460488	4.5977738	0.187147199	NA
Leaf148_gene_4046	contig_7	244979	245434	Leaf148_gene_4046	456	2.748850972	2.472898393	5.292705796	5.33E-05	0.000226982	2.074674392	5.32E-05	NA	up	1.773742151	2.472898393	0.717272556	NA
Leaf148_gene_1350	contig_2	583110	583322	Leaf148_gene_1350	213	1.95077353	3.245774862	5.301021581	5.24E-05	0.000223847	2.068420683	5.25E-05	NA	up	1.544918738	3.245774862	0.475978404	NA
Leaf148_gene_3479	contig_6	119739	119812	Leaf148_gene_3479	74	-2.804220274	2.424013264	-5.288608494	5.38E-05	0.000228609	2.06756452	5.36E-05	NA	down	1.69306292	2.424013264	0.698454478	NA
Leaf148_gene_58	contig_1	68131	68961	Leaf148_gene_58	831	-1.115260293	6.870314773	-5.544797297	3.15E-05	0.000145451	2.066705019	3.41E-05	NA	down	0.791290668	6.870314773	0.115175315	NA
Leaf148_gene_3476	contig_6	117844	118314	Leaf148_gene_3476	471	-1.019890519	6.160755428	-5.501547583	3.44E-05	0.000157224	2.057034201	3.69E-05	NA	down	0.78109938	6.160755428	0.126786299	NA
Leaf148_gene_3487	contig_6	125567	126364	Leaf148_gene_3487	798	-1.079675627	5.676658569	-5.440001332	3.92E-05	0.000174567	2.046262936	4.09E-05	NA	down	0.774206071	5.676658569	0.136384118	NA
Leaf148_gene_2270	contig_2	1711561	1712031	Leaf148_gene_2270	471	-2.580835711	2.51700998	-5.272565835	5.56E-05	0.000235038	2.039728621	5.51E-05	NA	down	2.483778217	2.51700998	0.986797127	NA
Leaf148_gene_1476	contig_2	718255	718929	Leaf148_gene_1476	675	-1.905654631	3.726448071	-5.283533025	5.44E-05	0.000230642	2.035312271	5.41E-05	NA	down	1.536733548	3.726448071	0.412385607	NA
Leaf148_gene_519	contig_1	614180	614953	Leaf148_gene_519	774	-1.456393209	5.616107475	-5.42098066	4.07E-05	0.000181064	2.032310829	4.25E-05	NA	down	0.872404691	5.616107475	0.155339743	NA
Leaf148_gene_4096	contig_8	36476	36589	Leaf148_gene_4096	114	-2.928726386	0.952109302	-5.273189412	5.56E-05	0.000234965	2.026565796	5.51E-05	NA	down	2.298031114	0.952109302	2.413621114	NA
Leaf148_gene_754	contig_1	894733	894823	Leaf148_gene_754	91	-2.1578285	6.423911306	-5.467028506	3.70E-05	0.000167125	2.025500692	3.92E-05	NA	down	1.493458565	6.423911306	0.232484307	NA
Leaf148_gene_3415	contig_6	44453	47221	Leaf148_gene_3415	2769	-1.839049002	3.81684213	-5.283443198	5.44E-05	0.000230642	2.023804869	5.41E-05	NA	down	1.746671147	3.81684213	0.457622057	NA
Leaf148_gene_2807	contig_4	12156	14237	Leaf148_gene_2807	2082	-0.99286907	7.350206893	-5.552250274	3.10E-05	0.000143535	2.01996998	3.37E-05	malZ	down	0.73299836	7.350206893	0.099724861	GH31, GH97
Leaf148_gene_1808	contig_2	1139374	1140000	Leaf148_gene_1808	627	2.982676837	2.460194597	5.263503529	5.67E-05	0.000238729	2.019718912	5.60E-05	NA	up	1.943294373	2.460194597	0.789894578	NA
Leaf148_gene_4149	contig_9	17994	20600	Leaf148_gene_4149	2607	-1.44911199	7.212912341	-5.52617144	3.27E-05	0.000150688	2.017548521	3.53E-05	NA	down	0.864975778	7.212912341	0.119920462	GH3
Leaf148_gene_1992	contig_2	1388607	1389041	Leaf148_gene_1992	435	-2.705574953	2.274041862	-5.262381985	5.68E-05	0.000238936	2.017531829	5.60E-05	NA	down	1.810408972	2.274041862	0.796119457	NA
Leaf148_gene_1791	contig_2	1120296	1120742	Leaf148_gene_1791	447	2.437829791	2.566094343	5.256611178	5.75E-05	0.00024018	2.007706517	5.63E-05	NA	up	1.643801535	2.566094343	0.640584996	NA
Leaf148_gene_750	contig_1	891292	892041	Leaf148_gene_750	750	-2.24852555	4.568930252	-5.305848759	5.19E-05	0.000222037	2.00360732	5.21E-05	NA	down	1.290791063	4.568930252	0.282514942	NA
Leaf148_gene_2647	contig_3	314631	317462	Leaf148_gene_2647	2832	-0.845666073	8.697529034	-5.616289719	2.72E-05	0.000127543	1.993657739	2.99E-05	NA	down	0.573641192	8.697529034	0.065954502	NA
Leaf148_gene_2993	contig_4	257556	258434	Leaf148_gene_2993	879	-1.174118157	4.85181407	-5.336035454	4.87E-05	0.000210244	1.991736167	4.93E-05	NA	down	0.720399129	4.85181407	0.148480366	NA
Leaf148_gene_3990	contig_7	184419	185537	Leaf148_gene_3990	1119	-1.156425635	4.581596139	-5.33866778	4.84E-05	0.000209375	1.988961769	4.91E-05	NA	down	1.142432685	4.581596139	0.249352551	NA
Leaf148_gene_3564	contig_6	223521	223985	Leaf148_gene_3564	465	-1.032366705	5.268200347	-5.366206938	4.57E-05	0.000199827	1.955240631	4.69E-05	NA	down	0.803886838	5.268200347	0.152592306	NA
Leaf148_gene_1513	contig_2	758168	758800	Leaf148_gene_1513	633	-1.910593247	4.575396384	-5.26111101	5.70E-05	0.000239099	1.954115122	5.61E-05	NA	down	1.153560985	4.575396384	0.252122633	NA
Leaf148_gene_1610	contig_2	878479	879813	Leaf148_gene_1610	1335	-2.053420326	3.458177749	-5.226204903	6.13E-05	0.000253827	1.926179844	5.95E-05	NA	down	1.765706079	3.458177749	0.510588584	NA
Leaf148_gene_2567	contig_3	211012	211389	Leaf148_gene_2567	378	-2.480831769	1.938454649	-5.21973279	6.22E-05	0.000256312	1.922606929	6.01E-05	NA	down	1.725866748	1.938454649	0.890331249	NA
Leaf148_gene_4199	contig_10	20501	21796	Leaf148_gene_4199	1296	-2.442486987	3.321465397	-5.215518193	6.27E-05	0.000258098	1.916663629	6.05E-05	NA	down	2.634593295	3.321465397	0.79320209	NA
Leaf148_gene_2981	contig_4	243238	244485	Leaf148_gene_2981	1248	1.225147883	4.234345537	5.276793461	5.51E-05	0.000233423	1.916239499	5.48E-05	NA	up	0.826129551	4.234345537	0.195102063	NA
Leaf148_gene_2622	contig_3	287185	288570	Leaf148_gene_2622	1386	-0.984452346	5.163028709	-5.326466914	4.97E-05	0.000214148	1.912169879	5.02E-05	NA	down	0.620052911	5.163028709	0.120094802	NA
Leaf148_gene_1806	contig_2	1137210	1137635	Leaf148_gene_1806	426	0.897265132	10.78941801	5.665117923	2.46E-05	0.000117098	1.905331503	2.75E-05	pilA	up	0.689621567	10.78941801	0.063916475	NA
Leaf148_gene_3551	contig_6	210961	211037	Leaf148_gene_3551	77	-1.718285683	3.924864252	-5.235267611	6.02E-05	0.000249507	1.899573759	5.85E-05	NA	down	1.606457694	3.924864252	0.40930274	NA
Leaf148_gene_239	contig_1	285182	285577	Leaf148_gene_239	396	-1.537286008	4.115466552	-5.235341102	6.02E-05	0.000249507	1.898349851	5.85E-05	NA	down	1.212330168	4.115466552	0.294579036	NA
Leaf148_gene_2942	contig_4	198016	199383	Leaf148_gene_2942	1368	1.202574177	4.816000239	5.261675006	5.69E-05	0.000239053	1.874205916	5.61E-05	NA	up	0.754074386	4.816000239	0.1565769	NA
Leaf148_gene_4002	contig_7	198334	200427	Leaf148_gene_4002	2094	-1.214259843	5.21673	-5.319282458	5.04E-05	0.000216517	1.868238668	5.08E-05	NA	down	0.9056349	5.21673	0.173602027	NA
Leaf148_gene_1900	contig_2	1259723	1260502	Leaf148_gene_1900	780	-1.705864638	5.720095096	-5.339191913	4.84E-05	0.00020936	1.858569652	4.91E-05	NA	down	1.091988127	5.720095096	0.190903841	NA
Leaf148_gene_2113	contig_2	1531917	1532603	Leaf148_gene_2113	687	-1.216331467	4.106633686	-5.217220972	6.25E-05	0.000257423	1.853572879	6.04E-05	NA	down	0.933061832	4.106633686	0.22720844	NA
Leaf148_gene_1471	contig_2	714060	714575	Leaf148_gene_1471	516	-1.844377965	4.033500475	-5.192310856	6.59E-05	0.000268712	1.852230884	6.30E-05	NA	down	1.303778213	4.033500475	0.323237402	NA
Leaf148_gene_1704	contig_2	996768	998309	Leaf148_gene_1704	1542	-1.728781332	5.177398729	-5.304482013	5.20E-05	0.00022245	1.847881381	5.22E-05	NA	down	2.296186639	5.177398729	0.44350199	NA
Leaf148_gene_733	contig_1	878951	879367	Leaf148_gene_733	417	1.439166584	4.209850065	5.219939599	6.22E-05	0.000256312	1.844521307	6.01E-05	hypothetical protein	up	0.819412992	4.209850065	0.194641847	NA
Leaf148_gene_798	contig_1	936481	937749	Leaf148_gene_798	1269	-1.1504653	4.367213292	-5.258619401	5.73E-05	0.00023988	1.844385113	5.63E-05	NA	down	1.16303514	4.367213292	0.266310588	NA
Leaf148_gene_376	contig_1	450599	452122	Leaf148_gene_376	1524	-0.747257475	6.816415597	-5.431693239	3.98E-05	0.000177245	1.831365116	4.16E-05	NA	down	0.473006524	6.816415597	0.069392266	NA
Leaf148_gene_3820	contig_6	509604	510425	Leaf148_gene_3820	822	-0.961459558	6.422422981	-5.414659712	4.13E-05	0.000182892	1.827562435	4.29E-05	NA	down	0.907759381	6.422422981	0.141342198	NA
Leaf148_gene_1908	contig_2	1267222	1267297	Leaf148_gene_1908	76	-4.219847477	1.951973009	-5.162361177	7.02E-05	0.000284644	1.822817961	6.68E-05	NA	down	2.75450387	1.951973009	1.411138298	NA
Leaf148_gene_162	contig_1	199258	200262	Leaf148_gene_162	1005	-0.737965638	6.401380466	-5.405520716	4.21E-05	0.000185896	1.813922504	4.36E-05	NA	down	0.659606123	6.401380466	0.103041231	NA
Leaf148_gene_1442	contig_2	675698	676225	Leaf148_gene_1442	528	-1.66557937	6.245361252	-5.359072721	4.64E-05	0.000201848	1.803036858	4.73E-05	NA	down	1.246150806	6.245361252	0.199532222	NA
Leaf148_gene_2140	contig_2	1558294	1558728	Leaf148_gene_2140	435	-1.06473824	6.352610412	-5.376736957	4.47E-05	0.000195728	1.802246695	4.59E-05	NA	down	0.686594261	6.352610412	0.10808065	NA
Leaf148_gene_84	contig_1	98762	99712	Leaf148_gene_84	951	2.471787093	2.026420745	5.149666939	7.21E-05	0.000291563	1.787682683	6.84E-05	NA	up	1.689408696	2.026420745	0.83369098	NA
Leaf148_gene_4243	contig_10	69025	70161	Leaf148_gene_4243	1137	-0.869070294	5.853304547	-5.318485857	5.05E-05	0.000216658	1.784342668	5.08E-05	NA	down	0.495784982	5.853304547	0.084701723	NA
Leaf148_gene_281	contig_1	337125	338894	Leaf148_gene_281	1770	-2.3353612	4.806559335	-5.199015864	6.50E-05	0.000265701	1.773340897	6.23E-05	NA	down	2.001484891	4.806559335	0.416406987	NA
Leaf148_gene_3046	contig_4	315768	317681	Leaf148_gene_3046	1914	-1.261134013	6.028903697	-5.319493361	5.04E-05	0.000216517	1.76182327	5.08E-05	NA	down	0.717835988	6.028903697	0.119065758	NA
Leaf148_gene_1209	contig_2	424159	425322	Leaf148_gene_1209	1164	-1.25358965	4.993366722	-5.241350632	5.94E-05	0.000247328	1.761181279	5.80E-05	NA	down	0.833932767	4.993366722	0.167008116	NA
Leaf148_gene_4286	contig_11	28852	29592	Leaf148_gene_4286	741	-2.582476778	3.002363768	-5.134613396	7.45E-05	0.000300155	1.760369472	7.04E-05	NA	down	2.5557064	3.002363768	0.851231429	NA
Leaf148_gene_3723	contig_6	399507	401675	Leaf148_gene_3723	2169	1.402294056	4.798539799	5.263267465	5.67E-05	0.000238729	1.759046015	5.60E-05	NA	up	1.08045719	4.798539799	0.225163745	NA
Leaf148_gene_2101	contig_2	1520175	1520885	Leaf148_gene_2101	711	-1.649967086	4.16963929	-5.166594968	6.96E-05	0.000282375	1.75203927	6.62E-05	NA	down	1.081790024	4.16963929	0.25944451	NA
Leaf148_gene_219	contig_1	266834	267361	Leaf148_gene_219	528	-1.687820725	2.625627002	-5.124975274	7.60E-05	0.000305188	1.746423933	7.16E-05	NA	down	1.67199147	2.625627002	0.636797027	NA
Leaf148_gene_2215	contig_2	1645766	1645969	Leaf148_gene_2215	204	1.785626736	2.747623168	5.132921998	7.47E-05	0.000300946	1.744835305	7.06E-05	NA	up	1.548547537	2.747623168	0.563595312	NA
Leaf148_gene_1180	contig_2	393274	393996	Leaf148_gene_1180	723	-1.27547079	5.648431048	-5.29600155	5.30E-05	0.000225765	1.741667264	5.30E-05	NA	down	0.908896146	5.648431048	0.160911258	GT2
Leaf148_gene_2502	contig_3	126822	128027	Leaf148_gene_2502	1206	-0.995863558	6.014423573	-5.335717029	4.87E-05	0.000210244	1.74100495	4.93E-05	NA	down	0.733650485	6.014423573	0.121981845	NA
Leaf148_gene_1260	contig_2	483749	484363	Leaf148_gene_1260	615	-1.758809459	3.255624249	-5.126509819	7.58E-05	0.000304486	1.72981468	7.14E-05	NA	down	1.760194856	3.255624249	0.54066278	NA
Leaf148_gene_1671	contig_2	960965	961555	Leaf148_gene_1671	591	-0.749407074	6.331330992	-5.358056848	4.65E-05	0.000201883	1.718209291	4.74E-05	MTHFS	down	0.688756394	6.331330992	0.108785403	NA
Leaf148_gene_2923	contig_4	171130	172566	Leaf148_gene_2923	1437	-1.114535505	5.348730316	-5.267075365	5.63E-05	0.000237296	1.694862044	5.57E-05	NA	down	0.92896325	5.348730316	0.173679209	NA
Leaf148_gene_1934	contig_2	1302431	1303945	Leaf148_gene_1934	1515	-2.527231541	0.734596875	-5.10819711	7.88E-05	0.000314456	1.694550002	7.38E-05	NA	down	1.950375835	0.734596875	2.655028768	NA
Leaf148_gene_1249	contig_2	471024	471965	Leaf148_gene_1249	942	-3.356266571	1.825762964	-5.097896808	8.05E-05	0.000319897	1.693742865	7.50E-05	NA	down	2.228292942	1.825762964	1.220472201	NA
Leaf148_gene_480	contig_1	560884	562674	Leaf148_gene_480	1791	-0.630833515	7.196378837	-5.384869575	4.39E-05	0.000192623	1.692445738	4.52E-05	NA	down	0.368353169	7.196378837	0.051185906	NA
Leaf148_gene_1238	contig_2	453488	454087	Leaf148_gene_1238	600	-2.332259072	2.786168656	-5.098070757	8.05E-05	0.000319897	1.688526375	7.50E-05	NA	down	2.449349221	2.786168656	0.879110177	NA
Leaf148_gene_1435	contig_2	669413	670690	Leaf148_gene_1435	1278	-1.88440495	2.924998252	-5.100839771	8.00E-05	0.000318504	1.687267606	7.47E-05	NA	down	1.918005634	2.924998252	0.655728814	NA
Leaf148_gene_1766	contig_2	1079558	1081534	Leaf148_gene_1766	1977	-1.394041209	5.020819877	-5.179817425	6.77E-05	0.000275643	1.673828629	6.47E-05	NA	down	0.787658871	5.020819877	0.156878536	NA
Leaf148_gene_3403	contig_6	32262	32579	Leaf148_gene_3403	318	-1.78278704	2.736919279	-5.086052616	8.26E-05	0.000325594	1.666868458	7.64E-05	NA	down	1.73110863	2.736919279	0.632502626	NA
Leaf148_gene_3228	contig_5	155396	156883	Leaf148_gene_3228	1488	-0.909552955	5.520974233	-5.228952926	6.10E-05	0.000252607	1.665345613	5.93E-05	gltD	down	0.509733185	5.520974233	0.092326673	NA
Leaf148_gene_284	contig_1	341645	342730	Leaf148_gene_284	1086	-2.822607038	2.214593624	-5.081948189	8.33E-05	0.000327834	1.663266771	7.69E-05	NA	down	2.471919262	2.214593624	1.116195421	NA
Leaf148_gene_1344	contig_2	573482	574759	Leaf148_gene_1344	1278	-2.846147898	1.820000078	-5.078751126	8.39E-05	0.000329763	1.656679259	7.73E-05	NA	down	2.280231246	1.820000078	1.252874258	NA
Leaf148_gene_1204	contig_2	420949	421545	Leaf148_gene_1204	597	-1.183985019	6.935238614	-5.346305643	4.76E-05	0.000206471	1.650059959	4.84E-05	NA	down	0.801052748	6.935238614	0.115504713	NA
Leaf148_gene_760	contig_1	898521	899708	Leaf148_gene_760	1188	-1.669628999	5.737172573	-5.252948988	5.80E-05	0.000241802	1.638884243	5.67E-05	NA	down	1.131273214	5.737172573	0.197183055	NA
Leaf148_gene_1015	contig_2	206372	206632	Leaf148_gene_1015	261	-1.967506519	3.495271077	-5.091778351	8.16E-05	0.000323455	1.63067432	7.59E-05	NA	down	2.070226789	3.495271077	0.592293628	NA
Leaf148_gene_2918	contig_4	166889	167464	Leaf148_gene_2918	576	1.699087803	3.170037982	5.097277521	8.06E-05	0.000320016	1.630277264	7.51E-05	NA	up	1.681029544	3.170037982	0.530286878	NA
Leaf148_gene_1661	contig_2	946742	949510	Leaf148_gene_1661	2769	-1.395870883	4.875854649	-5.153788641	7.15E-05	0.000289304	1.63009939	6.79E-05	NA	down	1.03326418	4.875854649	0.211914475	NA
Leaf148_gene_3684	contig_6	354860	355828	Leaf148_gene_3684	969	-1.399194528	7.000986382	-5.362578034	4.60E-05	0.000200785	1.628835685	4.71E-05	NA	down	1.387711856	7.000986382	0.19821662	NA
Leaf148_gene_2362	contig_2	1819798	1821300	Leaf148_gene_2362	1503	-0.929047672	7.460501109	-5.365849386	4.57E-05	0.000199827	1.625450651	4.69E-05	NA	down	0.593048893	7.460501109	0.079491831	NA
Leaf148_gene_3103	contig_5	1807	3711	Leaf148_gene_3103	1905	-1.245819465	5.592977838	-5.213445427	6.30E-05	0.000258978	1.624112215	6.07E-05	NA	down	0.805376792	5.592977838	0.143997851	NA
Leaf148_gene_4020	contig_7	219094	220293	Leaf148_gene_4020	1200	-0.722248034	8.482177994	-5.437108734	3.94E-05	0.000175438	1.614307881	4.12E-05	NA	down	0.784205887	8.482177994	0.092453364	NA
Leaf148_gene_2885	contig_4	118468	118974	Leaf148_gene_2885	507	-0.967935739	6.040051676	-5.270069215	5.59E-05	0.00023604	1.61200178	5.54E-05	NA	down	0.65059996	6.040051676	0.107714304	NA
Leaf148_gene_4208	contig_10	30422	31120	Leaf148_gene_4208	699	-0.9870783	6.078658924	-5.257065793	5.75E-05	0.00024018	1.601381408	5.63E-05	NA	down	0.617858776	6.078658924	0.101643929	NA
Leaf148_gene_4138	contig_9	7571	7645	Leaf148_gene_4138	75	-1.672544684	5.858893341	-5.241296079	5.94E-05	0.000247328	1.599770269	5.80E-05	NA	down	1.261598052	5.858893341	0.215330435	NA
Leaf148_gene_95	contig_1	109045	109638	Leaf148_gene_95	594	1.510167099	3.9632442	5.145242403	7.28E-05	0.000294028	1.597807951	6.90E-05	NA	up	1.919975018	3.9632442	0.484445298	NA
Leaf148_gene_3531	contig_6	178457	179074	Leaf148_gene_3531	618	-3.334016236	2.993764914	-5.053685726	8.84E-05	0.000345575	1.59766837	8.11E-05	NA	down	2.380615599	2.993764914	0.795191228	NA
Leaf148_gene_2496	contig_3	118223	118708	Leaf148_gene_2496	486	-2.984230243	2.825416517	-5.048671388	8.94E-05	0.000348638	1.591936935	8.18E-05	NA	down	2.457880811	2.825416517	0.869918044	NA
Leaf148_gene_865	contig_2	8082	8309	Leaf148_gene_865	228	-0.769149154	8.138965942	-5.405035728	4.21E-05	0.000185896	1.589115409	4.36E-05	NA	down	0.700156502	8.138965942	0.08602524	NA
Leaf148_gene_532	contig_1	628189	628557	Leaf148_gene_532	369	-2.791227791	2.590440136	-5.040216351	9.10E-05	0.000354648	1.578455867	8.32E-05	NA	down	2.172885963	2.590440136	0.838809565	NA
Leaf148_gene_682	contig_1	820862	821875	Leaf148_gene_682	1014	-1.20619079	5.652281656	-5.205322085	6.41E-05	0.000262437	1.576685287	6.16E-05	NA	down	0.711108397	5.652281656	0.125809087	NA
Leaf148_gene_2495	contig_3	116871	118226	Leaf148_gene_2495	1356	-1.13079246	5.308490169	-5.195650227	6.54E-05	0.000267204	1.573316335	6.27E-05	NA	down	0.98993521	5.308490169	0.1864815	NA
Leaf148_gene_2276	contig_2	1718442	1719941	Leaf148_gene_2276	1500	-1.152675043	7.764989452	-5.358002488	4.65E-05	0.000201883	1.571544622	4.74E-05	NA	down	0.703596797	7.764989452	0.09061143	NA
Leaf148_gene_1512	contig_2	757437	758168	Leaf148_gene_1512	732	-1.604380935	6.364850318	-5.235440125	6.02E-05	0.000249507	1.57040697	5.85E-05	NA	down	0.954838346	6.364850318	0.150017408	NA
Leaf148_gene_2992	contig_4	256559	257458	Leaf148_gene_2992	900	-2.933026913	2.993485544	-5.033295323	9.24E-05	0.000358922	1.565524115	8.42E-05	NA	down	1.890909615	2.993485544	0.631674877	NA
Leaf148_gene_2023	contig_2	1429270	1429833	Leaf148_gene_2023	564	-1.755447123	5.039086069	-5.109910252	7.85E-05	0.00031391	1.561627443	7.36E-05	NA	down	1.271313366	5.039086069	0.252290465	NA
Leaf148_gene_842	contig_1	984238	984543	Leaf148_gene_842	306	-0.841915411	6.654951958	-5.300016623	5.25E-05	0.000224093	1.559374003	5.26E-05	NA	down	0.652521681	6.654951958	0.098050547	NA
Leaf148_gene_2606	contig_3	268079	268555	Leaf148_gene_2606	477	-2.370440835	2.845487734	-5.029375762	9.31E-05	0.000360935	1.559373457	8.47E-05	NA	down	1.657091284	2.845487734	0.582357556	NA
Leaf148_gene_3189	contig_5	103113	105419	Leaf148_gene_3189	2307	2.26927218	3.92681403	5.033629447	9.23E-05	0.000358922	1.555725789	8.42E-05	NA	up	1.661274763	3.92681403	0.42305919	NA
Leaf148_gene_2160	contig_2	1580164	1581174	Leaf148_gene_2160	1011	-2.673273936	2.408911425	-5.027200512	9.36E-05	0.000362279	1.55534779	8.50E-05	NA	down	1.756209043	2.408911425	0.729046749	NA
Leaf148_gene_3815	contig_6	503870	504928	Leaf148_gene_3815	1059	-1.201841317	5.759121681	-5.208615904	6.37E-05	0.00026087	1.553696313	6.12E-05	NA	down	0.768487589	5.759121681	0.133438332	NA
Leaf148_gene_2155	contig_2	1575377	1575673	Leaf148_gene_2155	297	-2.644007972	2.89476861	-5.030365217	9.30E-05	0.000360838	1.553468068	8.46E-05	NA	down	2.524786673	2.89476861	0.872189461	NA
Leaf148_gene_3997	contig_7	191610	192224	Leaf148_gene_3997	615	-3.380913763	2.341114136	-5.025413416	9.39E-05	0.000363328	1.550703486	8.52E-05	NA	down	2.590031372	2.341114136	1.106324263	NA
Leaf148_gene_2366	contig_2	1823886	1825397	Leaf148_gene_2366	1512	-0.993459171	8.496703323	-5.385081576	4.39E-05	0.000192623	1.536036944	4.52E-05	NA	down	0.641708419	8.496703323	0.0755244	NA
Leaf148_gene_4191	contig_10	13596	13910	Leaf148_gene_4191	315	-2.49087411	4.346417656	-5.073672906	8.48E-05	0.000332723	1.530386557	7.80E-05	NA	down	2.205973138	4.346417656	0.507538233	NA
Leaf148_gene_1527	contig_2	772518	773651	Leaf148_gene_1527	1134	0.538438779	9.719180681	5.418599931	4.10E-05	0.000181775	1.517473748	4.26E-05	NA	up	0.722542055	9.719180681	0.074341869	NA
Leaf148_gene_3041	contig_4	311023	312318	Leaf148_gene_3041	1296	-1.822046086	4.62933172	-5.058341402	8.76E-05	0.000342587	1.5010506	8.04E-05	NA	down	1.235326068	4.62933172	0.266847602	NA
Leaf148_gene_2961	contig_4	220646	221611	Leaf148_gene_2961	966	-2.565833338	0.724282827	-5.003348074	9.85E-05	0.000378621	1.489987073	8.88E-05	NA	down	1.945535157	0.724282827	2.686153921	NA
Leaf148_gene_4016	contig_7	213374	214492	Leaf148_gene_4016	1119	-1.981784463	2.672011885	-4.988781397	0.000101581	0.000388595	1.477429723	9.11E-05	NA	down	1.505515708	2.672011885	0.563439001	NA
Leaf148_gene_479	contig_1	559979	560779	Leaf148_gene_479	801	-0.894077144	6.317329059	-5.221115516	6.20E-05	0.000256066	1.473640804	6.01E-05	NA	down	0.531350723	6.317329059	0.084110028	NA
Leaf148_gene_1782	contig_2	1111751	1112464	Leaf148_gene_1782	714	-0.816195364	6.682976828	-5.257931825	5.74E-05	0.000239989	1.465164573	5.63E-05	NA	down	0.65163429	6.682976828	0.097506591	NA
Leaf148_gene_328	contig_1	391469	391684	Leaf148_gene_328	216	0.650493215	7.545630328	5.292482295	5.33E-05	0.000226982	1.464942753	5.32E-05	NA	up	0.469427463	7.545630328	0.062211829	NA
Leaf148_gene_2996	contig_4	262027	262575	Leaf148_gene_2996	549	-2.089346386	4.39399528	-5.021071663	9.48E-05	0.000366036	1.462600527	8.59E-05	NA	down	1.41166156	4.39399528	0.321270614	NA
Leaf148_gene_2436	contig_3	34217	35137	Leaf148_gene_2436	921	-1.362964088	5.193455141	-5.102148447	7.98E-05	0.00031792	1.460478866	7.46E-05	NA	down	0.850824535	5.193455141	0.163826299	NA
Leaf148_gene_3423	contig_6	56862	59675	Leaf148_gene_3423	2814	-1.010044752	5.793436925	-5.168436398	6.93E-05	0.000281547	1.460260401	6.60E-05	NA	down	0.610396678	5.793436925	0.105360028	NA
Leaf148_gene_553	contig_1	657293	657679	Leaf148_gene_553	387	-1.876479368	4.476280923	-5.034968499	9.20E-05	0.000358306	1.450868343	8.40E-05	NA	down	1.545540461	4.476280923	0.345273339	NA
Leaf148_gene_2280	contig_2	1726675	1727253	Leaf148_gene_2280	579	-1.210836375	5.439090011	-5.108450998	7.87E-05	0.000314456	1.440706254	7.38E-05	NA	down	0.93320125	5.439090011	0.171573048	NA
Leaf148_gene_567	contig_1	674122	675318	Leaf148_gene_567	1197	-0.841178961	6.343322952	-5.211023624	6.33E-05	0.000259945	1.434834763	6.10E-05	NA	down	0.575768279	6.343322952	0.090767612	NA
Leaf148_gene_1376	contig_2	609065	610060	Leaf148_gene_1376	996	-2.423303149	3.503203693	-4.973742335	0.000104899	0.000398801	1.43396278	9.35E-05	NA	down	1.405984522	3.503203693	0.401342498	NA
Leaf148_gene_4128	contig_8	80230	81297	Leaf148_gene_4128	1068	-1.070372492	5.510793151	-5.104668146	7.94E-05	0.000316522	1.4306172	7.42E-05	galR	down	0.637933484	5.510793151	0.115760738	NA
Leaf148_gene_3916	contig_7	83714	83789	Leaf148_gene_3916	76	-3.6733862	2.879181991	-4.957778541	0.000108543	0.000410008	1.406057429	9.62E-05	NA	down	2.827322497	2.879181991	0.981988115	NA
Leaf148_gene_546	contig_1	645794	646156	Leaf148_gene_546	363	-1.425434837	5.133526532	-5.074504585	8.46E-05	0.000332445	1.403235317	7.80E-05	NA	down	0.84035358	5.133526532	0.163699082	NA
Leaf148_gene_1194	contig_2	408020	409554	Leaf148_gene_1194	1535	0.584794098	16.04305781	5.66840256	2.44E-05	0.000116628	1.392455727	2.74E-05	NA	up	0.610438088	16.04305781	0.038049984	NA
Leaf148_gene_1171	contig_2	382877	383632	Leaf148_gene_1171	756	-0.945139107	5.393358104	-5.114444362	7.77E-05	0.000311493	1.392220138	7.31E-05	NA	down	0.775464617	5.393358104	0.143781407	NA
Leaf148_gene_1418	contig_2	653299	655038	Leaf148_gene_1418	1740	-1.233392195	4.687440857	-5.004767822	9.82E-05	0.000377956	1.371001132	8.87E-05	NA	down	0.702809114	4.687440857	0.149934503	NA
Leaf148_gene_4242	contig_10	67368	68885	Leaf148_gene_4242	1518	-1.162899352	7.014909984	-5.225551529	6.14E-05	0.000253927	1.366409358	5.96E-05	NA	down	0.875665287	7.014909984	0.124829155	NA
Leaf148_gene_1944	contig_2	1316837	1317199	Leaf148_gene_1944	363	-1.517239086	4.292283837	-4.967505216	0.000106308	0.00040236	1.361640089	9.44E-05	NA	down	0.857213927	4.292283837	0.199710448	NA
Leaf148_gene_3686	contig_6	357032	357835	Leaf148_gene_3686	804	-1.178233742	5.217240308	-5.058199015	8.76E-05	0.000342587	1.355276875	8.04E-05	NA	down	0.866041862	5.217240308	0.165996161	NA
Leaf148_gene_2596	contig_3	252809	253990	Leaf148_gene_2596	1182	-1.549731535	4.452191511	-4.984008739	0.000102623	0.00039151	1.352896678	9.18E-05	NA	down	1.284778088	4.452191511	0.288572063	GH5, GH8, GH9
Leaf148_gene_1650	contig_2	933602	934582	Leaf148_gene_1650	981	-1.595069809	4.486157631	-4.979419063	0.000103634	0.000394781	1.349847339	9.26E-05	NA	down	0.87885077	4.486157631	0.195902784	NA
Leaf148_gene_1122	contig_2	326582	327826	Leaf148_gene_1122	1245	-2.433737771	3.989172134	-4.94580504	0.000111361	0.000419146	1.348934893	9.83E-05	NA	down	1.750889257	3.989172134	0.43891043	NA
Leaf148_gene_4157	contig_9	29943	31247	Leaf148_gene_4157	1305	2.442957163	1.672924664	4.919497318	0.000117816	0.000440294	1.334902234	0.000103274	NA	up	1.569828914	1.672924664	0.938373943	NA
Leaf148_gene_1873	contig_2	1225160	1227559	Leaf148_gene_1873	2400	0.79221426	6.935565238	5.210757692	6.34E-05	0.000259945	1.334818094	6.10E-05	NA	up	0.566374234	6.935565238	0.081662304	NA
Leaf148_gene_2609	contig_3	270517	271140	Leaf148_gene_2609	624	-1.281932708	7.674025749	-5.239765347	5.96E-05	0.000247883	1.330766585	5.81E-05	NA	down	0.800950416	7.674025749	0.104371609	NA
Leaf148_gene_1772	contig_2	1091885	1093396	Leaf148_gene_1772	1512	-3.037700715	3.684797442	-4.928125981	0.000115658	0.000433382	1.321651313	0.000101652	NA	down	2.903383263	3.684797442	0.787935649	CE10
Leaf148_gene_55	contig_1	65969	66334	Leaf148_gene_55	366	-1.528756828	3.620701064	-4.917445956	0.000118336	0.00044145	1.315168458	0.000103545	NA	down	0.821472699	3.620701064	0.226882221	NA
Leaf148_gene_1781	contig_2	1111258	1111689	Leaf148_gene_1781	432	-0.648004874	6.723510528	-5.170644567	6.90E-05	0.000280505	1.296750011	6.58E-05	NA	down	0.37564551	6.723510528	0.055870443	NA
Leaf148_gene_1349	contig_2	580280	582493	Leaf148_gene_1349	2214	-1.906520139	3.440802	-4.904137708	0.000121761	0.000452225	1.293961719	0.000106072	NA	down	1.063668067	3.440802	0.309133762	NA
Leaf148_gene_1686	contig_2	974613	975224	Leaf148_gene_1686	612	-1.719708495	4.625922473	-4.967667002	0.000106271	0.00040236	1.292892934	9.44E-05	NA	down	1.43411053	4.625922473	0.310016119	NA
Leaf148_gene_949	contig_2	119397	119996	Leaf148_gene_949	600	-1.5003748	5.019688455	-5.002501922	9.86E-05	0.000378749	1.286800702	8.88E-05	NA	down	1.025718895	5.019688455	0.204339155	NA
Leaf148_gene_1799	contig_2	1129782	1130657	Leaf148_gene_1799	876	-0.760275697	6.229004384	-5.14201332	7.33E-05	0.000295764	1.285202799	6.94E-05	NA	down	0.632275732	6.229004384	0.101505103	NA
Leaf148_gene_512	contig_1	602642	603172	Leaf148_gene_512	531	1.813170357	2.669502213	4.909733284	0.000120309	0.000448016	1.281180167	0.000105085	NA	up	1.573907099	2.669502213	0.589588235	NA
Leaf148_gene_1422	contig_2	656148	657098	Leaf148_gene_1422	951	-1.352343086	5.042775047	-5.000655555	9.90E-05	0.000379899	1.275996012	8.91E-05	NA	down	0.757339323	5.042775047	0.150183047	NA
Leaf148_gene_3207	contig_5	130305	130685	Leaf148_gene_3207	381	-0.936740805	8.914956039	-5.282935129	5.44E-05	0.000230656	1.267744333	5.41E-05	NA	down	0.59532388	8.914956039	0.066778106	NA
Leaf148_gene_2069	contig_2	1488176	1489237	Leaf148_gene_2069	1062	0.838835948	10.32606437	5.312828323	5.11E-05	0.000219026	1.26287142	5.14E-05	NA	up	1.291430547	10.32606437	0.125065126	NA
Leaf148_gene_154	contig_1	187857	189326	Leaf148_gene_154	1470	-0.824643619	6.275353127	-5.118577972	7.70E-05	0.000309066	1.262645516	7.25E-05	NA	down	0.498740029	6.275353127	0.07947601	NA
Leaf148_gene_3922	contig_7	88244	89005	Leaf148_gene_3922	762	-1.147939853	4.789813968	-4.967883575	0.000106222	0.00040236	1.260875574	9.44E-05	NA	down	0.676973523	4.789813968	0.141336078	NA
Leaf148_gene_2870	contig_4	83490	85076	Leaf148_gene_2870	1587	1.965860115	2.930489687	4.9180322	0.000118187	0.000441287	1.256770977	0.000103507	NA	up	1.813967495	2.930489687	0.618998082	NA
Leaf148_gene_487	contig_1	570034	570921	Leaf148_gene_487	888	-1.442085132	6.233122814	-5.090477333	8.18E-05	0.000323455	1.255378968	7.59E-05	NA	down	0.888675895	6.233122814	0.142573141	NA
Leaf148_gene_3038	contig_4	308010	309353	Leaf148_gene_3038	1344	-1.438430052	5.689663565	-5.060416574	8.72E-05	0.000341927	1.245747364	8.02E-05	NA	down	1.025227355	5.689663565	0.180191209	NA
Leaf148_gene_2053	contig_2	1463575	1464147	Leaf148_gene_2053	573	-3.401793906	3.98019013	-4.882176814	0.000127637	0.000471136	1.220284906	0.000110508	NA	down	2.36560976	3.98019013	0.594345919	NA
Leaf148_gene_4129	contig_8	81413	81967	Leaf148_gene_4129	555	-2.901184385	3.356977564	-4.867341762	0.000131769	0.000484264	1.218588383	0.000113587	NA	down	1.957304723	3.356977564	0.583055646	NA
Leaf148_gene_4009	contig_7	207161	207562	Leaf148_gene_4009	402	1.408668897	5.149374991	5.008951582	9.73E-05	0.000374938	1.212376854	8.79E-05	NA	up	0.941188882	5.149374991	0.182777305	NA
Leaf148_gene_3053	contig_4	324168	325844	Leaf148_gene_3053	1677	-1.518157971	3.766797349	-4.877447837	0.000128939	0.00047511	1.208368993	0.00011144	NA	down	1.034991677	3.766797349	0.274767019	NA
Leaf148_gene_2646	contig_3	313703	314557	Leaf148_gene_2646	855	-1.321134668	6.298581206	-5.087625684	8.23E-05	0.000325116	1.207856699	7.63E-05	NA	down	0.857938408	6.298581206	0.136211375	NA
Leaf148_gene_3431	contig_6	69227	69514	Leaf148_gene_3431	288	-0.449301393	9.342316109	-5.260603567	5.71E-05	0.000239117	1.205758953	5.61E-05	NA	down	0.493362163	9.342316109	0.052809406	NA
Leaf148_gene_2026	contig_2	1434238	1437786	Leaf148_gene_2026	3549	-1.022420698	4.484972024	-4.940819709	0.000112556	0.000422887	1.19508077	9.92E-05	NA	down	1.059074811	4.484972024	0.236138555	NA
Leaf148_gene_1218	contig_2	434282	435340	Leaf148_gene_1218	1059	-1.278746809	5.108521108	-4.988038579	0.000101743	0.000388858	1.19093916	9.12E-05	NA	down	1.042391513	5.108521108	0.204049566	NA
Leaf148_gene_1632	contig_2	909819	912158	Leaf148_gene_1632	2340	-0.983943291	6.887558402	-5.126543856	7.58E-05	0.000304486	1.183352469	7.14E-05	NA	down	0.676393395	6.887558402	0.098205105	NA
Leaf148_gene_3160	contig_5	71746	72303	Leaf148_gene_3160	558	-1.008150339	4.989525023	-4.986514333	0.000102075	0.000389773	1.179812594	9.14E-05	NA	down	1.113356745	4.989525023	0.223138824	NA
Leaf148_gene_2727	contig_3	408413	409240	Leaf148_gene_2727	828	-1.302711672	4.909412788	-4.942411313	0.000112173	0.000421825	1.17222684	9.89E-05	NA	down	0.884760646	4.909412788	0.180217204	NA
Leaf148_gene_3317	contig_5	268941	269129	Leaf148_gene_3317	189	-2.913802178	2.697601855	-4.831812224	0.000142229	0.000517733	1.164862718	0.000121437	NA	down	2.190348489	2.697601855	0.811961367	NA
Leaf148_gene_103	contig_1	115631	116113	Leaf148_gene_103	483	-1.977466923	1.10392618	-4.831364326	0.000142366	0.000517784	1.164197298	0.000121449	NA	down	1.657949686	1.10392618	1.501866444	NA
Leaf148_gene_1855	contig_2	1201017	1201631	Leaf148_gene_1855	615	-2.403414452	2.6571988	-4.832860669	0.000141908	0.000517013	1.15904027	0.000121269	NA	down	2.325209973	2.6571988	0.875060599	NA
Leaf148_gene_3077	contig_4	350492	351856	Leaf148_gene_3077	1365	-1.313562721	5.146742926	-4.962556524	0.000107439	0.000406203	1.153202969	9.53E-05	NA	down	0.892693579	5.146742926	0.173448255	NA
Leaf148_gene_2203	contig_2	1630566	1631462	Leaf148_gene_2203	897	-2.12714825	4.101406346	-4.854190725	0.000135546	0.000495934	1.146512183	0.000116324	NA	down	1.462839551	4.101406346	0.356667793	NA
Leaf148_gene_4153	contig_9	25955	26521	Leaf148_gene_4153	567	-1.155192576	5.362656684	-4.956334254	0.000108879	0.00041054	1.14637694	9.63E-05	NA	down	0.962176992	5.362656684	0.179421702	NA
Leaf148_gene_4226	contig_10	48323	48577	Leaf148_gene_4226	255	-2.402394602	0.595226214	-4.816744497	0.000146917	0.000531123	1.129093075	0.000124578	NA	down	1.773694954	0.595226214	2.979867003	NA
Leaf148_gene_1201	contig_2	418196	419152	Leaf148_gene_1201	957	-0.804607078	7.02471472	-5.084843757	8.28E-05	0.000326127	1.109317855	7.65E-05	NA	down	0.499085257	7.02471472	0.07104705	NA
Leaf148_gene_3964	contig_7	152992	154071	Leaf148_gene_3964	1080	-1.804673024	3.772736528	-4.8208581	0.000145622	0.000527801	1.101707019	0.000123799	NA	down	1.073979879	3.772736528	0.284668667	NA
Leaf148_gene_1898	contig_2	1258160	1259200	Leaf148_gene_1898	1041	-1.733125162	5.195302057	-4.936147455	0.000113687	0.000426759	1.100016586	0.000100099	NA	down	1.581342986	5.195302057	0.304379412	NA
Leaf148_gene_120	contig_1	148013	148810	Leaf148_gene_120	798	2.552981287	2.873658853	4.801153473	0.000151934	0.000546253	1.099992315	0.000128127	NA	up	1.957828413	2.873658853	0.681301613	NA
Leaf148_gene_3130	contig_5	35180	35740	Leaf148_gene_3130	561	1.950625677	1.297371982	4.80345489	0.000151183	0.000544672	1.098829165	0.000127756	NA	up	2.066713334	1.297371982	1.59299982	NA
Leaf148_gene_1337	contig_2	565546	566283	Leaf148_gene_1337	738	1.378056432	5.75188855	5.029719028	9.31E-05	0.000360935	1.086510353	8.47E-05	NA	up	1.087092781	5.75188855	0.188997539	NA
Leaf148_gene_2254	contig_2	1693233	1693526	Leaf148_gene_2254	294	2.780828171	0.655435614	4.789836221	0.000155685	0.00055566	1.083092733	0.000130334	NA	up	1.973873956	0.655435614	3.011545168	NA
Leaf148_gene_2065	contig_2	1481752	1483149	Leaf148_gene_2065	1398	-1.027783897	8.801408168	-5.175329849	6.83E-05	0.000278004	1.078854886	6.52E-05	NA	down	0.634385037	8.801408168	0.072077675	NA
Leaf148_gene_1880	contig_2	1237274	1238167	Leaf148_gene_1880	894	-2.274865947	3.238787816	-4.798992172	0.000152643	0.000547124	1.07733652	0.000128331	NA	down	1.6048154	3.238787816	0.495498777	NA
Leaf148_gene_1374	contig_2	605927	608032	Leaf148_gene_1374	2106	-0.639202462	6.523203934	-5.05857397	8.75E-05	0.000342587	1.075114783	8.04E-05	NA	down	0.427550497	6.523203934	0.065543022	NA
Leaf148_gene_4207	contig_10	28872	30122	Leaf148_gene_4207	1251	-0.774136682	6.122616452	-5.016516512	9.57E-05	0.000369272	1.074159001	8.66E-05	NA	down	0.440001056	6.122616452	0.071864873	NA
Leaf148_gene_293	contig_1	352518	353036	Leaf148_gene_293	519	-0.648170052	6.526360497	-5.049608006	8.92E-05	0.000348266	1.071560256	8.17E-05	NA	down	0.405020078	6.526360497	0.062059103	NA
Leaf148_gene_2373	contig_2	1834104	1834985	Leaf148_gene_2373	882	-3.119233956	3.321905417	-4.796755098	0.000153381	0.0005493	1.070759551	0.000128842	NA	down	2.220599819	3.321905417	0.668471717	NA
Leaf148_gene_564	contig_1	670680	671768	Leaf148_gene_564	1089	-0.838259464	5.477659898	-4.973683948	0.000104913	0.000398801	1.065156727	9.35E-05	NA	down	0.975478426	5.477659898	0.178083058	NA
Leaf148_gene_3014	contig_4	281126	281974	Leaf148_gene_3014	849	-2.087127153	4.619888653	-4.854265607	0.000135524	0.000495934	1.060633198	0.000116324	NA	down	1.766506158	4.619888653	0.382369856	NA
Leaf148_gene_3045	contig_4	314239	315483	Leaf148_gene_3045	1245	-1.222328804	4.502453591	-4.840997762	0.000139446	0.000508482	1.050554734	0.000119268	NA	down	0.673386431	4.502453591	0.149559883	NA
Leaf148_gene_2176	contig_2	1599174	1600031	Leaf148_gene_2176	858	-1.096321281	7.102287293	-5.086622875	8.25E-05	0.000325505	1.044607317	7.63E-05	NA	down	0.958473281	7.102287293	0.134952761	NA
Leaf148_gene_1199	contig_2	414224	417424	Leaf148_gene_1199	3201	-0.551675053	7.417809227	-5.090889845	8.17E-05	0.000323455	1.040120147	7.59E-05	NA	down	0.380557904	7.417809227	0.051303275	NA
Leaf148_gene_3751	contig_6	428944	429738	Leaf148_gene_3751	795	-2.31623019	1.100711487	-4.768740996	0.000162931	0.000577104	1.039616258	0.000135363	NA	down	1.782126161	1.100711487	1.619067468	NA
Leaf148_gene_2802	contig_3	480917	480992	Leaf148_gene_2802	76	-0.761440025	9.258008283	-5.195430342	6.55E-05	0.000267204	1.031202292	6.27E-05	NA	down	0.579874165	9.258008283	0.062634872	NA
Leaf148_gene_1070	contig_2	276408	276656	Leaf148_gene_1070	249	-2.429482692	2.299886742	-4.759578632	0.000166184	0.00058765	1.02330216	0.000137837	NA	down	1.753139043	2.299886742	0.762271903	NA
Leaf148_gene_1402	contig_2	637979	639268	Leaf148_gene_1402	1290	-1.285791706	6.109089843	-4.989940708	0.00010133	0.000387986	1.023136512	9.10E-05	NA	down	0.826135456	6.109089843	0.13523053	NA
Leaf148_gene_2129	contig_2	1546575	1547429	Leaf148_gene_2129	855	-0.933652598	4.963275813	-4.905390061	0.000121434	0.00045141	1.018536439	0.000105881	NA	down	0.893564909	4.963275813	0.180035312	NA
Leaf148_gene_207	contig_1	251735	253009	Leaf148_gene_207	1275	-1.090487843	5.198334752	-4.908083853	0.000120735	0.000449206	1.018165149	0.000105364	NA	down	0.805921264	5.198334752	0.155034507	NA
Leaf148_gene_3464	contig_6	104653	106575	Leaf148_gene_3464	1923	-1.076280711	5.517748898	-4.95717203	0.000108684	0.000410173	1.014182659	9.62E-05	NA	down	0.89452782	5.517748898	0.162118254	NA
Leaf148_gene_436	contig_1	518135	518470	Leaf148_gene_436	336	1.514736638	3.449134651	4.812166685	0.000148372	0.000535464	1.010715518	0.000125596	NA	up	1.418657934	3.449134651	0.411308365	NA
Leaf148_gene_355	contig_1	421834	424077	Leaf148_gene_355	2244	-0.973113938	7.866752864	-5.090756858	8.17E-05	0.000323455	1.008785332	7.59E-05	NA	down	0.633450873	7.866752864	0.080522534	NA
Leaf148_gene_3221	contig_5	146260	148086	Leaf148_gene_3221	1827	-0.927205984	5.999449191	-4.968349041	0.000106116	0.00040236	1.005180166	9.44E-05	NA	down	0.542588854	5.999449191	0.090439778	NA
Leaf148_gene_1680	contig_2	968021	970447	Leaf148_gene_1680	2427	-1.306627897	5.943487299	-4.967421338	0.000106327	0.00040236	1.0051259	9.44E-05	NA	down	0.879152665	5.943487299	0.147918658	NA
Leaf148_gene_1854	contig_2	1199974	1201020	Leaf148_gene_1854	1047	-1.434862993	4.119568755	-4.793856998	0.000154342	0.000551802	0.983888268	0.000129429	NA	down	1.170212561	4.119568755	0.284061908	NA
Leaf148_gene_3772	contig_6	450890	451939	Leaf148_gene_3772	1050	-1.833875449	2.980472166	-4.748189214	0.000170321	0.000599757	0.982011468	0.000140677	NA	down	1.411162224	2.980472166	0.473469352	NA
Leaf148_gene_693	contig_1	833197	834432	Leaf148_gene_693	1236	-0.887584297	8.868017525	-5.155534687	7.12E-05	0.000288513	0.979424929	6.77E-05	NA	down	0.745735157	8.868017525	0.084092657	NA
Leaf148_gene_1767	contig_2	1081787	1082857	Leaf148_gene_1767	1071	-1.450982835	4.235512891	-4.800523037	0.000152141	0.000546253	0.976905155	0.000128127	NA	down	0.960514447	4.235512891	0.226776419	NA
Leaf148_gene_2974	contig_4	237049	238134	Leaf148_gene_2974	1086	-1.196728491	5.058248146	-4.857651449	0.000134541	0.000493591	0.973290235	0.000115775	NA	down	0.718955125	5.058248146	0.142135203	NA
Leaf148_gene_2770	contig_3	450913	451332	Leaf148_gene_2770	420	-2.44595026	3.245762663	-4.744590752	0.000171649	0.000602419	0.969975885	0.000141301	NA	down	1.653291821	3.245762663	0.509369289	NA
Leaf148_gene_1156	contig_2	361154	361330	Leaf148_gene_1156	177	-1.884423771	3.659478999	-4.756213833	0.000167396	0.00059094	0.967517628	0.000138609	NA	down	1.337456847	3.659478999	0.365477394	NA
Leaf148_gene_1685	contig_2	973641	974501	Leaf148_gene_1685	861	-1.351765308	5.369189361	-4.902311591	0.000122239	0.000453599	0.964137281	0.000106394	NA	down	1.003655491	5.369189361	0.186928682	NA
Leaf148_gene_947	contig_2	114902	116338	Leaf148_gene_947	1437	-1.383581237	5.125365465	-4.880368682	0.000128133	0.000472554	0.964121747	0.00011084	NA	down	0.953060641	5.125365465	0.185949792	NA
Leaf148_gene_4015	contig_7	212671	213363	Leaf148_gene_4015	693	-2.401791229	3.35971717	-4.746749634	0.000170851	0.000600896	0.95882873	0.000140944	NA	down	1.890643415	3.35971717	0.562738862	NA
Leaf148_gene_425	contig_1	506048	508612	Leaf148_gene_425	2565	-1.557047974	4.863117701	-4.841923551	0.000139169	0.000507911	0.950528701	0.000119134	NA	down	1.181111784	4.863117701	0.242871314	NA
Leaf148_gene_1942	contig_2	1315230	1316180	Leaf148_gene_1942	951	-1.267875983	5.810223842	-4.919964787	0.000117698	0.000440244	0.937183063	0.000103262	NA	down	0.873742399	5.810223842	0.150380161	NA
Leaf148_gene_3092	contig_4	366029	367207	Leaf148_gene_3092	1179	-1.35128125	5.500014865	-4.895998759	0.000123906	0.000458571	0.935358508	0.000107561	NA	down	1.291696489	5.500014865	0.234853272	NA
Leaf148_gene_3575	contig_6	235812	236375	Leaf148_gene_3575	564	-2.476428218	0.695331676	-4.717140565	0.000182138	0.000637104	0.935300384	0.000149437	NA	down	1.937463042	0.695331676	2.786386857	NA
Leaf148_gene_2773	contig_3	453467	455272	Leaf148_gene_2773	1806	-0.802870918	8.550458263	-5.113596819	7.79E-05	0.000311758	0.924929243	7.31E-05	NA	down	0.649152461	8.550458263	0.075920195	NA
Leaf148_gene_3557	contig_6	217086	217847	Leaf148_gene_3557	762	-2.407834473	2.448611992	-4.708366229	0.000185626	0.000647155	0.911179413	0.000151794	NA	down	2.239652234	2.448611992	0.914661956	NA
Leaf148_gene_3792	contig_6	472186	472821	Leaf148_gene_3792	636	-1.66601468	4.565225572	-4.756607328	0.000167253	0.000590934	0.900113879	0.000138607	NA	down	1.284307964	4.565225572	0.281324097	NA
Leaf148_gene_3903	contig_7	69932	70996	Leaf148_gene_3903	1065	-1.229482566	4.623251991	-4.778540946	0.000159523	0.000566476	0.89998935	0.00013287	NA	down	0.66113727	4.623251991	0.143002647	NA
Leaf148_gene_1438	contig_2	673575	673907	Leaf148_gene_1438	333	-1.188468556	4.863162282	-4.78843041	0.000156158	0.000555932	0.890659671	0.000130397	NA	down	0.808476717	4.863162282	0.166245062	NA
Leaf148_gene_2938	contig_4	195011	195766	Leaf148_gene_2938	756	-2.590750987	2.460749691	-4.687659115	0.000194131	0.000673458	0.880749071	0.000157964	NA	down	1.712259745	2.460749691	0.695828491	NA
Leaf148_gene_4212	contig_10	33974	35446	Leaf148_gene_4212	1473	-0.702772833	7.277715022	-5.021656263	9.47E-05	0.000365916	0.880252061	8.58E-05	NA	down	0.552870146	7.277715022	0.075967545	NA
Leaf148_gene_1676	contig_2	963989	965320	Leaf148_gene_1676	1332	-1.679127628	5.991144651	-4.900578546	0.000122694	0.000454887	0.85866524	0.000106697	NA	down	1.419259832	5.991144651	0.236892934	NA
Leaf148_gene_192	contig_1	238071	238454	Leaf148_gene_192	384	-2.465636563	0.68890158	-4.675063582	0.000199498	0.000688668	0.852341799	0.000161531	NA	down	1.925293807	0.68890158	2.794729848	NA
Leaf148_gene_1291	contig_2	518015	519523	Leaf148_gene_1291	1509	-1.024340177	4.893446146	-4.810243768	0.000148988	0.000537226	0.851003517	0.00012601	NA	down	0.809772605	4.893446146	0.16548105	NA
Leaf148_gene_1239	contig_2	454152	455606	Leaf148_gene_1239	1455	-1.509334298	6.506358984	-4.926979197	0.000115942	0.000434062	0.837487372	0.000101812	NA	down	0.885980419	6.506358984	0.136171463	NA
Leaf148_gene_3896	contig_7	63575	63961	Leaf148_gene_3896	387	-0.814457645	7.319295275	-4.99593338	0.000100041	0.0003834	0.8348181	8.99E-05	NA	down	0.53095558	7.319295275	0.072541899	NA
Leaf148_gene_1991	contig_2	1387638	1388603	Leaf148_gene_1991	966	1.623888466	3.197951206	4.69023992	0.00019305	0.00067026	0.832262911	0.000157214	NA	up	1.040085292	3.197951206	0.325234885	NA
Leaf148_gene_2865	contig_4	75711	76619	Leaf148_gene_2865	909	-1.760349876	3.359996324	-4.676996689	0.000198664	0.000686355	0.820443461	0.000160989	NA	down	1.31568601	3.359996324	0.391573646	NA
Leaf148_gene_4236	contig_10	58998	60737	Leaf148_gene_4236	1740	-1.374064701	4.356072901	-4.789989737	0.000155634	0.00055566	0.814237751	0.000130334	recJ	down	1.900922641	4.356072901	0.436384488	NA
Leaf148_gene_3687	contig_6	358121	358423	Leaf148_gene_3687	303	1.748980004	2.317461949	4.691731496	0.000192428	0.000669204	0.810252773	0.000156966	NA	up	1.77738227	2.317461949	0.766952083	NA
Leaf148_gene_3020	contig_4	287809	288990	Leaf148_gene_3020	1182	1.288387523	6.198263479	4.90975494	0.000120303	0.000448016	0.804850005	0.000105085	NA	up	0.793591787	6.198263479	0.128034536	NA
Leaf148_gene_2456	contig_3	66814	68751	Leaf148_gene_2456	1938	-0.967959071	5.746901592	-4.892456629	0.000124851	0.000461664	0.803532767	0.000108286	NA	down	1.075128403	5.746901592	0.187079661	GT2
Leaf148_gene_1824	contig_2	1157752	1159539	Leaf148_gene_1824	1788	-1.010034949	5.426401195	-4.860446357	0.000133735	0.000491064	0.795165446	0.000115182	NA	down	1.188020199	5.426401195	0.218933351	NA
Leaf148_gene_2457	contig_3	68998	69663	Leaf148_gene_2457	666	-1.389245208	4.541059883	-4.744701531	0.000171608	0.000602419	0.794139404	0.000141301	NA	down	1.097301857	4.541059883	0.241640032	NA
Leaf148_gene_2593	contig_3	247710	248219	Leaf148_gene_2593	510	-2.248958483	2.326238316	-4.649518471	0.000210849	0.000721345	0.79329386	0.000169196	NA	down	2.12729094	2.326238316	0.914476787	NA
Leaf148_gene_2944	contig_4	201006	202250	Leaf148_gene_2944	1245	-1.045075497	4.846896246	-4.795519797	0.00015379	0.000550296	0.791136311	0.000129075	NA	down	1.254022276	4.846896246	0.258726866	NA
Leaf148_gene_2472	contig_3	85868	86719	Leaf148_gene_2472	852	-1.927175348	5.596963006	-4.818535914	0.000146352	0.000529533	0.786643607	0.000124205	NA	down	1.529246999	5.596963006	0.273227998	NA
Leaf148_gene_4139	contig_9	7695	9062	Leaf148_gene_4139	1368	-1.769981678	6.353833552	-4.898999431	0.000123111	0.000456029	0.784109777	0.000106964	NA	down	1.717017883	6.353833552	0.270233375	NA
Leaf148_gene_987	contig_2	164376	168062	Leaf148_gene_987	3687	-1.474299655	4.310415837	-4.714783995	0.000183068	0.000638766	0.780063134	0.000149826	NA	down	0.997746478	4.310415837	0.23147337	NA
Leaf148_gene_859	contig_2	1727	2641	Leaf148_gene_859	915	-0.71744771	5.532437423	-4.853829098	0.000135651	0.000495934	0.77248243	0.000116324	NA	down	0.913504596	5.532437423	0.165117927	NA
Leaf148_gene_152	contig_1	186530	187267	Leaf148_gene_152	738	2.235400665	2.954690206	4.648337473	0.00021139	0.000722593	0.771966767	0.000169489	NA	up	1.549369779	2.954690206	0.524376388	NA
Leaf148_gene_520	contig_1	615019	615531	Leaf148_gene_520	513	-1.013902648	7.253573058	-4.948344707	0.000110757	0.000417247	0.768927304	9.79E-05	NA	down	0.643717618	7.253573058	0.0887449	NA
Leaf148_gene_100	contig_1	112570	113040	Leaf148_gene_100	471	-1.85095385	2.697561742	-4.627276306	0.000221268	0.000750278	0.760590518	0.000175982	NA	down	1.771883491	2.697561742	0.656846316	NA
Leaf148_gene_1817	contig_2	1150703	1152343	Leaf148_gene_1817	1641	-2.4759968	5.002963183	-4.728473641	0.000177731	0.000623242	0.747406029	0.000146185	NA	down	2.0555709	5.002963183	0.410870683	NA
Leaf148_gene_3739	contig_6	417417	418970	Leaf148_gene_3739	1554	-1.928603352	4.445029464	-4.685236685	0.000195152	0.000675884	0.745187116	0.000158533	NA	down	1.425538601	4.445029464	0.320703971	NA
Leaf148_gene_3229	contig_5	157402	161874	Leaf148_gene_3229	4473	-1.000815222	8.161813596	-5.003088324	9.85E-05	0.000378621	0.742410298	8.88E-05	gltB	down	0.801039094	8.161813596	0.098144743	NA
Leaf148_gene_1092	contig_2	299833	300561	Leaf148_gene_1092	729	-2.111333971	3.385311598	-4.641262523	0.000214657	0.000731991	0.739849293	0.000171693	NA	down	1.95697891	3.385311598	0.578079404	NA
Leaf148_gene_2790	contig_3	471167	472252	Leaf148_gene_2790	1086	-1.155288402	6.413539856	-4.868088439	0.000131557	0.000484264	0.719754642	0.000113587	NA	down	0.826866453	6.413539856	0.128925129	NA
Leaf148_gene_1371	contig_2	601330	602925	Leaf148_gene_1371	1596	-1.536921357	6.054454063	-4.856016785	0.000135015	0.000494897	0.713058185	0.000116081	NA	down	1.357880219	6.054454063	0.224277896	NA
Leaf148_gene_3380	contig_6	9230	10225	Leaf148_gene_3380	996	1.114199589	5.474946101	4.768360561	0.000163065	0.000577104	0.710729061	0.000135363	K03791	up	0.82111074	5.474946101	0.149976041	NA
Leaf148_gene_1474	contig_2	717266	717658	Leaf148_gene_1474	393	-1.40222485	5.666072452	-4.799359609	0.000152523	0.000547124	0.706976598	0.000128331	NA	down	0.983509055	5.666072452	0.173578623	NA
Leaf148_gene_1322	contig_2	554238	554453	Leaf148_gene_1322	216	-1.524532545	5.83946198	-4.800792191	0.000152053	0.000546253	0.70540787	0.000128127	NA	down	1.467600002	5.83946198	0.251324524	NA
Leaf148_gene_4227	contig_10	48638	49138	Leaf148_gene_4227	501	-1.564459682	4.18551565	-4.655552614	0.00020811	0.000713714	0.704927185	0.000167406	NA	down	1.054905182	4.18551565	0.252037089	NA
Leaf148_gene_1152	contig_2	355436	356083	Leaf148_gene_1152	648	-1.011681925	5.07149421	-4.753296828	0.000168453	0.000594174	0.701923161	0.000139367	fabR	down	0.997147451	5.07149421	0.196618079	NA
Leaf148_gene_1797	contig_2	1126198	1126590	Leaf148_gene_1797	393	0.937956781	4.375917369	4.715929642	0.000182615	0.000637941	0.700742443	0.000149633	NA	up	0.712152406	4.375917369	0.162743568	NA
Leaf148_gene_1185	contig_2	397329	398126	Leaf148_gene_1185	798	-2.061839025	4.991303911	-4.706775974	0.000186266	0.000648847	0.690990598	0.000152191	NA	down	1.488079162	4.991303911	0.298134353	NA
Leaf148_gene_203	contig_1	247508	248140	Leaf148_gene_203	633	-0.91297489	5.026783745	-4.715765095	0.00018268	0.000637941	0.680251235	0.000149633	NA	down	0.493839768	5.026783745	0.098241698	NA
Leaf148_gene_1626	contig_2	898014	899735	Leaf148_gene_1626	1722	-1.181999474	6.457539684	-4.867521881	0.000131718	0.000484264	0.67100361	0.000113587	ilvB	down	0.951798895	6.457539684	0.147393426	NA
Leaf148_gene_1103	contig_2	309416	309955	Leaf148_gene_1103	540	-1.55126473	2.242092208	-4.639195133	0.000215621	0.000734684	0.661403961	0.000172325	K06945	down	3.123597736	2.242092208	1.393162032	NA
Leaf148_gene_3908	contig_7	76710	77747	Leaf148_gene_3908	1038	-1.191643382	5.000444118	-4.70274385	0.000187898	0.000653989	0.656638432	0.000153397	NA	down	0.807181757	5.000444118	0.161422013	NA
Leaf148_gene_1002	contig_2	193769	194515	Leaf148_gene_1002	747	1.325690093	3.433488275	4.60591438	0.000231766	0.000781469	0.651737622	0.000183298	NA	up	1.521652193	3.433488275	0.443179668	NA
Leaf148_gene_3407	contig_6	36785	37501	Leaf148_gene_3407	717	-0.732742206	8.441364297	-4.979268676	0.000103667	0.000394781	0.649148376	9.26E-05	NA	down	0.780993011	8.441364297	0.092519761	NA
Leaf148_gene_4233	contig_10	54347	57589	Leaf148_gene_4233	3243	-0.874993492	7.79954953	-4.929838958	0.000115234	0.00043218	0.646253198	0.00010137	NA	down	0.536595408	7.79954953	0.068798256	NA
Leaf148_gene_3044	contig_4	312954	314108	Leaf148_gene_3044	1155	-1.230122914	3.743797667	-4.654953888	0.00020838	0.000714059	0.643642046	0.000167487	NA	down	1.825376943	3.743797667	0.48757361	NA
Leaf148_gene_1920	contig_2	1280944	1281348	Leaf148_gene_1920	405	1.917752416	3.42086038	4.633250337	0.000218419	0.000741814	0.638838193	0.000173997	NA	up	1.711809943	3.42086038	0.500403335	NA
Leaf148_gene_908	contig_2	67552	67755	Leaf148_gene_908	204	-1.297714736	6.006953941	-4.74912435	0.000169977	0.000599049	0.636267708	0.000140511	NA	down	1.219856782	6.006953941	0.203074103	NA
Leaf148_gene_3086	contig_4	361848	362189	Leaf148_gene_3086	342	-0.926864148	6.202535989	-4.829920694	0.000142809	0.000518499	0.633454201	0.000121617	NA	down	0.65280229	6.202535989	0.105247642	NA
Leaf148_gene_3393	contig_6	24447	24851	Leaf148_gene_3393	405	-2.228014507	2.21534302	-4.562271284	0.000254818	0.000848318	0.619524058	0.000198978	NA	down	2.025825907	2.21534302	0.914452475	NA
Leaf148_gene_3000	contig_4	264796	265671	Leaf148_gene_3000	876	1.949815773	2.69035614	4.562691945	0.000254585	0.000848213	0.611678836	0.000198954	NA	up	1.559846922	2.69035614	0.579791983	NA
Leaf148_gene_1790	contig_2	1119835	1119908	Leaf148_gene_1790	74	-1.902436421	4.223057578	-4.623626715	0.000223027	0.000755632	0.607894545	0.000177238	NA	down	1.470296985	4.223057578	0.348159351	NA
Leaf148_gene_3355	contig_5	311869	312282	Leaf148_gene_3355	414	0.997256642	5.084855755	4.679971955	0.000197389	0.000683069	0.605839181	0.000160218	NA	up	0.72749535	5.084855755	0.143070991	NA
Leaf148_gene_4137	contig_9	7137	7283	Leaf148_gene_4137	147	-2.393659427	0.689250132	-4.549329154	0.000262092	0.000868411	0.60548497	0.000203691	NA	down	1.995508613	0.689250132	2.895187858	NA
Leaf148_gene_1000	contig_2	191929	192936	Leaf148_gene_1000	1008	-1.456508813	4.250661072	-4.609433353	0.000230003	0.000776144	0.601931553	0.000182049	NA	down	1.179112742	4.250661072	0.277395144	NA
Leaf148_gene_2095	contig_2	1514239	1514871	Leaf148_gene_2095	633	-2.245633673	2.516627314	-4.55754398	0.000257451	0.000853866	0.601925397	0.00020028	NA	down	2.203072083	2.516627314	0.875406569	NA
Leaf148_gene_1658	contig_2	944037	944540	Leaf148_gene_1658	504	-1.869807625	3.307796875	-4.563024549	0.000254401	0.000848213	0.59131719	0.000198954	NA	down	1.327053577	3.307796875	0.401189561	NA
Leaf148_gene_3427	contig_6	65184	66101	Leaf148_gene_3427	918	1.077668823	4.759686489	4.679415621	0.000197627	0.00068333	0.588097202	0.000160279	NA	up	0.698557234	4.759686489	0.146765388	NA
Leaf148_gene_2193	contig_2	1617469	1617798	Leaf148_gene_2193	330	-2.716668473	1.571869451	-4.541478057	0.000266607	0.000880598	0.587827594	0.00020655	NA	down	2.19535793	1.571869451	1.396654111	NA
Leaf148_gene_1110	contig_2	313805	314014	Leaf148_gene_1110	210	-2.416838122	2.159243231	-4.546421932	0.000263755	0.000873233	0.585594639	0.000204822	NA	down	2.477314175	2.159243231	1.147306676	NA
Leaf148_gene_3498	contig_6	136613	136942	Leaf148_gene_3498	330	-2.25222817	3.661452931	-4.560032933	0.000256061	0.000851618	0.584252911	0.000199752	NA	down	1.854202315	3.661452931	0.506411621	NA
Leaf148_gene_1464	contig_2	703993	704517	Leaf148_gene_1464	525	1.38388155	4.097806234	4.574688014	0.000248032	0.000829188	0.568090031	0.000194491	NA	up	1.081813924	4.097806234	0.263998311	NA
Leaf148_gene_2792	contig_3	473594	475282	Leaf148_gene_2792	1689	-1.080661304	6.313096476	-4.788650307	0.000156084	0.000555932	0.554200348	0.000130397	NA	down	0.696636348	6.313096476	0.110347806	NA
Leaf148_gene_540	contig_1	637060	639420	Leaf148_gene_540	2361	-1.093586342	5.078700076	-4.656613352	0.000207632	0.000712656	0.548923769	0.000167158	NA	down	0.608558701	5.078700076	0.119825682	NA
Leaf148_gene_528	contig_1	623314	624897	Leaf148_gene_528	1584	-1.148339755	6.205761829	-4.769646648	0.000162613	0.000576475	0.54887462	0.000135216	NA	down	0.666877274	6.205761829	0.107460984	GH51
Leaf148_gene_2707	contig_3	387035	388051	Leaf148_gene_2707	1017	-1.351630298	4.533410368	-4.60474113	0.000232358	0.000782835	0.533157046	0.000183619	NA	down	1.070561361	4.533410368	0.236149229	NA
Leaf148_gene_343	contig_1	406741	406941	Leaf148_gene_343	201	-1.145264165	5.799271182	-4.78469705	0.00015742	0.000559783	0.532332806	0.0001313	NA	down	1.543566725	5.799271182	0.26616564	NA
Leaf148_gene_3771	contig_6	449470	450897	Leaf148_gene_3771	1428	-1.623226054	2.269881882	-4.523091753	0.000277492	0.000907999	0.52431159	0.000212977	glnG	down	2.222654788	2.269881882	0.97919403	NA
Leaf148_gene_953	contig_2	122522	124015	Leaf148_gene_953	1494	2.64836183	0.939481857	4.509463218	0.000285851	0.000931006	0.521000101	0.000218373	NA	up	2.190815096	0.939481857	2.33193976	NA
Leaf148_gene_692	contig_1	831666	833021	Leaf148_gene_692	1356	-2.057913269	4.783702461	-4.629986227	0.000219971	0.000746482	0.511385831	0.000175092	NA	down	1.468732073	4.783702461	0.307028308	NA
Leaf148_gene_1987	contig_2	1384770	1385318	Leaf148_gene_1987	549	-1.669679512	3.835086324	-4.53166635	0.000272361	0.000894686	0.5048152	0.000209854	NA	down	1.085458717	3.835086324	0.283033712	NA
Leaf148_gene_3980	contig_7	170171	170596	Leaf148_gene_3980	426	-0.738417323	7.396829554	-4.847405367	0.000137538	0.000502394	0.502195705	0.00011784	NA	down	0.535366551	7.396829554	0.072377841	NA
Leaf148_gene_2385	contig_2	1847298	1851044	Leaf148_gene_2385	3747	0.533671438	8.33077109	4.889323477	0.000125693	0.00046437	0.501545792	0.000108921	pilY1	up	0.38811713	8.33077109	0.04658838	NA
Leaf148_gene_2517	contig_3	144392	144769	Leaf148_gene_2517	378	-0.665565193	6.98927441	-4.830592116	0.000142603	0.000518197	0.498717612	0.000121546	NA	down	0.766339384	6.98927441	0.109645056	NA
Leaf148_gene_357	contig_1	425796	426281	Leaf148_gene_357	486	-1.033706516	5.61947132	-4.725991633	0.000178687	0.000626072	0.497788737	0.000146849	NA	down	0.896948624	5.61947132	0.159614414	NA
Leaf148_gene_895	contig_2	52202	52783	Leaf148_gene_895	582	-1.564089426	2.601659702	-4.529426643	0.000273691	0.000897657	0.495247348	0.000210551	NA	down	2.478993489	2.601659702	0.952850785	NA
Leaf148_gene_710	contig_1	850952	851272	Leaf148_gene_710	321	-0.969321655	5.947506297	-4.746535866	0.00017093	0.000600896	0.492418176	0.000140944	NA	down	0.790092251	5.947506297	0.13284429	NA
Leaf148_gene_3352	contig_5	308678	309781	Leaf148_gene_3352	1104	-2.531497074	3.289311321	-4.508122876	0.000286686	0.000933006	0.492248417	0.000218842	NA	down	1.876213126	3.289311321	0.570396944	NA
Leaf148_gene_364	contig_1	436957	437430	Leaf148_gene_364	474	-1.522822591	4.075968569	-4.571875702	0.000249553	0.000833427	0.485760037	0.000195485	NA	down	1.83286151	4.075968569	0.449675084	NA
Leaf148_gene_513	contig_1	604117	606738	Leaf148_gene_513	2622	-0.981524847	7.095839364	-4.812433964	0.000148287	0.000535464	0.476275836	0.000125596	mutS	down	0.653853784	7.095839364	0.09214608	NA
Leaf148_gene_220	contig_1	267358	267849	Leaf148_gene_220	492	-2.844864533	3.626507065	-4.515697859	0.000281996	0.000919874	0.47285579	0.000215762	NA	down	2.654635994	3.626507065	0.732009051	NA
Leaf148_gene_3461	contig_6	99848	102091	Leaf148_gene_3461	2244	-1.330208986	5.003513213	-4.617959187	0.000225786	0.000764367	0.470011769	0.000179287	hypothetical protein	down	0.922633653	5.003513213	0.184397165	NA
Leaf148_gene_1516	contig_2	761754	762398	Leaf148_gene_1516	645	-1.632163293	4.074685914	-4.53126408	0.000272599	0.000894771	0.467259881	0.000209874	NA	down	0.973138207	4.074685914	0.23882533	NA
Leaf148_gene_1674	contig_2	962974	963396	Leaf148_gene_1674	423	-1.344747292	3.50312323	-4.50706623	0.000287347	0.000934433	0.44911931	0.000219177	NA	down	1.1319828	3.50312323	0.323135307	NA
Leaf148_gene_1436	contig_2	671321	672043	Leaf148_gene_1436	723	-3.137789116	2.725837987	-4.478493603	0.000305808	0.000986085	0.443738735	0.000231292	NA	down	2.348860776	2.725837987	0.861702268	NA
Leaf148_gene_1552	contig_2	803905	804849	Leaf148_gene_1552	945	-0.787334613	5.879656136	-4.685394353	0.000195085	0.000675884	0.436409544	0.000158533	NA	down	0.562146832	5.879656136	0.095608794	NA
Leaf148_gene_2382	contig_2	1843120	1844505	Leaf148_gene_2382	1386	-0.946740044	7.459768296	-4.802306999	0.000151557	0.000545554	0.417230823	0.000127963	NA	down	0.597460021	7.459768296	0.080090962	NA
Leaf148_gene_764	contig_1	902776	902852	Leaf148_gene_764	77	-1.655693337	4.595171802	-4.575127149	0.000247795	0.000829188	0.41173159	0.000194491	NA	down	1.840337597	4.595171802	0.400493752	NA
Leaf148_gene_1589	contig_2	847629	848951	Leaf148_gene_1589	1323	-0.779888834	5.230882922	-4.652939312	0.000209292	0.000716599	0.407912229	0.000168083	NA	down	0.784464758	5.230882922	0.149967944	NA
Leaf148_gene_409	contig_1	490583	492673	Leaf148_gene_409	2091	-0.80704457	7.323293152	-4.78932864	0.000155856	0.000555797	0.402297544	0.000130366	NA	down	0.50312952	7.323293152	0.068702633	NA
Leaf148_gene_3974	contig_7	163957	165354	Leaf148_gene_3974	1398	-1.453287167	7.1891266	-4.784444563	0.000157505	0.000559783	0.399404382	0.0001313	NA	down	0.99991323	7.1891266	0.139086886	NA
Leaf148_gene_2115	contig_2	1535308	1535637	Leaf148_gene_2115	330	2.269733695	1.013684155	4.44651379	0.000327903	0.0010469	0.398843675	0.000245557	NA	up	1.612952965	1.013684155	1.591179024	NA
Leaf148_gene_1843	contig_2	1185657	1188242	Leaf148_gene_1843	2586	-0.955795742	7.207950495	-4.770076997	0.000162462	0.000576425	0.393030071	0.000135204	NA	down	0.590148399	7.207950495	0.081874646	NA
Leaf148_gene_92	contig_1	106045	107391	Leaf148_gene_92	1347	1.962136959	5.806560263	4.615753837	0.000226869	0.000767416	0.392610525	0.000180002	NA	up	1.567586262	5.806560263	0.269968138	NA
Leaf148_gene_2611	contig_3	272304	273443	Leaf148_gene_2611	1140	-3.585797325	2.413352982	-4.454645347	0.000322136	0.001033979	0.388191713	0.000242526	NA	down	2.817082468	2.413352982	1.167289861	NA
Leaf148_gene_3740	contig_6	418979	420649	Leaf148_gene_3740	1671	-1.047332843	5.069321886	-4.609813866	0.000229813	0.000776126	0.387315116	0.000182045	NA	down	0.766921274	5.069321886	0.151286758	NA
Leaf148_gene_1945	contig_2	1317199	1317729	Leaf148_gene_1945	531	-1.231396307	4.697356254	-4.578653387	0.000245904	0.000824513	0.381223942	0.000193394	NA	down	0.971819615	4.697356254	0.206886504	NA
Leaf148_gene_242	contig_1	290313	291062	Leaf148_gene_242	750	-1.134020057	4.636806876	-4.580303734	0.000245024	0.000822216	0.378788385	0.000192856	NA	down	1.043966129	4.636806876	0.225147641	NA
Leaf148_gene_820	contig_1	963173	963787	Leaf148_gene_820	615	-1.666247832	4.160758656	-4.500709138	0.000291354	0.000945272	0.364566933	0.000221719	NA	down	1.707117458	4.160758656	0.410289949	NA
Leaf148_gene_3864	contig_7	27067	27576	Leaf148_gene_3864	510	-1.2265313	4.946604812	-4.581349034	0.000244468	0.000821006	0.35950226	0.000192572	NA	down	1.256983018	4.946604812	0.254110257	NA
Leaf148_gene_2518	contig_3	144863	146266	Leaf148_gene_2518	1404	-2.290687422	2.967688629	-4.441476021	0.000331528	0.001055658	0.359246518	0.000247611	NA	down	1.624483175	2.967688629	0.547390033	NA
Leaf148_gene_2263	contig_2	1702085	1704727	Leaf148_gene_2263	2643	-0.902203369	8.176790187	-4.821466799	0.000145431	0.000527564	0.354274954	0.000123743	NA	down	0.652708437	8.176790187	0.07982453	NA
Leaf148_gene_414	contig_1	495784	496347	Leaf148_gene_414	564	-1.174886164	4.817602997	-4.544115247	0.000265081	0.000876247	0.352811008	0.000205529	NA	down	0.772310797	4.817602997	0.160310179	NA
Leaf148_gene_369	contig_1	442874	443641	Leaf148_gene_369	768	-0.922397729	4.473587656	-4.538747239	0.000268196	0.000883765	0.345388502	0.000207292	NA	down	0.747902643	4.473587656	0.167181846	NA
Leaf148_gene_2400	contig_2	1863488	1863748	Leaf148_gene_2400	261	-0.647377022	8.028840874	-4.81870839	0.000146297	0.000529533	0.342756472	0.000124205	NA	down	0.561966435	8.028840874	0.06999347	NA
Leaf148_gene_1142	contig_2	345180	346067	Leaf148_gene_1142	888	2.524435363	0.573547167	4.415678238	0.000350739	0.001108874	0.336449687	0.000260093	NA	up	1.981747633	0.573547167	3.455247879	NA
Leaf148_gene_3690	contig_6	360660	361691	Leaf148_gene_3690	1032	-1.096752183	4.517049385	-4.511427438	0.00028463	0.00092775	0.330745062	0.000217609	NA	down	0.913270302	4.517049385	0.202182935	NA
Leaf148_gene_3382	contig_6	10992	11177	Leaf148_gene_3382	186	1.464448278	3.101499079	4.45159849	0.000324284	0.001039291	0.323306009	0.000243772	NA	up	1.178176113	3.101499079	0.379873114	NA
Leaf148_gene_812	contig_1	953250	954110	Leaf148_gene_812	861	-2.559261001	2.909326506	-4.42364996	0.000344685	0.001090554	0.322820591	0.000255796	NA	down	1.837801247	2.909326506	0.63169302	NA
Leaf148_gene_2168	contig_2	1590557	1590784	Leaf148_gene_2168	228	-2.35029412	1.980371362	-4.405022686	0.000359	0.001131591	0.318435997	0.000265421	NA	down	1.614378224	1.980371362	0.815189643	NA
Leaf148_gene_236	contig_1	282513	283382	Leaf148_gene_236	870	1.296384059	2.75743895	4.467292816	0.000313369	0.001007379	0.300255933	0.000236287	NA	up	1.760657211	2.75743895	0.638511765	NA
Leaf148_gene_876	contig_2	23200	24981	Leaf148_gene_876	1782	-1.338869136	6.177901951	-4.668033129	0.000202558	0.000698088	0.299516371	0.000163741	NA	down	1.074412903	6.177901951	0.173912262	NA
Leaf148_gene_3309	contig_5	258816	262628	Leaf148_gene_3309	3813	-1.515531537	6.296109435	-4.666605946	0.000203186	0.000699628	0.287455214	0.000164102	NA	down	1.151832443	6.296109435	0.182943523	NA
Leaf148_gene_504	contig_1	593761	594030	Leaf148_gene_504	270	2.328497685	0.419242295	4.38982078	0.000371128	0.001164585	0.285394112	0.00027316	NA	up	1.776799492	0.419242295	4.238120807	NA
Leaf148_gene_1396	contig_2	633091	634278	Leaf148_gene_1396	1188	1.498885897	3.490724529	4.491271112	0.000297408	0.000961208	0.28097213	0.000225457	NA	up	1.739621002	3.490724529	0.498355281	NA
Leaf148_gene_2756	contig_3	435418	436215	Leaf148_gene_2756	798	-1.228598078	3.791060656	-4.439998491	0.000332599	0.001057881	0.277635788	0.000248132	NA	down	1.083031968	3.791060656	0.285680464	NA
Leaf148_gene_188	contig_1	232818	232988	Leaf148_gene_188	171	-2.208946753	0.572404605	-4.380946711	0.000378399	0.001182989	0.270901434	0.000277477	NA	down	1.807198638	0.572404605	3.157204927	NA
Leaf148_gene_3125	contig_5	30776	31324	Leaf148_gene_3125	549	-1.435344483	4.431156231	-4.4780192	0.000306125	0.00098635	0.267862405	0.000231354	NA	down	1.092579834	4.431156231	0.246567663	NA
Leaf148_gene_3337	contig_5	293098	294423	Leaf148_gene_3337	1326	0.997939744	4.910275101	4.539773446	0.000267597	0.000882595	0.265880214	0.000207018	NA	up	0.649115553	4.910275101	0.132195353	NA
Leaf148_gene_2783	contig_3	465314	465922	Leaf148_gene_2783	609	-1.626112966	4.194286322	-4.441308518	0.000331649	0.001055658	0.257180704	0.000247611	NA	down	1.026330387	4.194286322	0.244697264	NA
Leaf148_gene_717	contig_1	861698	862039	Leaf148_gene_717	342	2.97576545	0.216241248	4.372191851	0.000385713	0.001203174	0.253126543	0.000282212	NA	up	2.071422596	0.216241248	9.579220479	NA
Leaf148_gene_3018	contig_4	284886	285575	Leaf148_gene_3018	690	-1.717031413	1.443221352	-4.376876661	0.000381782	0.001192678	0.24322346	0.00027975	NA	down	2.252250621	1.443221352	1.560571854	NA
Leaf148_gene_2271	contig_2	1712039	1712488	Leaf148_gene_2271	450	2.491795257	1.489630444	4.369712292	0.000387811	0.001208821	0.242859121	0.000283536	NA	up	1.739133196	1.489630444	1.167493054	NA
Leaf148_gene_3414	contig_6	43882	44259	Leaf148_gene_3414	378	2.270259664	1.311967793	4.363077697	0.00039348	0.001222869	0.235011264	0.000286831	NA	up	1.493628124	1.311967793	1.138464017	NA
Leaf148_gene_3683	contig_6	353772	354722	Leaf148_gene_3683	951	-1.16872678	6.382824469	-4.647597412	0.000211729	0.000722593	0.22492471	0.000169489	NA	down	0.786450665	6.382824469	0.123213582	NA
Leaf148_gene_2420	contig_3	16677	17162	Leaf148_gene_2420	486	2.003329559	2.964911684	4.385707975	0.00037448	0.001173546	0.222559441	0.000275262	NA	up	1.618975441	2.964911684	0.546045081	NA
Leaf148_gene_3094	contig_4	368621	370528	Leaf148_gene_3094	1908	-0.95232698	6.169671299	-4.612471793	0.000228491	0.000772281	0.212953918	0.000181143	NA	down	0.552565583	6.169671299	0.089561592	NA
Leaf148_gene_1851	contig_2	1197013	1197996	Leaf148_gene_1851	984	-2.110375147	3.315850583	-4.393060841	0.000368509	0.001158093	0.211449049	0.000271638	NA	down	2.652506039	3.315850583	0.799947396	NA
Leaf148_gene_1307	contig_2	533658	536483	Leaf148_gene_1307	2826	0.814250307	6.418778364	4.633578386	0.000218264	0.000741814	0.192599138	0.000173997	hypothetical protein	up	0.625295814	6.418778364	0.097416639	NA
Leaf148_gene_3434	contig_6	72863	75187	Leaf148_gene_3434	2325	-1.105178172	5.375923474	-4.557457649	0.000257499	0.000853866	0.185440807	0.00020028	NA	down	1.161208562	5.375923474	0.216001691	NA
Leaf148_gene_1132	contig_2	337171	337554	Leaf148_gene_1132	384	-1.529079512	3.382743069	-4.373021094	0.000385015	0.001201885	0.169493493	0.00028191	NA	down	1.573946828	3.382743069	0.465287134	NA
Leaf148_gene_2085	contig_2	1506437	1506991	Leaf148_gene_2085	555	-0.959876532	5.609613343	-4.544450499	0.000264888	0.000876247	0.161440933	0.000205529	NA	down	0.71232052	5.609613343	0.126982107	NA
Leaf148_gene_1058	contig_2	259524	260717	Leaf148_gene_1058	1194	-1.61028048	3.682495338	-4.363501011	0.000393116	0.00122264	0.156580865	0.000286778	NA	down	1.194452993	3.682495338	0.324359676	NA
Leaf148_gene_680	contig_1	816825	819419	Leaf148_gene_680	2595	-1.240279425	6.880466183	-4.647678728	0.000211692	0.000722593	0.149151821	0.000169489	NA	down	0.828803271	6.880466183	0.12045743	NA
Leaf148_gene_1803	contig_2	1134091	1134714	Leaf148_gene_1803	624	-1.568438398	4.740974792	-4.442831358	0.000330549	0.001053749	0.140674565	0.000247163	NA	down	1.164692006	4.740974792	0.245665092	NA
Leaf148_gene_568	contig_1	675425	675685	Leaf148_gene_568	261	-2.008875935	5.067921066	-4.52063788	0.000278978	0.000911445	0.140490141	0.000213785	NA	down	1.558847252	5.067921066	0.307591068	NA
Leaf148_gene_1184	contig_2	396400	397329	Leaf148_gene_1184	930	-1.869454575	4.819796334	-4.450535402	0.000325037	0.00104012	0.138330794	0.000243967	NA	down	2.069802775	4.819796334	0.429437808	NA
Leaf148_gene_2462	contig_3	73841	74806	Leaf148_gene_2462	966	-0.805508297	5.114655227	-4.539715652	0.000267631	0.000882595	0.134323848	0.000207018	NA	down	1.071079705	5.114655227	0.209413862	NA
Leaf148_gene_4083	contig_8	17870	18781	Leaf148_gene_4083	912	-1.095150453	5.68842674	-4.522091005	0.000278097	0.000909272	0.132137496	0.000213275	NA	down	0.711144351	5.68842674	0.125015999	NA
Leaf148_gene_2552	contig_3	186530	188257	Leaf148_gene_2552	1728	-0.692094005	7.087472589	-4.67060948	0.000201431	0.000694773	0.121573066	0.000162963	NA	down	0.690105732	7.087472589	0.097369792	NA
Leaf148_gene_3782	contig_6	462878	463864	Leaf148_gene_3782	987	-1.242486323	4.689135127	-4.469230551	0.000312048	0.001003897	0.119995726	0.00023547	NA	down	1.398052787	4.689135127	0.298147259	NA
Leaf148_gene_1	contig_1	469	1962	Leaf148_gene_1	1494	-0.535807608	7.419630624	-4.666260199	0.000203338	0.000699628	0.115512958	0.000164102	NA	down	0.32136743	7.419630624	0.043313131	GH95
Leaf148_gene_3570	contig_6	230829	231755	Leaf148_gene_3570	927	-2.476009068	3.642013273	-4.342398829	0.000411694	0.001268235	0.106163962	0.000297472	NA	down	1.978947613	3.642013273	0.543366392	NA
Leaf148_gene_3661	contig_6	327604	328014	Leaf148_gene_3661	411	1.166801481	3.764409099	4.405801332	0.00035839	0.001130514	0.103034727	0.000265169	NA	up	1.020463509	3.764409099	0.27108199	NA
Leaf148_gene_957	contig_2	125976	127859	Leaf148_gene_957	1884	-2.020882157	0.443375095	-4.295756579	0.000455974	0.001390389	0.101709977	0.000326124	NA	down	1.58211201	0.443375095	3.568337572	NA
Leaf148_gene_1783	contig_2	1112691	1112966	Leaf148_gene_1783	276	-0.779271212	7.025656759	-4.657662128	0.000207161	0.000711619	0.101626738	0.000166915	NA	down	0.81174008	7.025656759	0.115539388	NA
Leaf148_gene_607	contig_1	712491	715370	Leaf148_gene_607	2880	-0.891493533	8.08949142	-4.690376061	0.000192993	0.00067026	0.089659888	0.000157214	NA	down	0.576677018	8.08949142	0.071287178	NA
Leaf148_gene_175	contig_1	212675	213676	Leaf148_gene_175	1002	-1.937239267	3.511574534	-4.325122542	0.000427564	0.001311959	0.089323552	0.000307728	NA	down	1.425352964	3.511574534	0.405901384	NA
Leaf148_gene_3520	contig_6	161293	162189	Leaf148_gene_3520	897	-0.945132434	4.975428959	-4.450912361	0.00032477	0.001040056	0.088279499	0.000243951	NA	down	0.771979377	4.975428959	0.155158356	NA
Leaf148_gene_3660	contig_6	326160	326882	Leaf148_gene_3660	723	1.295888391	5.299776134	4.476728218	0.000306988	0.000988373	0.085245671	0.000231829	NA	up	0.959779393	5.299776134	0.181098101	NA
Leaf148_gene_4306	contig_13	8782	9492	Leaf148_gene_4306	711	2.532947763	3.098158275	4.287564934	0.000464234	0.001409448	0.08199889	0.000330595	fhaB	up	2.125164036	3.098158275	0.685944309	NA
Leaf148_gene_3185	contig_5	97940	99106	Leaf148_gene_3185	1167	-0.957898656	6.039720625	-4.55832543	0.000257014	0.000853602	0.080466268	0.000200217	NA	down	0.754927421	6.039720625	0.124993765	NA
Leaf148_gene_3333	contig_5	288453	289655	Leaf148_gene_3333	1203	-0.484073067	8.74131834	-4.718947436	0.000181428	0.000635149	0.073233505	0.000148978	NA	down	0.319262996	8.74131834	0.036523438	NA
Leaf148_gene_1591	contig_2	850512	851252	Leaf148_gene_1591	741	2.482345566	2.338422099	4.283120606	0.000468778	0.001419151	0.065537468	0.00033287	NA	up	1.761482438	2.338422099	0.753278221	NA
Leaf148_gene_4086	contig_8	20739	22100	Leaf148_gene_4086	1362	-1.222927928	3.727316742	-4.330266152	0.000422776	0.00129857	0.055585496	0.000304587	NA	down	0.935260649	3.727316742	0.250920626	NA
Leaf148_gene_3265	contig_5	210713	211828	Leaf148_gene_3265	1116	2.777262848	1.908820183	4.26654664	0.000486127	0.001461158	0.042958824	0.000342723	NA	up	2.044480612	1.908820183	1.071070303	NA
Leaf148_gene_2545	contig_3	175934	176689	Leaf148_gene_2545	756	-0.896907224	4.779162951	-4.452563282	0.000323602	0.001037895	0.037856319	0.000243445	NA	down	1.215362963	4.779162951	0.254304567	NA
Leaf148_gene_1543	contig_2	795473	796252	Leaf148_gene_1543	780	-0.918938333	6.444806601	-4.559758668	0.000256214	0.000851618	0.036230982	0.000199752	NA	down	0.801531368	6.444806601	0.124368568	NA
Leaf148_gene_4235	contig_10	58081	59001	Leaf148_gene_4235	921	-1.851391485	3.799900534	-4.35523941	0.000400286	0.001238533	0.035777738	0.000290505	NA	down	2.432626166	3.799900534	0.640181537	NA
Leaf148_gene_3254	contig_5	200849	201784	Leaf148_gene_3254	936	2.185090125	2.208673832	4.304755671	0.00044707	0.001368198	0.032456209	0.000320919	NA	up	1.972682147	2.208673832	0.893152315	NA
Leaf148_gene_287	contig_1	345164	345484	Leaf148_gene_287	321	2.008626479	1.940725258	4.266838561	0.000485815	0.001461158	0.028953323	0.000342723	NA	up	1.464739736	1.940725258	0.754738328	NA
Leaf148_gene_3885	contig_7	45441	46571	Leaf148_gene_3885	1131	-1.465488009	4.461721577	-4.347197632	0.000407393	0.001258046	0.028728719	0.000295082	NA	down	1.012739686	4.461721577	0.226984062	NA
Leaf148_gene_969	contig_2	140694	141278	Leaf148_gene_969	585	-2.330364159	3.166299056	-4.275259684	0.000476927	0.001439677	0.022395707	0.000337685	NA	down	1.838524725	3.166299056	0.580654162	NA
Leaf148_gene_3301	contig_5	251145	252314	Leaf148_gene_3301	1170	-1.371146834	2.102268469	-4.280782897	0.000471187	0.0014245	0.018724969	0.000334125	NA	down	2.343272987	2.102268469	1.114640219	NA
Leaf148_gene_2859	contig_4	69287	70972	Leaf148_gene_2859	1686	-0.929991645	5.242254484	-4.443537179	0.00033004	0.001052925	0.012056848	0.00024697	NA	down	0.65946762	5.242254484	0.125798475	NA
Leaf148_gene_222	contig_1	268492	269442	Leaf148_gene_222	951	-1.139054561	5.209696357	-4.428374842	0.000341147	0.001080171	0.008191878	0.000253361	NA	down	0.838787591	5.209696357	0.161005082	NA
Leaf148_gene_3886	contig_7	46568	50074	Leaf148_gene_3886	3507	-1.100792635	5.744217981	-4.492957121	0.000296317	0.000958844	0.002405333	0.000224903	NA	down	0.724840537	5.744217981	0.126186113	NA
Leaf148_gene_3166	contig_5	75745	76038	Leaf148_gene_3166	294	-1.61051542	4.736453206	-4.382938289	0.000376755	0.001178724	0.001566557	0.000276477	NA	down	1.672158866	4.736453206	0.353040301	NA
Leaf148_gene_48	contig_1	59941	60555	Leaf148_gene_48	615	-1.28635618	4.228061129	-4.358443877	0.000397489	0.001232598	-0.013139986	0.000289113	NA	down	1.511379834	4.228061129	0.357464045	NA
Leaf148_gene_4152	contig_9	24908	25900	Leaf148_gene_4152	993	-1.334300237	5.060669805	-4.399171903	0.00036362	0.001144437	-0.014261178	0.000268435	NA	down	0.885011305	5.060669805	0.174880271	GH26
Leaf148_gene_1562	contig_2	813538	814935	Leaf148_gene_1562	1398	-1.365554586	4.976339119	-4.401665593	0.000361644	0.001139069	-0.024323099	0.000267176	NA	down	1.578231232	4.976339119	0.317147042	NA
Leaf148_gene_4238	contig_10	62167	63204	Leaf148_gene_4238	1038	-1.117241196	5.004502736	-4.406737818	0.000357657	0.001129049	-0.027656373	0.000264825	NA	down	0.901552486	5.004502736	0.180148265	NA
Leaf148_gene_3868	contig_7	30083	31291	Leaf148_gene_3868	1209	-1.105780804	5.762230179	-4.483942493	0.000302197	0.000975936	-0.030193855	0.000228912	NA	down	0.984627431	5.762230179	0.170876102	NA
Leaf148_gene_464	contig_1	545848	547119	Leaf148_gene_464	1272	-2.426679664	3.004467316	-4.256171998	0.000497315	0.001484184	-0.032575217	0.000348125	NA	down	2.284317297	3.004467316	0.760306922	NA
Leaf148_gene_997	contig_2	185531	186247	Leaf148_gene_997	717	-1.450194899	3.675780396	-4.290764023	0.00046099	0.001403651	-0.032946568	0.000329235	NA	down	1.401681856	3.675780396	0.381329053	NA
Leaf148_gene_248	contig_1	298497	299489	Leaf148_gene_248	993	-1.420632016	4.413971769	-4.303764455	0.000448042	0.001369481	-0.039176114	0.00032122	NA	down	0.861710393	4.413971769	0.195223358	NA
Leaf148_gene_2549	contig_3	180153	181307	Leaf148_gene_2549	1155	-2.347741913	3.64154144	-4.264421094	0.000488398	0.001466937	-0.039410808	0.000344079	NA	down	1.89757176	3.64154144	0.521090256	NA
Leaf148_gene_382	contig_1	456531	457877	Leaf148_gene_382	1347	-0.681724829	7.91844916	-4.633517676	0.000218292	0.000741814	-0.041617534	0.000173997	NA	down	0.614076894	7.91844916	0.077550147	NA
Leaf148_gene_295	contig_1	354307	355971	Leaf148_gene_295	1665	-1.563415224	4.600628182	-4.346047888	0.000408419	0.001259991	-0.042204471	0.000295539	NA	down	1.483876646	4.600628182	0.322537833	NA
Leaf148_gene_3758	contig_6	437578	438012	Leaf148_gene_3758	435	0.998669846	6.478550342	4.52751473	0.000274833	0.000900698	-0.042869688	0.000211264	NA	up	0.741457715	6.478550342	0.11444809	NA
Leaf148_gene_1192	contig_2	404385	405803	Leaf148_gene_1192	1419	-1.100128098	7.303894083	-4.597375386	0.000236104	0.000794819	-0.04332206	0.00018643	NA	down	0.86238899	7.303894083	0.118072494	NA
Leaf148_gene_4160	contig_9	33192	34244	Leaf148_gene_4160	1053	-1.829789625	5.109222129	-4.383061402	0.000376653	0.001178724	-0.044479539	0.000276477	NA	down	1.693891826	5.109222129	0.331536148	NA
Leaf148_gene_4277	contig_11	16984	17517	Leaf148_gene_4277	534	-2.300529901	2.093705401	-4.236409981	0.000519351	0.001539035	-0.044727475	0.00036099	NA	down	2.228902932	2.093705401	1.064573331	NA
Leaf148_gene_4190	contig_10	12526	13521	Leaf148_gene_4190	996	-2.802878082	3.451703569	-4.257670615	0.000495683	0.001483197	-0.048638215	0.000347893	NA	down	2.744593659	3.451703569	0.795141762	NA
Leaf148_gene_559	contig_1	664567	665502	Leaf148_gene_559	936	-0.560958825	8.085140368	-4.636577735	0.000216849	0.000738268	-0.052107202	0.000173165	NA	down	0.454011284	8.085140368	0.056153791	NA
Leaf148_gene_386	contig_1	461732	462190	Leaf148_gene_386	459	-1.564035297	6.175781313	-4.501574484	0.000290805	0.00094422	-0.053973289	0.000221473	NA	down	1.173278063	6.175781313	0.189980507	NA
Leaf148_gene_451	contig_1	529796	530896	Leaf148_gene_451	1101	-0.680077595	7.17687527	-4.585538641	0.000242252	0.000814216	-0.057410342	0.000190979	NA	down	0.554146982	7.17687527	0.077212848	NA
Leaf148_gene_2752	contig_3	432275	433129	Leaf148_gene_2752	855	-2.142412465	3.809454208	-4.268666375	0.000483872	0.001456462	-0.064254654	0.000341622	NA	down	1.64716984	3.809454208	0.432389983	NA
Leaf148_gene_3095	contig_4	370528	371421	Leaf148_gene_3095	894	-0.742797501	5.997672712	-4.503098686	0.000289841	0.000941816	-0.069405315	0.000220909	NA	down	0.760260375	5.997672712	0.12675923	NA
Leaf148_gene_837	contig_1	981759	981950	Leaf148_gene_837	192	-1.263866706	5.25957496	-4.344058567	0.000410201	0.001264562	-0.085764201	0.000296611	NA	down	0.89132016	5.25957496	0.169466196	NA
Leaf148_gene_118	contig_1	142901	146314	Leaf148_gene_118	3414	0.841913466	6.232287672	4.48146448	0.000303834	0.00098047	-0.088757575	0.000229975	NA	up	0.607399234	6.232287672	0.097460077	NA
Leaf148_gene_3565	contig_6	224585	226489	Leaf148_gene_3565	1905	-0.796600437	6.276043025	-4.492753828	0.000296449	0.000958844	-0.092152486	0.000224903	NA	down	0.540691234	6.276043025	0.086151614	NA
Leaf148_gene_533	contig_1	628550	629713	Leaf148_gene_533	1164	-1.107569045	6.389090585	-4.497317465	0.000293515	0.00095155	-0.106778437	0.000223192	NA	down	0.778849157	6.389090585	0.121902976	NA
Leaf148_gene_1678	contig_2	966292	967617	Leaf148_gene_1678	1326	-0.940734502	5.654205098	-4.437455224	0.000334451	0.001061363	-0.109103755	0.000248949	NA	down	0.753814735	5.654205098	0.133319312	NA
Leaf148_gene_2019	contig_2	1425806	1427188	Leaf148_gene_2019	1383	-1.25073119	5.36521352	-4.390551968	0.000370536	0.001163592	-0.111991542	0.000272928	NA	down	0.946026493	5.36521352	0.176325973	NA
Leaf148_gene_3469	contig_6	109276	110175	Leaf148_gene_3469	900	-2.222555478	3.338015905	-4.243263762	0.000511599	0.001520345	-0.113572035	0.000356606	NA	down	2.551293469	3.338015905	0.764314354	NA
Leaf148_gene_2738	contig_3	417997	419736	Leaf148_gene_2738	1740	-0.879610362	6.832315779	-4.517821626	0.000280694	0.00091634	-0.126172932	0.000214933	NA	down	0.67484958	6.832315779	0.098773183	NA
Leaf148_gene_3651	contig_6	315489	316406	Leaf148_gene_3651	918	-2.789305218	2.185898327	-4.197806501	0.000565284	0.001658797	-0.126884773	0.000389081	NA	down	2.539332365	2.185898327	1.161688233	NA
Leaf148_gene_3085	contig_4	360583	361617	Leaf148_gene_3085	1035	-0.966036373	6.031856532	-4.439330321	0.000333084	0.001058625	-0.133851348	0.000248307	NA	down	0.58208827	6.031856532	0.09650234	NA
Leaf148_gene_2888	contig_4	119998	121776	Leaf148_gene_2888	1779	-1.116723522	6.308868582	-4.465826335	0.000314373	0.001009834	-0.134126765	0.000236863	NA	down	0.696174036	6.308868582	0.110348476	NA
Leaf148_gene_3554	contig_6	213770	214804	Leaf148_gene_3554	1035	-0.641882591	8.03681281	-4.593227131	0.00023824	0.000801371	-0.136884067	0.000187966	NA	down	0.481416428	8.03681281	0.059901411	NA
Leaf148_gene_2117	contig_2	1536335	1537579	Leaf148_gene_2117	1245	-0.809416089	5.708745531	-4.429340481	0.000340429	0.001078708	-0.14471842	0.000253018	NA	down	0.646041747	5.708745531	0.113167025	NA
Leaf148_gene_2157	contig_2	1576566	1577690	Leaf148_gene_2157	1125	-0.819728237	5.095930587	-4.360259397	0.000395914	0.001228617	-0.147154127	0.00028818	NA	down	0.560398576	5.095930587	0.109969821	NA
Leaf148_gene_7	contig_1	13533	16253	Leaf148_gene_7	2721	-0.522579882	9.486690455	-4.660981085	0.000205677	0.000707097	-0.156569516	0.000165854	NA	down	0.417091135	9.486690455	0.043965926	NA
Leaf148_gene_2620	contig_3	283805	286465	Leaf148_gene_2620	2661	-1.685936969	4.152010871	-4.235223951	0.000520705	0.001541441	-0.158272123	0.000361554	NA	down	1.411823876	4.152010871	0.340033762	NA
Leaf148_gene_803	contig_1	942545	944869	Leaf148_gene_803	2325	1.501562653	2.147948772	4.187292548	0.00057849	0.001695186	-0.158974562	0.000397616	NA	up	1.37548419	2.147948772	0.64037104	NA
Leaf148_gene_3641	contig_6	304791	305183	Leaf148_gene_3641	393	-0.908255486	5.083211298	-4.365359439	0.000391521	0.00121858	-0.165339214	0.000285825	NA	down	0.879697709	5.083211298	0.173059442	NA
Leaf148_gene_3192	contig_5	110415	111758	Leaf148_gene_3192	1344	-1.421857685	4.658020089	-4.275295173	0.00047689	0.001439677	-0.166019508	0.000337685	NA	down	0.90566433	4.658020089	0.194431177	NA
Leaf148_gene_472	contig_1	554024	554548	Leaf148_gene_472	525	-2.550480219	1.873894668	-4.16651325	0.000605513	0.001764543	-0.170348613	0.000413884	NA	down	2.232077443	1.873894668	1.191143494	NA
Leaf148_gene_1711	contig_2	1005798	1008227	Leaf148_gene_1711	2430	-0.754608896	7.324399342	-4.535442097	0.000270132	0.000888058	-0.173516005	0.000208299	NA	down	0.527005467	7.324399342	0.071952039	NA
Leaf148_gene_1494	contig_2	739883	740917	Leaf148_gene_1494	1035	0.504774781	7.440890492	4.537416199	0.000268974	0.000885635	-0.174227263	0.000207731	NA	up	0.30178307	7.440890492	0.040557386	NA
Leaf148_gene_1060	contig_2	261670	262680	Leaf148_gene_1060	1011	-1.260775132	4.544803365	-4.230399062	0.000526247	0.001553999	-0.189406476	0.0003645	NA	down	0.997221709	4.544803365	0.21942021	NA
Leaf148_gene_4252	contig_10	80453	83044	Leaf148_gene_4252	2592	-1.008031783	8.28677931	-4.574941853	0.000247895	0.000829188	-0.190590526	0.000194491	NA	down	0.674981861	8.28677931	0.081452858	NA
Leaf148_gene_3387	contig_6	18550	19872	Leaf148_gene_3387	1323	-0.861886389	7.074581023	-4.493392984	0.000296036	0.000958844	-0.194122192	0.000224903	NA	down	0.528314117	7.074581023	0.074677796	NA
Leaf148_gene_2708	contig_3	388080	388463	Leaf148_gene_2708	384	-1.83545089	2.597888797	-4.150286436	0.000627499	0.001817285	-0.19438498	0.000426255	NA	down	1.38091445	2.597888797	0.531552564	NA
Leaf148_gene_2094	contig_2	1513584	1514252	Leaf148_gene_2094	669	-1.921563262	2.949077152	-4.171184785	0.000599329	0.001748944	-0.196188782	0.000410226	NA	down	1.49190768	2.949077152	0.505889674	NA
Leaf148_gene_1973	contig_2	1363259	1363654	Leaf148_gene_1973	396	0.884417969	6.260718043	4.448715696	0.000326331	0.001043465	-0.200524879	0.000244751	NA	up	0.572192923	6.260718043	0.091394137	NA
Leaf148_gene_1392	contig_2	629521	630924	Leaf148_gene_1392	1404	-1.405092603	4.481178746	-4.257446458	0.000495926	0.001483197	-0.201413887	0.000347893	NA	down	1.21549548	4.481178746	0.271244587	NA
Leaf148_gene_2979	contig_4	239740	240834	Leaf148_gene_2979	1095	-0.774445556	5.684297302	-4.395602087	0.000366468	0.001152539	-0.207368172	0.000270335	NA	down	0.538088189	5.684297302	0.094662218	NA
Leaf148_gene_3017	contig_4	284192	284857	Leaf148_gene_3017	666	-1.288650957	4.49582403	-4.238392852	0.000517096	0.001533432	-0.218972956	0.000359676	NA	down	0.808043269	4.49582403	0.179731961	NA
Leaf148_gene_1555	contig_2	807524	807658	Leaf148_gene_1555	135	-1.591139401	2.98298601	-4.15894239	0.000615673	0.001787957	-0.233208588	0.000419376	NA	down	1.390655948	2.98298601	0.466195934	NA
Leaf148_gene_3973	contig_7	162573	163793	Leaf148_gene_3973	1221	-1.419687595	4.777525531	-4.256308209	0.000497166	0.001484184	-0.246406057	0.000348125	NA	down	0.838642117	4.777525531	0.175539013	NA
Leaf148_gene_772	contig_1	909876	911321	Leaf148_gene_772	1446	-1.494033078	5.041322109	-4.29207248	0.00045967	0.001400645	-0.247840626	0.00032853	NA	down	1.336926442	5.041322109	0.265193617	NA
Leaf148_gene_518	contig_1	613624	614034	Leaf148_gene_518	411	-1.214121592	8.853249479	-4.574587363	0.000248086	0.000829188	-0.252040644	0.000194491	NA	down	0.791902502	8.853249479	0.089447666	NA
Leaf148_gene_1038	contig_2	240408	241346	Leaf148_gene_1038	939	-0.801484629	4.96234962	-4.28908725	0.000462687	0.001406783	-0.25757082	0.00032997	NA	down	0.507822368	4.96234962	0.102335064	NA
Leaf148_gene_2186	contig_2	1608835	1609155	Leaf148_gene_2186	321	-2.613237241	0.494215075	-4.113880998	0.000679797	0.001949957	-0.258957889	0.000457374	NA	down	1.8386087	0.494215075	3.720260251	NA
Leaf148_gene_3543	contig_6	195433	197667	Leaf148_gene_3543	2235	-0.682909036	5.614136393	-4.385632699	0.000374542	0.001173546	-0.2602551	0.000275262	NA	down	0.776702366	5.614136393	0.138347612	NA
Leaf148_gene_3532	contig_6	179161	180633	Leaf148_gene_3532	1473	2.854725049	0.349105775	4.111970638	0.00068266	0.001955502	-0.263369028	0.000458675	NA	up	2.110848172	0.349105775	6.046443016	NA
Leaf148_gene_1011	contig_2	201748	203370	Leaf148_gene_1011	1623	-1.136480961	6.886174786	-4.429732858	0.000340137	0.001078596	-0.265934588	0.000252991	NA	down	0.750434382	6.886174786	0.108976958	NA
Leaf148_gene_4080	contig_8	14346	16193	Leaf148_gene_4080	1848	-1.936980679	2.832127623	-4.148011849	0.000630644	0.001825138	-0.268463012	0.000428097	NA	down	2.39283193	2.832127623	0.844888454	NA
Leaf148_gene_1530	contig_2	777583	780462	Leaf148_gene_1530	2880	-0.974902401	8.253335494	-4.536005453	0.000269801	0.000887663	-0.272232609	0.000208207	NA	down	0.697682128	8.253335494	0.084533354	NA
Leaf148_gene_611	contig_1	721750	722475	Leaf148_gene_611	726	-1.231367818	5.160560032	-4.336659272	0.000416899	0.001281456	-0.278375368	0.000300573	NA	down	1.140910142	5.160560032	0.221082622	NA
Leaf148_gene_3332	contig_5	286963	287973	Leaf148_gene_3332	1011	-0.900367874	5.65012546	-4.356703269	0.000399006	0.00123548	-0.27939318	0.000289789	NA	down	0.835115109	5.65012546	0.147804702	NA
Leaf148_gene_3272	contig_5	220871	221782	Leaf148_gene_3272	912	-1.811331223	4.635871684	-4.255669164	0.000497863	0.001484769	-0.2796663	0.000348262	NA	down	2.036100583	4.635871684	0.439205552	NA
Leaf148_gene_4290	contig_11	39996	40265	Leaf148_gene_4290	270	-1.966359071	2.5189599	-4.105984414	0.000691709	0.001976043	-0.285551719	0.000463493	NA	down	1.603413418	2.5189599	0.63653789	NA
Leaf148_gene_3727	contig_6	405984	406613	Leaf148_gene_3727	630	-1.048593119	4.911975591	-4.27052234	0.000481907	0.001452625	-0.28728488	0.000340722	NA	down	0.808036728	4.911975591	0.164503409	NA
Leaf148_gene_746	contig_1	889112	889357	Leaf148_gene_746	246	-1.90762311	1.215277988	-4.106998056	0.000690168	0.001972981	-0.290236231	0.000462775	NA	down	2.100409897	1.215277988	1.728336988	NA
Leaf148_gene_877	contig_2	24978	28832	Leaf148_gene_877	3855	-0.744382539	6.700991651	-4.438531354	0.000333666	0.001059672	-0.295146618	0.000248553	tamB	down	0.510289026	6.700991651	0.07615127	NA
Leaf148_gene_2751	contig_3	431508	432071	Leaf148_gene_2751	564	1.071108508	8.039651247	4.524731114	0.000276503	0.000905468	-0.296331936	0.000212383	NA	up	0.872594385	8.039651247	0.108536348	NA
Leaf148_gene_657	contig_1	783423	784559	Leaf148_gene_657	1137	-0.832687562	6.01380697	-4.36802886	0.000389242	0.001212382	-0.298106464	0.000284372	NA	down	0.50959158	6.01380697	0.084736937	NA
Leaf148_gene_4034	contig_7	230836	231573	Leaf148_gene_4034	738	-1.616736296	4.281714722	-4.175379261	0.000593831	0.001736512	-0.305991251	0.000407309	NA	down	1.132307019	4.281714722	0.264451766	NA
Leaf148_gene_1266	contig_2	488140	490362	Leaf148_gene_1266	2223	-2.875979164	2.90445795	-4.122467153	0.00066708	0.00191609	-0.309052648	0.000449431	NA	down	2.781470543	2.90445795	0.957655642	NA
Leaf148_gene_2618	contig_3	281023	283071	Leaf148_gene_2618	2049	2.440404821	2.52758331	4.14666653	0.000632512	0.001828029	-0.316837508	0.000428775	NA	up	2.165888983	2.52758331	0.856901125	NA
Leaf148_gene_1853	contig_2	1199456	1199977	Leaf148_gene_1853	522	-2.0825776	0.463008888	-4.080784895	0.000731145	0.002067648	-0.324590557	0.00048498	NA	down	1.65070544	0.463008888	3.565170095	NA
Leaf148_gene_3120	contig_5	23534	24457	Leaf148_gene_3120	924	-1.2161593	1.425929086	-4.122078995	0.00066765	0.001916419	-0.331750992	0.000449508	NA	down	2.509114175	1.425929086	1.759634613	NA
Leaf148_gene_2965	contig_4	224901	225659	Leaf148_gene_2965	759	-0.841351023	6.036495168	-4.357182607	0.000398588	0.001235094	-0.334680643	0.000289699	NA	down	0.554544078	6.036495168	0.09186524	NA
Leaf148_gene_614	contig_1	726060	726905	Leaf148_gene_614	846	2.318862353	0.824086898	4.07460345	0.00074116	0.002088109	-0.338878395	0.000489779	NA	up	2.296567874	0.824086898	2.786803041	NA
Leaf148_gene_951	contig_2	121060	121653	Leaf148_gene_951	594	1.483083976	1.756340678	4.087986494	0.00071965	0.002041674	-0.347311019	0.000478887	NA	up	1.371439849	1.756340678	0.780850701	NA
Leaf148_gene_1989	contig_2	1386295	1387149	Leaf148_gene_1989	855	-1.659694577	3.711144072	-4.127774416	0.000659339	0.001896445	-0.348796426	0.000444823	NA	down	1.347808608	3.711144072	0.363178735	NA
Leaf148_gene_1702	contig_2	994029	995384	Leaf148_gene_1702	1356	-1.470237915	5.436281577	-4.280748432	0.000471222	0.0014245	-0.369605218	0.000334125	NA	down	1.291362691	5.436281577	0.237545218	NA
Leaf148_gene_861	contig_2	3890	4675	Leaf148_gene_861	786	-1.083867906	4.051795517	-4.163077892	0.000610102	0.001774229	-0.369735655	0.000416156	NA	down	1.135280585	4.051795517	0.280191974	NA
Leaf148_gene_2527	contig_3	155307	156491	Leaf148_gene_2527	1185	-1.165794534	4.761774455	-4.231161709	0.000525367	0.001553581	-0.377901552	0.000364402	NA	down	1.202809725	4.761774455	0.252596954	NA
Leaf148_gene_2926	contig_4	174638	178732	Leaf148_gene_2926	4095	-0.636162235	7.072786124	-4.413597164	0.000352338	0.00111309	-0.383186339	0.000261082	NA	down	0.397122687	7.072786124	0.056147985	NA
Leaf148_gene_1813	contig_2	1147716	1148885	Leaf148_gene_1813	1170	-1.063174705	9.874163113	-4.564270654	0.000253713	0.000846648	-0.383752578	0.000198586	NA	down	0.699538602	9.874163113	0.070845356	NA
Leaf148_gene_3682	contig_6	352869	353444	Leaf148_gene_3682	576	-1.661811938	2.796262626	-4.077556167	0.000736359	0.00207681	-0.387229699	0.000487128	NA	down	1.410002463	2.796262626	0.504245363	NA
Leaf148_gene_61	contig_1	71404	73293	Leaf148_gene_61	1890	-0.894463489	7.594630353	-4.446961712	0.000327582	0.001046671	-0.391588565	0.000245503	parE	down	0.61149212	7.594630353	0.080516377	NA
Leaf148_gene_1213	contig_2	429361	429858	Leaf148_gene_1213	498	-2.938047626	1.899102803	-4.055244636	0.000773426	0.00216683	-0.39289351	0.000508243	NA	down	2.289430961	1.899102803	1.205532927	NA
Leaf148_gene_3105	contig_5	4401	5666	Leaf148_gene_3105	1266	-2.377532715	3.077657325	-4.086249253	0.000722406	0.00204706	-0.393001573	0.00048015	NA	down	2.515019445	3.077657325	0.817186314	NA
Leaf148_gene_1262	contig_2	485826	486413	Leaf148_gene_1262	588	-3.44732802	2.468033144	-4.074482129	0.000741358	0.002088109	-0.39536004	0.000489779	NA	down	2.772008676	2.468033144	1.123165093	NA
Leaf148_gene_1067	contig_2	273192	273674	Leaf148_gene_1067	483	2.580883154	0.119132238	4.042472381	0.000795485	0.002221234	-0.400233447	0.000521004	NA	up	1.908424834	0.119132238	16.01938206	NA
Leaf148_gene_3184	contig_5	97304	97624	Leaf148_gene_3184	321	-2.456628595	3.138499717	-4.077871109	0.000735849	0.00207681	-0.400394072	0.000487128	NA	down	1.965930655	3.138499717	0.626391853	NA
Leaf148_gene_773	contig_1	912063	913325	Leaf148_gene_773	1263	3.411829239	2.451434826	4.043210867	0.000794192	0.002219098	-0.406276483	0.000520503	NA	up	2.7239175	2.451434826	1.111152322	NA
Leaf148_gene_4281	contig_11	25022	25387	Leaf148_gene_4281	366	-1.891062146	4.393026815	-4.159004065	0.000615589	0.001787957	-0.411315368	0.000419376	NA	down	1.61604194	4.393026815	0.367865257	NA
Leaf148_gene_2163	contig_2	1584438	1585079	Leaf148_gene_2163	642	-1.091146293	6.088325143	-4.353201329	0.000402075	0.001243154	-0.413665618	0.000291589	NA	down	1.553549946	6.088325143	0.255168689	NA
Leaf148_gene_1173	contig_2	384339	385217	Leaf148_gene_1173	879	-1.127634118	5.329017766	-4.249147151	0.000505038	0.001505098	-0.421822931	0.00035303	NA	down	0.754487723	5.329017766	0.141581011	NA
Leaf148_gene_3976	contig_7	166582	167220	Leaf148_gene_3976	639	-1.74471233	5.843611607	-4.290128245	0.000461633	0.001404592	-0.42291699	0.000329456	NA	down	1.25135107	5.843611607	0.214140014	NA
Leaf148_gene_4028	contig_7	225656	226039	Leaf148_gene_4028	384	2.223157648	2.70885355	4.077859669	0.000735868	0.00207681	-0.42599749	0.000487128	NA	up	1.693638133	2.70885355	0.625223218	NA
Leaf148_gene_1311	contig_2	542375	544156	Leaf148_gene_1311	1782	0.828063528	5.013243113	4.207688399	0.000553149	0.001626591	-0.428568254	0.000381527	NA	up	0.860240662	5.013243113	0.171593646	NA
Leaf148_gene_782	contig_1	917293	918939	Leaf148_gene_782	1647	-0.72880672	6.484365104	-4.361890028	0.000394504	0.001225146	-0.430559533	0.000287365	NA	down	0.598284514	6.484365104	0.092265704	NA
Leaf148_gene_2007	contig_2	1411457	1412347	Leaf148_gene_2007	891	-0.877585539	5.754281527	-4.288172221	0.000463616	0.00140859	-0.43953567	0.000330393	NA	down	0.62544528	5.754281527	0.108692158	NA
Leaf148_gene_3126	contig_5	31493	32758	Leaf148_gene_3126	1266	-2.692784568	2.862380968	-4.055938459	0.000772246	0.002164964	-0.442427927	0.000507806	NA	down	2.517952031	2.862380968	0.879670477	NA
Leaf148_gene_4004	contig_7	202288	203577	Leaf148_gene_4004	1290	-0.89929377	5.487958619	-4.262654836	0.000490293	0.001469578	-0.446548694	0.000344698	NA	down	0.685251997	5.487958619	0.124864644	NA
Leaf148_gene_478	contig_1	559571	559948	Leaf148_gene_478	378	-1.383827187	5.62949002	-4.270019758	0.000482438	0.001453185	-0.45448565	0.000340854	NA	down	1.094798668	5.62949002	0.194475639	NA
Leaf148_gene_1734	contig_2	1040550	1040915	Leaf148_gene_1734	366	-2.584535388	0.377457071	-4.014072289	0.000846828	0.002347466	-0.456302901	0.000550612	NA	down	1.706273134	0.377457071	4.520442896	NA
Leaf148_gene_1642	contig_2	923218	924474	Leaf148_gene_1642	1257	-0.740317237	5.634559203	-4.246319842	0.00050818	0.001512321	-0.467535191	0.000354724	NA	down	0.535628174	5.634559203	0.095061238	NA
Leaf148_gene_2873	contig_4	89144	89440	Leaf148_gene_2873	297	-2.822389189	2.049386454	-4.009556002	0.000855295	0.002363809	-0.476377496	0.000554446	NA	down	1.959739046	2.049386454	0.956256465	NA
Leaf148_gene_2523	contig_3	151671	152111	Leaf148_gene_2523	441	-1.332670261	4.230865685	-4.09504762	0.000708555	0.002014593	-0.479061853	0.000472535	NA	down	0.804133235	4.230865685	0.190063522	NA
Leaf148_gene_1581	contig_2	836208	836903	Leaf148_gene_1581	696	-0.697127696	5.964647996	-4.312269889	0.000439771	0.00134782	-0.48595918	0.000316139	NA	down	0.740083305	5.964647996	0.124078287	NA
Leaf148_gene_1899	contig_2	1259253	1259711	Leaf148_gene_1899	459	-1.435347044	4.693601448	-4.140502506	0.000641142	0.001846629	-0.487304817	0.000433138	NA	down	1.046897583	4.693601448	0.223047823	NA
Leaf148_gene_1860	contig_2	1206291	1206857	Leaf148_gene_1860	567	1.111813853	5.578067237	4.271733238	0.000480629	0.001449811	-0.489575175	0.000340062	NA	up	0.85313632	5.578067237	0.15294479	NA
Leaf148_gene_927	contig_2	92223	92660	Leaf148_gene_927	438	-2.32864197	3.084242108	-4.034526264	0.000809526	0.002254459	-0.498285113	0.000528797	NA	down	2.486228383	3.084242108	0.80610675	NA
Leaf148_gene_2061	contig_2	1476722	1478239	Leaf148_gene_2061	1518	-1.618408417	5.724029423	-4.240222295	0.000515024	0.001528366	-0.501034267	0.000358488	NA	down	1.024960163	5.724029423	0.1790627	NA
Leaf148_gene_3158	contig_5	70620	71147	Leaf148_gene_3158	528	-0.838994906	6.258188432	-4.311323388	0.000440684	0.001349634	-0.503436744	0.000316565	NA	down	0.671607019	6.258188432	0.107316522	NA
Leaf148_gene_1925	contig_2	1289451	1292087	Leaf148_gene_1925	2637	-1.070648619	5.599400336	-4.240564304	0.000514638	0.001528297	-0.504730573	0.000358472	NA	down	0.770764619	5.599400336	0.137651279	NA
Leaf148_gene_345	contig_1	407698	409263	Leaf148_gene_345	1566	-0.865110981	5.571345637	-4.204252903	0.000557338	0.00163662	-0.509649897	0.000383879	NA	down	0.698867271	5.571345637	0.125439583	NA
Leaf148_gene_3507	contig_6	146407	149235	Leaf148_gene_3507	2829	-1.976742791	4.755729921	-4.158360546	0.00061646	0.001789011	-0.510559794	0.000419623	NA	down	2.758679093	4.755729921	0.580074802	NA
Leaf148_gene_2995	contig_4	260849	262030	Leaf148_gene_2995	1182	-1.452475273	5.058143253	-4.171710612	0.000598637	0.001748137	-0.514929486	0.000410036	NA	down	1.130571577	5.058143253	0.223515136	NA
Leaf148_gene_4005	contig_7	203951	204277	Leaf148_gene_4005	327	-1.757314823	2.822035479	-4.010069619	0.000854328	0.002363583	-0.524662171	0.000554393	NA	down	1.479328879	2.822035479	0.524206336	NA
Leaf148_gene_4130	contig_9	19	369	Leaf148_gene_4130	351	-1.275593915	4.202053229	-4.101338207	0.000698816	0.00199499	-0.529977641	0.000467937	NA	down	1.352073727	4.202053229	0.321765017	NA
Leaf148_gene_4066	contig_7	269585	270211	Leaf148_gene_4066	627	-2.57386998	3.395042431	-4.029407479	0.000818704	0.002275592	-0.530530175	0.000533754	NA	down	2.715534522	3.395042431	0.799852897	NA
Leaf148_gene_4217	contig_10	39820	41706	Leaf148_gene_4217	1887	-1.504403809	4.186695131	-4.085834592	0.000723065	0.00204755	-0.535668352	0.000480265	NA	down	1.32899542	4.186695131	0.317433054	NA
Leaf148_gene_3562	contig_6	221801	222418	Leaf148_gene_3562	618	-1.706929465	3.121144185	-3.989863935	0.000893216	0.002455032	-0.53621285	0.000575843	NA	down	1.774029713	3.121144185	0.568390823	NA
Leaf148_gene_3147	contig_5	51994	52092	Leaf148_gene_3147	99	-0.748161573	6.392662407	-4.286521295	0.000465297	0.001410641	-0.539854041	0.000330874	NA	down	0.489601764	6.392662407	0.076588084	NA
Leaf148_gene_742	contig_1	886650	886946	Leaf148_gene_742	297	2.470154039	0.08113701	3.970655925	0.000931833	0.002546203	-0.542677549	0.000597228	NA	up	1.841716282	0.08113701	22.69884343	NA
Leaf148_gene_2214	contig_2	1644644	1645555	Leaf148_gene_2214	912	-2.483404225	3.324696245	-4.009364967	0.000855655	0.002363809	-0.545191833	0.000554446	NA	down	1.890207206	3.324696245	0.568535309	NA
Leaf148_gene_3581	contig_6	241402	242205	Leaf148_gene_3581	804	-2.688236872	1.502211594	-3.973452226	0.000926108	0.002533852	-0.550427743	0.000594331	NA	down	2.012373813	1.502211594	1.33960743	NA
Leaf148_gene_799	contig_1	937969	938079	Leaf148_gene_799	111	1.457526855	1.735220109	3.999919807	0.000873645	0.002405954	-0.55067672	0.000564331	NA	up	2.221085545	1.735220109	1.280002193	NA
Leaf148_gene_2200	contig_2	1628092	1629411	Leaf148_gene_2200	1320	-2.173633805	1.794511867	-3.978039275	0.000916795	0.002510001	-0.561285449	0.000588736	NA	down	1.947943908	1.794511867	1.085500711	NA
Leaf148_gene_2257	contig_2	1695742	1696677	Leaf148_gene_2257	936	-2.47334519	0.17927401	-3.958209732	0.000957746	0.002606854	-0.566268214	0.000611454	NA	down	1.867642898	0.17927401	10.41781178	NA
Leaf148_gene_1441	contig_2	675224	675694	Leaf148_gene_1441	471	-0.583461335	7.015950438	-4.339890193	0.000413961	0.001273354	-0.573363234	0.000298673	NA	down	0.559569894	7.015950438	0.07975682	NA
Leaf148_gene_3931	contig_7	100654	102438	Leaf148_gene_3931	1785	-1.12365887	5.469651202	-4.207131915	0.000553825	0.001627442	-0.577488647	0.000381727	NA	down	0.955708063	5.469651202	0.174729252	NA
Leaf148_gene_2225	contig_2	1659570	1659992	Leaf148_gene_2225	423	1.016856273	4.449803992	4.125345548	0.00066287	0.0019053	-0.578944312	0.0004469	NA	up	0.837307633	4.449803992	0.188167307	NA
Leaf148_gene_3033	contig_4	301932	303347	Leaf148_gene_3033	1416	-0.755043015	6.285726585	-4.284395441	0.00046747	0.001416209	-0.582589454	0.000332181	NA	down	0.610297022	6.285726585	0.097092518	NA
Leaf148_gene_2828	contig_4	38372	39421	Leaf148_gene_2828	1050	-0.801505135	5.494336259	-4.215558759	0.000543673	0.001602083	-0.584084248	0.000375778	NA	down	0.818600905	5.494336259	0.148989954	GT4
Leaf148_gene_3795	contig_6	477507	478784	Leaf148_gene_3795	1278	-1.041704316	4.53041391	-4.108198194	0.000688349	0.001969117	-0.589641014	0.000461868	NA	down	1.096646972	4.53041391	0.242063307	NA
Leaf148_gene_3087	contig_4	362402	362527	Leaf148_gene_3087	126	-1.262105023	5.906460348	-4.259011474	0.000494227	0.001480218	-0.590660203	0.000347194	NA	down	1.130508054	5.906460348	0.191401954	NA
Leaf148_gene_1222	contig_2	439931	440365	Leaf148_gene_1222	435	-0.979880731	6.137872213	-4.263403684	0.000489489	0.001469165	-0.597708702	0.000344602	NA	down	0.830789598	6.137872213	0.135354659	NA
Leaf148_gene_380	contig_1	454484	455311	Leaf148_gene_380	828	-1.231853406	4.988914325	-4.150698838	0.00062693	0.001816888	-0.598988352	0.000426162	NA	down	1.05194058	4.988914325	0.210855611	NA
Leaf148_gene_3458	contig_6	95632	97215	Leaf148_gene_3458	1584	-0.682339289	6.971716385	-4.32491519	0.000427759	0.001311959	-0.603447893	0.000307728	NA	down	0.671684119	6.971716385	0.096344154	NA
Leaf148_gene_4055	contig_7	251296	252087	Leaf148_gene_4055	792	2.154193556	0.70180476	3.9389308	0.000999321	0.002709499	-0.606024388	0.00063553	NA	up	1.72603172	0.70180476	2.459418658	NA
Leaf148_gene_1136	contig_2	340198	341037	Leaf148_gene_1136	840	-0.665009577	7.507275346	-4.341990313	0.000412063	0.001268441	-0.638220042	0.000297521	NA	down	0.593321923	7.507275346	0.079032924	NA
Leaf148_gene_2578	contig_3	228411	229064	Leaf148_gene_2578	654	-2.103127981	2.5739211	-3.989373623	0.000894182	0.002455569	-0.639217749	0.000575969	NA	down	3.048799996	2.5739211	1.184496291	NA
Leaf148_gene_1314	contig_2	549120	549311	Leaf148_gene_1314	192	0.792033221	4.488592269	4.079338753	0.000733476	0.002072846	-0.639246097	0.000486199	NA	up	0.416115122	4.488592269	0.092705039	NA
Leaf148_gene_346	contig_1	409548	411317	Leaf148_gene_346	1770	-0.973983444	6.189455479	-4.230469918	0.000526166	0.001553999	-0.650256115	0.0003645	NA	down	0.663232573	6.189455479	0.107155238	NA
Leaf148_gene_177	contig_1	214972	216342	Leaf148_gene_177	1371	-1.758281584	5.103562445	-4.084041496	0.000725924	0.002054263	-0.666908548	0.00048184	NA	down	1.144525225	5.103562445	0.224260061	NA
Leaf148_gene_1865	contig_2	1213577	1214803	Leaf148_gene_1865	1227	2.361886676	0.566289813	3.908747189	0.001068079	0.002870037	-0.667983667	0.000673185	NA	up	2.175248848	0.566289813	3.841228991	NA
Leaf148_gene_1614	contig_2	884176	884832	Leaf148_gene_1614	657	-0.825437846	7.21437823	-4.303366387	0.000448433	0.001369481	-0.673516027	0.00032122	NA	down	0.688195246	7.21437823	0.095392177	NA
Leaf148_gene_4003	contig_7	200431	202152	Leaf148_gene_4003	1722	-1.185508557	6.750082573	-4.256476192	0.000496983	0.001484184	-0.674061831	0.000348125	NA	down	0.772786391	6.750082573	0.114485472	NA
Leaf148_gene_4253	contig_10	83238	84053	Leaf148_gene_4253	816	-1.558976526	2.057621801	-3.937678706	0.001002083	0.002713491	-0.676200452	0.000636466	NA	down	2.51671651	2.057621801	1.223119093	NA
Leaf148_gene_244	contig_1	291998	294541	Leaf148_gene_244	2544	-0.431037729	7.399197611	-4.303333162	0.000448466	0.001369481	-0.692687098	0.00032122	NA	down	0.345957044	7.399197611	0.046756022	NA
Leaf148_gene_2139	contig_2	1556899	1557846	Leaf148_gene_2139	948	-1.520477932	6.206551206	-4.223444243	0.000534342	0.001575692	-0.697471339	0.000369588	NA	down	1.769122632	6.206551206	0.285041172	NA
Leaf148_gene_1280	contig_2	505833	506555	Leaf148_gene_1280	723	-1.274872803	5.173605015	-4.087752629	0.00072002	0.002041674	-0.699047031	0.000478887	NA	down	0.832877961	5.173605015	0.160985997	NA
Leaf148_gene_788	contig_1	926367	926909	Leaf148_gene_788	543	2.317077181	0.017696113	3.88532863	0.001124679	0.003002951	-0.711999885	0.00070436	NA	up	1.712406722	0.017696113	96.76739178	NA
Leaf148_gene_2932	contig_4	185938	188286	Leaf148_gene_2932	2349	-0.887412385	6.863399026	-4.262625597	0.000490325	0.001469578	-0.712987526	0.000344698	NA	down	0.730514531	6.863399026	0.106436261	NA
Leaf148_gene_1629	contig_2	903215	905053	Leaf148_gene_1629	1839	-1.080578829	5.684797495	-4.141605194	0.000639589	0.001843419	-0.714240654	0.000432385	NA	down	0.721861142	5.684797495	0.126980977	NA
Leaf148_gene_1084	contig_2	291888	292253	Leaf148_gene_1084	366	-0.704706085	5.840582216	-4.164511082	0.000608183	0.001769873	-0.715098261	0.000415135	NA	down	0.438078023	5.840582216	0.075005882	NA
Leaf148_gene_1285	contig_2	510415	511338	Leaf148_gene_1285	924	-2.395244524	3.88646929	-3.963138557	0.000947399	0.00258203	-0.719667617	0.000605631	NA	down	2.098430589	3.88646929	0.539932374	NA
Leaf148_gene_1231	contig_2	448915	449673	Leaf148_gene_1231	759	1.290539196	4.023898896	3.969324386	0.000934571	0.002550373	-0.721080048	0.000598206	NA	up	0.912127968	4.023898896	0.226677655	NA
Leaf148_gene_2650	contig_3	319533	320003	Leaf148_gene_2650	471	-1.449215216	3.55944296	-3.927102825	0.00102572	0.002770365	-0.725473147	0.000649806	NA	down	0.993180399	3.55944296	0.279026918	NA
Leaf148_gene_3632	contig_6	294641	294913	Leaf148_gene_3632	273	-0.694898445	5.262551108	-4.112716397	0.000681541	0.001953627	-0.733566743	0.000458235	NA	down	0.488229313	5.262551108	0.092774265	NA
Leaf148_gene_449	contig_1	527820	528347	Leaf148_gene_449	528	-1.234966021	4.36319217	-4.001296911	0.000870998	0.002400237	-0.734745931	0.00056299	NA	down	1.022722564	4.36319217	0.234397781	NA
Leaf148_gene_1279	contig_2	504461	505792	Leaf148_gene_1279	1332	-1.126273882	5.479398669	-4.109200211	0.000686833	0.001966118	-0.743661741	0.000461165	NA	down	0.911737477	5.479398669	0.166393711	NA
Leaf148_gene_200	contig_1	246615	246872	Leaf148_gene_200	258	-2.131596103	2.059185032	-3.872659465	0.001156542	0.003075724	-0.749500781	0.00072143	NA	down	1.415579439	2.059185032	0.68744645	NA
Leaf148_gene_736	contig_1	881041	881520	Leaf148_gene_736	480	1.992514968	2.992227287	3.91330514	0.0010574	0.002844973	-0.750620209	0.000667306	NA	up	1.618707251	2.992227287	0.540970687	NA
Leaf148_gene_2560	contig_3	199345	200427	Leaf148_gene_2560	1083	-0.761881572	5.782769879	-4.166030802	0.000606156	0.001765192	-0.759183499	0.000414037	NA	down	0.741498193	5.782769879	0.128225437	NA
Leaf148_gene_2246	contig_2	1682274	1682774	Leaf148_gene_2246	501	-1.55821215	3.610501038	-3.948861148	0.000977685	0.00265597	-0.761459039	0.000622974	NA	down	1.812607724	3.610501038	0.502037724	NA
Leaf148_gene_2239	contig_2	1672358	1673005	Leaf148_gene_2239	648	-2.117388277	2.351214359	-3.876235873	0.001147457	0.003057948	-0.763982135	0.00071726	NA	down	1.730142919	2.351214359	0.735850779	NA
Leaf148_gene_3650	contig_6	314209	315015	Leaf148_gene_3650	807	-1.036273108	4.48368392	-4.015232818	0.000844666	0.002343016	-0.764280481	0.000549569	NA	down	1.093523018	4.48368392	0.243889408	NA
Leaf148_gene_151	contig_1	185222	186244	Leaf148_gene_151	1023	0.471863876	7.877725194	4.287144295	0.000464662	0.001409731	-0.765907492	0.000330661	NA	up	0.355050435	7.877725194	0.045070173	NA
Leaf148_gene_1071	contig_2	276878	277867	Leaf148_gene_1071	990	-1.131732937	6.558106094	-4.215100313	0.00054422	0.001602574	-0.769244496	0.000375894	NA	down	1.238190415	6.558106094	0.188803047	NA
Leaf148_gene_2361	contig_2	1817603	1819777	Leaf148_gene_2361	2175	-0.479695879	8.831804445	-4.347088872	0.00040749	0.001258046	-0.776113592	0.000295082	NA	down	0.454708379	8.831804445	0.051485331	NA
Leaf148_gene_4038	contig_7	234004	234663	Leaf148_gene_4038	660	1.551771225	4.077942136	4.032202066	0.00081368	0.002264529	-0.778313356	0.000531159	NA	up	1.918688166	4.077942136	0.470504019	NA
Leaf148_gene_2986	contig_4	249324	251009	Leaf148_gene_2986	1686	-1.015012054	6.022913604	-4.145718463	0.000633832	0.001830586	-0.788408321	0.000429375	NA	down	0.704261174	6.022913604	0.116930313	NA
Leaf148_gene_4262	contig_10	95183	95779	Leaf148_gene_4262	597	-2.168111713	0.972692967	-3.86218553	0.001183566	0.003132357	-0.789424281	0.000734714	NA	down	2.230025663	0.972692967	2.292630603	NA
Leaf148_gene_3002	contig_4	267601	268161	Leaf148_gene_3002	561	-1.793580021	3.935718694	-3.917846458	0.001046866	0.002820238	-0.793618318	0.000661504	NA	down	1.116492731	3.935718694	0.283682046	NA
Leaf148_gene_3377	contig_6	5675	7552	Leaf148_gene_3377	1878	0.865214169	5.786011821	4.100727785	0.000699755	0.001996317	-0.799729891	0.000468248	NA	up	0.686116614	5.786011821	0.118581958	NA
Leaf148_gene_3219	contig_5	144152	145450	Leaf148_gene_3219	1299	-0.814997615	5.29170697	-4.099789968	0.0007012	0.001999033	-0.804852053	0.000468885	NA	down	0.724971848	5.29170697	0.137001511	NA
Leaf148_gene_4301	contig_12	13549	14016	Leaf148_gene_4301	468	-0.619040498	8.474365392	-4.297638266	0.000454097	0.001385672	-0.810143165	0.000325018	NA	down	0.428449995	8.474365392	0.050558357	NA
Leaf148_gene_1377	contig_2	610690	611259	Leaf148_gene_1377	570	-1.476896023	6.919094044	-4.21260983	0.000547204	0.001610234	-0.810687131	0.00037769	NA	down	1.087082479	6.919094044	0.157113413	NA
Leaf148_gene_1251	contig_2	473778	474650	Leaf148_gene_1251	873	-2.450192833	3.623431492	-3.908089111	0.00106963	0.002870548	-0.811061518	0.000673305	NA	down	2.844247397	3.623431492	0.784959617	NA
Leaf148_gene_2530	contig_3	159373	160248	Leaf148_gene_2530	876	-2.0944734	2.987885866	-3.863241532	0.001180813	0.003127038	-0.8126924	0.000733466	NA	down	1.740276534	2.987885866	0.582444113	NA
Leaf148_gene_3438	contig_6	77220	77678	Leaf148_gene_3438	459	2.816701318	1.54595444	3.835269147	0.001255951	0.003306419	-0.815420242	0.000775541	NA	up	2.239201383	1.54595444	1.448426503	NA
Leaf148_gene_2031	contig_2	1447362	1448048	Leaf148_gene_2031	687	1.765443209	2.419421773	3.863479931	0.001180193	0.003127038	-0.816680189	0.000733466	NA	up	1.519395049	2.419421773	0.627999246	NA
Leaf148_gene_3311	contig_5	263655	263984	Leaf148_gene_3311	330	-2.155740325	2.922305369	-3.873596889	0.001154154	0.003071904	-0.82543611	0.000720534	NA	down	2.370131516	2.922305369	0.811048545	NA
Leaf148_gene_2289	contig_2	1735844	1737184	Leaf148_gene_2289	1341	-1.351875592	5.622117479	-4.099493997	0.000701657	0.001999033	-0.834863496	0.000468885	NA	down	1.187292245	5.622117479	0.211182397	NA
Leaf148_gene_2435	contig_3	33617	34150	Leaf148_gene_2435	534	-2.085905724	3.216815191	-3.882621974	0.001131412	0.003019011	-0.840663121	0.000708128	NA	down	2.572658062	3.216815191	0.799753144	NA
Leaf148_gene_2458	contig_3	69668	70720	Leaf148_gene_2458	1053	-2.279772569	1.654648753	-3.842088572	0.001237203	0.003261998	-0.84098116	0.000765122	NA	down	2.113919177	1.654648753	1.277563697	NA
Leaf148_gene_1780	contig_2	1109730	1111148	Leaf148_gene_1780	1419	-1.512454549	5.898198444	-4.09789639	0.000704127	0.002003359	-0.846446965	0.0004699	NA	down	0.970109344	5.898198444	0.164475535	NA
Leaf148_gene_3505	contig_6	144567	145052	Leaf148_gene_3505	486	-1.159708502	5.649790612	-4.050497225	0.000781553	0.002186685	-0.85093802	0.0005129	NA	down	0.757054051	5.649790612	0.133996833	NA
Leaf148_gene_2303	contig_2	1752780	1754882	Leaf148_gene_2303	2103	0.858493331	5.643910544	4.092447557	0.00071262	0.002024783	-0.861214994	0.000474925	pepO	up	0.718691194	5.643910544	0.127339225	NA
Leaf148_gene_1807	contig_2	1137771	1139360	Leaf148_gene_1807	1590	-0.771083313	5.307738301	-4.061662899	0.000762575	0.002142134	-0.863002458	0.000502451	NA	down	0.868091685	5.307738301	0.163552089	NA
Leaf148_gene_1715	contig_2	1010945	1011478	Leaf148_gene_1715	534	-1.103116716	5.273975782	-4.029388763	0.000818737	0.002275592	-0.863065496	0.000533754	NA	down	0.859785313	5.273975782	0.16302413	NA
Leaf148_gene_689	contig_1	829226	829579	Leaf148_gene_689	354	-0.882394154	5.562726555	-4.097927875	0.000704079	0.002003359	-0.863940727	0.0004699	NA	down	0.956002861	5.562726555	0.171858683	NA
Leaf148_gene_4123	contig_8	70239	72926	Leaf148_gene_4123	2688	0.863711228	5.273730683	4.060837902	0.000763961	0.002144596	-0.868196864	0.000503028	NA	up	0.587233468	5.273730683	0.111350674	GH3
Leaf148_gene_2505	contig_3	131059	131337	Leaf148_gene_2505	279	-0.890688502	5.048977756	-4.013706297	0.000847511	0.002347812	-0.869495108	0.000550694	NA	down	0.609947409	5.048977756	0.120806119	NA
Leaf148_gene_1918	contig_2	1279078	1279188	Leaf148_gene_1918	111	-1.919277724	0.426839918	-3.808318286	0.001332868	0.003475035	-0.870315774	0.000815091	NA	down	1.66905181	0.426839918	3.910252388	NA
Leaf148_gene_1368	contig_2	598632	599924	Leaf148_gene_1368	1293	-1.069762697	4.165854324	-3.92603158	0.001028145	0.002773355	-0.871155878	0.000650507	NA	down	0.79753661	4.165854324	0.191446111	NA
Leaf148_gene_2058	contig_2	1471297	1474452	Leaf148_gene_2058	3156	-0.570730751	6.838088003	-4.143224552	0.000637316	0.001838127	-0.872916124	0.000431144	NA	down	0.654074777	6.838088003	0.095651705	NA
Leaf148_gene_2588	contig_3	241187	243094	Leaf148_gene_2588	1908	1.578769094	3.390155999	3.887924639	0.00111826	0.002989604	-0.879550426	0.00070123	NA	up	1.828319133	3.390155999	0.539302361	GT2
Leaf148_gene_2959	contig_4	218382	219851	Leaf148_gene_2959	1470	-1.060851042	6.518683708	-4.154458946	0.00062177	0.001803175	-0.886546418	0.000422946	NA	down	0.781047956	6.518683708	0.119816821	NA
Leaf148_gene_1962	contig_2	1346244	1347668	Leaf148_gene_1962	1425	-1.897244294	0.427687571	-3.799485807	0.001359087	0.00353245	-0.887999772	0.000828558	NA	down	1.670147787	0.427687571	3.90506505	GT4
Leaf148_gene_1012	contig_2	203367	204188	Leaf148_gene_1012	822	-2.160512449	2.268717301	-3.835104163	0.001256408	0.003306419	-0.889275622	0.000775541	NA	down	2.565221438	2.268717301	1.130692413	NA
Leaf148_gene_2691	contig_3	372713	373630	Leaf148_gene_2691	918	2.321959198	4.807055913	3.96255696	0.000948614	0.002583668	-0.891499795	0.000606015	NA	up	1.835928264	4.807055913	0.381923634	NA
Leaf148_gene_1252	contig_2	474896	476770	Leaf148_gene_1252	1875	-0.418785633	8.195523994	-4.248771389	0.000505454	0.001505273	-0.90499307	0.000353071	NA	down	0.363933905	8.195523994	0.044406423	NA
Leaf148_gene_3409	contig_6	38733	39677	Leaf148_gene_3409	945	-1.360931002	4.520722295	-3.971531237	0.000930037	0.002542948	-0.906196472	0.000596464	NA	down	1.696481765	4.520722295	0.375267856	NA
Leaf148_gene_4057	contig_7	255722	258586	Leaf148_gene_4057	2865	-1.349206326	5.032249033	-3.983459306	0.00090591	0.002485053	-0.921719415	0.000582884	NA	down	1.000355012	5.032249033	0.198788853	NA
Leaf148_gene_696	contig_1	835796	836683	Leaf148_gene_696	888	-0.93798053	5.294511258	-4.022018297	0.000832136	0.002311306	-0.921734215	0.000542131	NA	down	0.76965453	5.294511258	0.145368381	NA
Leaf148_gene_2710	contig_3	389404	390372	Leaf148_gene_2710	969	-1.427074037	3.925530466	-3.893699207	0.001104111	0.002957416	-0.930838663	0.00069368	NA	down	1.651559984	3.925530466	0.420722753	NA
Leaf148_gene_3786	contig_6	467691	468218	Leaf148_gene_3786	528	-0.759709224	5.150577102	-3.982562184	0.000907703	0.002488348	-0.933285059	0.000583657	NA	down	0.519824918	5.150577102	0.100925568	NA
Leaf148_gene_3009	contig_4	275311	276075	Leaf148_gene_3009	765	-2.812590864	3.923043912	-3.850034342	0.001215712	0.003211739	-0.936338364	0.000753333	NA	down	2.392797042	3.923043912	0.60993379	NA
Leaf148_gene_3296	contig_5	243091	244611	Leaf148_gene_3296	1521	1.525684922	4.291010128	3.991164057	0.000890661	0.00244961	-0.936751682	0.000574571	NA	up	2.015558556	4.291010128	0.469716569	NA
Leaf148_gene_3594	contig_6	256274	257599	Leaf148_gene_3594	1326	-1.518508442	3.290916402	-3.821089381	0.001295849	0.003401704	-0.940148542	0.00079789	NA	down	1.129087699	3.290916402	0.343092185	NA
Leaf148_gene_3240	contig_5	173503	174177	Leaf148_gene_3240	675	-1.2510402	3.81498445	-3.910866543	0.0010631	0.002858483	-0.940225013	0.000670475	NA	down	1.658651038	3.81498445	0.434772686	NA
Leaf148_gene_3173	contig_5	81929	82549	Leaf148_gene_3173	621	-1.054078319	4.404729618	-3.886330293	0.001122198	0.002998228	-0.941314438	0.000703253	NA	down	0.715433339	4.404729618	0.162423894	NA
Leaf148_gene_3493	contig_6	130948	132423	Leaf148_gene_3493	1476	-0.879628872	5.810142314	-4.091527588	0.000714064	0.002027517	-0.942109356	0.000475567	NA	down	0.853747084	5.810142314	0.146940821	NA
Leaf148_gene_3099	contig_4	375933	377390	Leaf148_gene_3099	1458	-0.785534812	8.189345201	-4.226147035	0.000531182	0.00156747	-0.961098283	0.00036766	NA	down	0.628273591	8.189345201	0.076718416	NA
Leaf148_gene_391	contig_1	469126	470085	Leaf148_gene_391	960	-0.631057075	6.991227333	-4.166842056	0.000605076	0.00176449	-0.967614807	0.000413872	NA	down	0.692828649	6.991227333	0.099099717	NA
Leaf148_gene_2463	contig_3	75431	75685	Leaf148_gene_2463	255	1.63086701	4.096813596	3.837580271	0.001249565	0.00329253	-0.969843868	0.000772283	NA	up	1.28919206	4.096813596	0.314681649	NA
Leaf148_gene_4049	contig_7	247435	248448	Leaf148_gene_4049	1014	0.742652467	5.053979595	3.96983291	0.000933524	0.00254917	-0.972063219	0.000597923	NA	up	0.473156601	5.053979595	0.0936206	NA
Leaf148_gene_1963	contig_2	1347665	1348606	Leaf148_gene_1963	942	-2.441407017	0.142509622	-3.751605506	0.001510457	0.003882715	-0.975736777	0.000910715	NA	down	1.846108707	0.142509622	12.95427411	GT4
Leaf148_gene_2337	contig_2	1795708	1796226	Leaf148_gene_2337	519	-2.224019467	2.778012276	-3.794895059	0.001372918	0.003566196	-0.976214101	0.000836473	NA	down	2.056612079	2.778012276	0.740317851	NA
Leaf148_gene_2743	contig_3	423436	424143	Leaf148_gene_2743	708	-2.25039943	3.239889407	-3.809729062	0.001328727	0.00347069	-0.97737929	0.000814072	NA	down	2.550029238	3.239889407	0.787072927	NA
Leaf148_gene_3491	contig_6	129094	129858	Leaf148_gene_3491	765	-1.175735275	4.406213553	-3.915532075	0.001052221	0.002832851	-0.978205032	0.000664463	NA	down	1.221063838	4.406213553	0.277123163	NA
Leaf148_gene_3346	contig_5	301074	302030	Leaf148_gene_3346	957	2.697872552	1.977454027	3.752160597	0.00150861	0.003880335	-0.984210471	0.000910156	NA	up	2.457930396	1.977454027	1.242977264	NA
Leaf148_gene_8	contig_1	16587	19520	Leaf148_gene_8	2934	-0.949016709	8.118547557	-4.194980081	0.000568804	0.001667963	-0.986412391	0.000391231	NA	down	0.622765581	8.118547557	0.07670899	NA
Leaf148_gene_2088	contig_2	1508138	1509139	Leaf148_gene_2088	1002	-2.292130943	3.826703252	-3.834541427	0.001257968	0.003308456	-0.992595211	0.000776019	NA	down	2.730326492	3.826703252	0.713493133	NA
Leaf148_gene_3117	contig_5	22029	22631	Leaf148_gene_3117	603	-0.956645395	6.296624251	-4.064827919	0.000757281	0.00213153	-0.994541298	0.000499963	NA	down	0.625044218	6.296624251	0.099266558	NA
Leaf148_gene_3198	contig_5	118931	120031	Leaf148_gene_3198	1101	-0.726781478	7.67953566	-4.179074717	0.000589029	0.001724867	-1.006284951	0.000404578	NA	down	0.645747535	7.67953566	0.084086794	NA
Leaf148_gene_2307	contig_2	1762811	1765801	Leaf148_gene_2307	2991	-0.486451881	7.859538619	-4.178236311	0.000590115	0.001726845	-1.008222414	0.000405042	NA	down	0.312453767	7.859538619	0.039754721	NA
Leaf148_gene_2123	contig_2	1542548	1543090	Leaf148_gene_2123	543	-1.386441925	3.957515357	-3.864781102	0.001176811	0.003120366	-1.008452323	0.000731901	NA	down	1.65945893	3.957515357	0.41931838	NA
Leaf148_gene_3330	contig_5	285442	285831	Leaf148_gene_3330	390	-1.803445946	2.68101731	-3.781662663	0.001413576	0.003665019	-1.014845829	0.000859653	NA	down	2.243984279	2.68101731	0.836989851	NA
Leaf148_gene_2216	contig_2	1646212	1647132	Leaf148_gene_2216	921	2.131844993	0.287024968	3.72873971	0.001588577	0.004063668	-1.020804426	0.000953158	NA	up	1.709378757	0.287024968	5.955505427	NA
Leaf148_gene_794	contig_1	932296	932895	Leaf148_gene_794	600	-1.689470801	2.421368522	-3.772034336	0.001443914	0.003734616	-1.021234758	0.000875977	NA	down	1.929524326	2.421368522	0.796873466	NA
Leaf148_gene_2011	contig_2	1414849	1416813	Leaf148_gene_2011	1965	-1.121411023	4.581950796	-3.900625896	0.001087376	0.002916304	-1.025603999	0.000684037	NA	down	0.926548837	4.581950796	0.202217108	NA
Leaf148_gene_1098	contig_2	305138	305518	Leaf148_gene_1098	381	1.924600981	2.851970718	3.808502463	0.001332326	0.003475035	-1.034487316	0.000815091	NA	up	1.71106839	2.851970718	0.599960013	NA
Leaf148_gene_3195	contig_5	116467	116904	Leaf148_gene_3195	438	-1.080830818	4.979558936	-3.94064916	0.000995543	0.002702739	-1.039648701	0.000633944	NA	down	1.264820768	4.979558936	0.25400257	NA
Leaf148_gene_1499	contig_2	745070	746206	Leaf148_gene_1499	1137	0.706925133	7.711245399	4.147459071	0.000631411	0.001826101	-1.041537595	0.000428323	NA	up	0.571944985	7.711245399	0.074170248	NA
Leaf148_gene_3969	contig_7	156958	158211	Leaf148_gene_3969	1254	-0.700248033	5.088149976	-3.948946173	0.000977502	0.00265597	-1.042576173	0.000622974	NA	down	0.488568121	5.088149976	0.096020778	NA
Leaf148_gene_3027	contig_4	295913	296752	Leaf148_gene_3027	840	-1.656185766	3.434691966	-3.761392415	0.001478205	0.003813786	-1.045506677	0.000894547	NA	down	1.131748133	3.434691966	0.329504987	NA
Leaf148_gene_4169	contig_9	45331	45561	Leaf148_gene_4169	231	2.147217806	0.242937936	3.714629336	0.001638784	0.004179396	-1.048833549	0.000980303	NA	up	1.733250541	0.242937936	7.134540477	NA
Leaf148_gene_2283	contig_2	1729621	1730718	Leaf148_gene_2283	1098	-0.757469966	9.570539123	-4.244551271	0.000510156	0.001517127	-1.050276258	0.000355852	NA	down	0.522865812	9.570539123	0.054632848	NA
Leaf148_gene_2661	contig_3	331778	332668	Leaf148_gene_2661	891	0.66300625	5.617336599	4.04015687	0.000799551	0.00222963	-1.052526081	0.000522973	NA	up	0.698103617	5.617336599	0.124276622	NA
Leaf148_gene_3165	contig_5	75093	75755	Leaf148_gene_3165	663	-1.011948682	6.173808018	-4.040910692	0.000798225	0.002227408	-1.054326785	0.000522452	NA	down	0.759188103	6.173808018	0.122969179	NA
Leaf148_gene_1758	contig_2	1067905	1069143	Leaf148_gene_1758	1239	-0.954249852	5.855638622	-4.016498577	0.000842315	0.002338034	-1.059530311	0.0005484	NA	down	0.734600193	5.855638622	0.125451764	NA
Leaf148_gene_411	contig_1	493726	494145	Leaf148_gene_411	420	-1.228598498	3.76157153	-3.816665911	0.001308553	0.003426657	-1.060287596	0.000803743	NA	down	1.12533455	3.76157153	0.299166064	NA
Leaf148_gene_3486	contig_6	124858	125574	Leaf148_gene_3486	717	-2.063627401	4.580592701	-3.888372936	0.001117155	0.002988549	-1.060539768	0.000700982	NA	down	1.60514129	4.580592701	0.350422182	NA
Leaf148_gene_1677	contig_2	965724	966119	Leaf148_gene_1677	396	-0.696702842	5.272869451	-3.956911296	0.000960491	0.002612635	-1.062878225	0.000612809	NA	down	0.49582753	5.272869451	0.09403372	NA
Leaf148_gene_1549	contig_2	801667	802242	Leaf148_gene_1549	576	-1.030090222	7.516850168	-4.130515426	0.000655377	0.001886338	-1.063629442	0.000442452	NA	down	0.768688524	7.516850168	0.102262052	NA
Leaf148_gene_3278	contig_5	226687	227061	Leaf148_gene_3278	375	-2.311888453	1.706063345	-3.7167874	0.001631004	0.004167131	-1.069851027	0.000977426	NA	down	2.100469222	1.706063345	1.231178917	NA
Leaf148_gene_606	contig_1	710754	712007	Leaf148_gene_606	1254	-1.263265862	4.975101255	-3.908087475	0.001069634	0.002870548	-1.087955005	0.000673305	NA	down	0.98344345	4.975101255	0.197673052	NA
Leaf148_gene_1052	contig_2	254312	254758	Leaf148_gene_1052	447	-1.929581021	3.100872837	-3.740923132	0.001546464	0.003963167	-1.089441227	0.000929585	NA	down	1.425955531	3.100872837	0.459856178	NA
Leaf148_gene_2213	contig_2	1643993	1644499	Leaf148_gene_2213	507	-2.933810738	1.813183794	-3.716040165	0.001633694	0.004169857	-1.09171642	0.000978066	NA	down	2.33913794	1.813183794	1.290072164	NA
Leaf148_gene_1236	contig_2	451844	452602	Leaf148_gene_1236	759	-1.458901125	5.297707646	-3.93546664	0.001006981	0.002725001	-1.099575499	0.000639166	NA	down	1.166115372	5.297707646	0.220116973	NA
Leaf148_gene_327	contig_1	390896	391378	Leaf148_gene_327	483	-1.18141824	4.298734387	-3.818769227	0.001302497	0.003417024	-1.106053641	0.000801484	NA	down	0.970306435	4.298734387	0.225719095	NA
Leaf148_gene_3568	contig_6	228518	229465	Leaf148_gene_3568	948	-2.498708377	3.296134596	-3.767354956	0.001458893	0.003768584	-1.108305005	0.000883944	NA	down	2.378793304	3.296134596	0.721691798	NA
Leaf148_gene_866	contig_2	8325	8912	Leaf148_gene_866	588	-1.06487347	5.308027167	-3.924566493	0.001031471	0.002780544	-1.109911033	0.000652194	NA	down	0.665229967	5.308027167	0.125325275	NA
Leaf148_gene_3171	contig_5	79190	79570	Leaf148_gene_3171	381	2.09085743	0.289184795	3.682898666	0.001757544	0.004444559	-1.111531053	0.001042498	NA	up	1.690036813	0.289184795	5.844141335	NA
Leaf148_gene_1234	contig_2	450807	451163	Leaf148_gene_1234	357	1.127686002	5.869075467	3.981440539	0.000909949	0.002492881	-1.111734628	0.000584721	NA	up	0.850008821	5.869075467	0.144828402	NA
Leaf148_gene_2670	contig_3	344854	345891	Leaf148_gene_2670	1038	-1.162796865	3.993025679	-3.817964863	0.001304809	0.003420958	-1.122656444	0.000802407	NA	down	1.24713345	3.993025679	0.312327931	NA
Leaf148_gene_2801	contig_3	480810	480883	Leaf148_gene_2801	74	-2.005253068	1.21952334	-3.696400161	0.001705997	0.004332429	-1.124796633	0.001016198	NA	down	2.058245515	1.21952334	1.687745899	NA
Leaf148_gene_3706	contig_6	375040	375657	Leaf148_gene_3706	618	-1.271090462	3.397063127	-3.759797983	0.001483412	0.003822533	-1.127768583	0.000896599	NA	down	1.428061567	3.397063127	0.420381227	NA
Leaf148_gene_3911	contig_7	79476	80894	Leaf148_gene_3911	1419	-0.755319326	5.937824194	-3.989172172	0.000894579	0.002455569	-1.141946796	0.000575969	NA	down	0.556312288	5.937824194	0.093689586	NA
Leaf148_gene_2371	contig_2	1830332	1832446	Leaf148_gene_2371	2115	-0.779404789	10.4688959	-4.235056828	0.000520896	0.001541441	-1.161107132	0.000361554	NA	down	0.565882954	10.4688959	0.054053738	NA
Leaf148_gene_2245	contig_2	1680953	1681786	Leaf148_gene_2245	834	-1.771304464	2.334414204	-3.695609355	0.001708974	0.004337372	-1.164989086	0.001017357	NA	down	2.026628667	2.334414204	0.868152988	NA
Leaf148_gene_886	contig_2	38317	38418	Leaf148_gene_886	102	-1.115704353	6.966636919	-4.063241971	0.000759929	0.002136446	-1.165423479	0.000501117	NA	down	0.860849683	6.966636919	0.123567468	NA
Leaf148_gene_795	contig_1	932870	934336	Leaf148_gene_795	1467	-0.483915015	8.323253636	-4.144975918	0.000634867	0.001832319	-1.170600233	0.000429782	NA	down	0.527226518	8.323253636	0.0633438	NA
Leaf148_gene_2671	contig_3	345891	347921	Leaf148_gene_2671	2031	-1.399860034	4.548744248	-3.810743995	0.001325756	0.003465081	-1.175843249	0.000812756	NA	down	1.145799666	4.548744248	0.251893622	NA
Leaf148_gene_2478	contig_3	91915	92415	Leaf148_gene_2478	501	-1.354377857	4.692406306	-3.842687684	0.001235569	0.003259734	-1.178511858	0.00076459	NA	down	1.088609018	4.692406306	0.231993768	NA
Leaf148_gene_1698	contig_2	988848	989717	Leaf148_gene_1698	870	1.670468115	2.756605056	3.686713731	0.001742823	0.004412635	-1.178609515	0.001035011	NA	up	1.27201584	2.756605056	0.461442903	NA
Leaf148_gene_2758	contig_3	436744	437730	Leaf148_gene_2758	987	-1.500296696	4.486496246	-3.809146599	0.001330435	0.003472996	-1.179226117	0.000814613	NA	down	1.372709651	4.486496246	0.305964739	NA
Leaf148_gene_1522	contig_2	767456	769150	Leaf148_gene_1522	1695	-0.530222602	6.903111249	-4.059397683	0.000766387	0.002149972	-1.179724871	0.000504289	NA	down	0.594884276	6.903111249	0.086176255	NA
Leaf148_gene_3012	contig_4	279424	280452	Leaf148_gene_3012	1029	-1.487451662	4.042241501	-3.771526526	0.001445533	0.003736364	-1.182485968	0.000876387	NA	down	1.684636325	4.042241501	0.416757961	NA
Leaf148_gene_1859	contig_2	1205106	1206281	Leaf148_gene_1859	1176	-0.617540349	6.992938252	-4.052541726	0.000778043	0.002178312	-1.182798424	0.000510936	NA	down	0.428040972	6.992938252	0.061210461	NA
Leaf148_gene_168	contig_1	205839	207062	Leaf148_gene_168	1224	-1.04410892	6.159110683	-3.968011607	0.000937279	0.002556105	-1.19447527	0.00059955	NA	down	0.673099062	6.159110683	0.109285106	NA
Leaf148_gene_3559	contig_6	218886	219770	Leaf148_gene_3559	885	-1.08234314	3.946778369	-3.738620706	0.001554336	0.003978496	-1.209153726	0.000933181	NA	down	0.879611973	3.946778369	0.222868347	NA
Leaf148_gene_774	contig_1	913591	913666	Leaf148_gene_774	76	-2.26918038	4.54688637	-3.760460334	0.001481246	0.003819292	-1.214328878	0.000895838	NA	down	2.226203431	4.54688637	0.489610527	NA
Leaf148_gene_2797	contig_3	478108	478743	Leaf148_gene_2797	636	-1.050490521	9.254905471	-4.17174927	0.000598586	0.001748137	-1.216900843	0.000410036	NA	down	0.878117177	9.254905471	0.094881269	NA
Leaf148_gene_1303	contig_2	529862	530572	Leaf148_gene_1303	711	2.947251244	1.123886336	3.620553881	0.002016438	0.005006002	-1.24041013	0.001174188	NA	up	2.335526548	1.123886336	2.078080739	NA
Leaf148_gene_3810	contig_6	496858	498594	Leaf148_gene_3810	1737	-1.330895232	5.991837656	-3.896923203	0.00109629	0.002938337	-1.246373308	0.000689205	NA	down	1.019097289	5.991837656	0.170080925	NA
Leaf148_gene_2692	contig_3	373880	376363	Leaf148_gene_2692	2484	-0.834162016	5.208583493	-3.875621311	0.001149013	0.003060157	-1.252442105	0.000717779	NA	down	0.825581149	5.208583493	0.158503968	NA
Leaf148_gene_4289	contig_11	34382	39475	Leaf148_gene_4289	5094	0.581631619	6.664617852	4.003225657	0.000867305	0.002391626	-1.253045056	0.000560971	NA	up	0.481507735	6.664617852	0.072248364	NA
Leaf148_gene_1823	contig_2	1157053	1157487	Leaf148_gene_1823	435	-1.918309602	1.879278118	-3.640636119	0.001929146	0.004827711	-1.256026202	0.001132369	NA	down	1.931550704	1.879278118	1.027815247	NA
Leaf148_gene_1625	contig_2	897773	898030	Leaf148_gene_1625	258	-1.467556873	1.358476219	-3.632270301	0.001965044	0.004892842	-1.258832954	0.001147646	NA	down	2.026544302	1.358476219	1.491777533	NA
Leaf148_gene_96	contig_1	109635	110285	Leaf148_gene_96	651	-2.644717586	3.423285256	-3.673233046	0.001795397	0.00452895	-1.262698656	0.001062293	NA	down	2.10845711	3.423285256	0.615916277	NA
Leaf148_gene_1281	contig_2	506596	507069	Leaf148_gene_1281	474	-0.749980709	5.959320868	-3.932193481	0.001014273	0.00274297	-1.266251751	0.00064338	NA	down	0.631800722	5.959320868	0.106018913	NA
Leaf148_gene_910	contig_2	69050	69940	Leaf148_gene_910	891	-0.983097271	4.989901839	-3.824912123	0.001284969	0.00337525	-1.268902661	0.000791686	NA	down	0.685340571	4.989901839	0.137345502	NA
Leaf148_gene_3025	contig_4	292123	293535	Leaf148_gene_3025	1413	-1.827969718	3.484147464	-3.64297636	0.001919222	0.004807194	-1.276395486	0.001127557	NA	down	1.727921382	3.484147464	0.495938074	NA
Leaf148_gene_3880	contig_7	43295	43370	Leaf148_gene_3880	76	-1.688277919	3.391939876	-3.715940516	0.001634053	0.004169857	-1.279043244	0.000978066	NA	down	2.790003006	3.391939876	0.822539051	NA
Leaf148_gene_3596	contig_6	259906	260451	Leaf148_gene_3596	546	-1.437753528	3.259858087	-3.640234463	0.001930855	0.004827711	-1.281098569	0.001132369	NA	down	1.053431804	3.259858087	0.323152658	NA
Leaf148_gene_1500	contig_2	746244	746609	Leaf148_gene_1500	366	1.074826537	5.9133327	3.878566363	0.001141575	0.003044201	-1.28156639	0.000714036	NA	up	0.914480376	5.9133327	0.154647205	NA
Leaf148_gene_3589	contig_6	250633	251529	Leaf148_gene_3589	897	-2.433211437	2.582743011	-3.643383037	0.001917502	0.004805748	-1.289672369	0.001127218	NA	down	2.511191821	2.582743011	0.972296435	NA
Leaf148_gene_1759	contig_2	1069384	1069833	Leaf148_gene_1759	450	-1.874690487	3.188905943	-3.667512912	0.00181818	0.004573164	-1.291550928	0.001072664	NA	down	1.932036302	3.188905943	0.605861802	NA
Leaf148_gene_2554	contig_3	191290	191475	Leaf148_gene_2554	186	-0.912291812	8.147095472	-4.063173934	0.000760043	0.002136446	-1.2949816	0.000501117	NA	down	0.693681545	8.147095472	0.085144644	NA
Leaf148_gene_1547	contig_2	800150	800425	Leaf148_gene_1547	276	0.692292268	5.952086202	3.928983574	0.001021476	0.002760674	-1.299977647	0.000647533	NA	up	0.584662595	5.952086202	0.09822818	NA
Leaf148_gene_4082	contig_8	16600	17718	Leaf148_gene_4082	1119	-1.9609866	3.150398934	-3.629260734	0.001978119	0.004919578	-1.30466175	0.001153917	NA	down	1.54116053	3.150398934	0.489195356	NA
Leaf148_gene_3846	contig_7	5578	6204	Leaf148_gene_3846	627	-1.35820561	5.366173153	-3.849577557	0.001216937	0.003212591	-1.306070744	0.000753533	NA	down	1.172230378	5.366173153	0.218448109	NA
Leaf148_gene_660	contig_1	786368	787264	Leaf148_gene_660	897	-2.098197803	3.260412663	-3.638331861	0.001938968	0.004842242	-1.318004925	0.001135778	NA	down	1.687532095	3.260412663	0.517582364	NA
Leaf148_gene_1699	contig_2	990016	990933	Leaf148_gene_1699	918	-0.745570899	4.758280524	-3.800665373	0.001355556	0.00352545	-1.320086132	0.000826916	NA	down	1.136413611	4.758280524	0.238828628	NA
Leaf148_gene_771	contig_1	909696	909780	Leaf148_gene_771	85	-0.569967459	7.095487514	-4.00913177	0.000856094	0.002363809	-1.327087725	0.000554446	NA	down	0.74731064	7.095487514	0.105321958	NA
Leaf148_gene_3587	contig_6	248622	249134	Leaf148_gene_3587	513	1.032782973	4.768262687	3.81407702	0.001316046	0.003443981	-1.334222749	0.000807807	NA	up	1.107529173	4.768262687	0.232271006	NA
Leaf148_gene_26	contig_1	32829	33821	Leaf148_gene_26	993	-0.985934324	4.888112041	-3.772017334	0.001443969	0.003734616	-1.353773839	0.000875977	NA	down	0.721246569	4.888112041	0.147551153	NA
Leaf148_gene_3560	contig_6	219969	220874	Leaf148_gene_3560	906	-0.929084223	6.863671109	-3.993686048	0.000885726	0.002437629	-1.354162863	0.000571761	NA	down	1.048189966	6.863671109	0.152715646	NA
Leaf148_gene_543	contig_1	643529	644404	Leaf148_gene_543	876	-1.264855126	4.621029601	-3.754573339	0.001500603	0.003864467	-1.355057392	0.000906434	NA	down	1.623595388	4.621029601	0.351349272	NA
Leaf148_gene_4258	contig_10	90263	92641	Leaf148_gene_4258	2379	-0.530236442	7.456188241	-4.004416815	0.000865033	0.002386922	-1.37364669	0.000559867	NA	down	0.49957865	7.456188241	0.067001883	NA
Leaf148_gene_2145	contig_2	1564327	1564791	Leaf148_gene_2145	465	-0.761784161	4.404412679	-3.753681397	0.001503558	0.003869708	-1.379115422	0.000907664	NA	down	1.109488212	4.404412679	0.251903782	NA
Leaf148_gene_147	contig_1	176502	176930	Leaf148_gene_147	429	1.922510782	3.062488972	3.634131909	0.001956998	0.004881476	-1.379272374	0.00114498	NA	up	1.728170245	3.062488972	0.56430252	NA
Leaf148_gene_2045	contig_2	1457198	1458310	Leaf148_gene_2045	1113	-1.181768933	5.179119293	-3.786144902	0.00139967	0.003633444	-1.384818284	0.000852247	NA	down	1.269155852	5.179119293	0.245052446	NA
Leaf148_gene_3616	contig_6	277074	279158	Leaf148_gene_3616	2085	1.790119397	2.842010419	3.606772272	0.002078607	0.005136848	-1.387623799	0.001204879	NA	up	1.641778484	2.842010419	0.577682078	NA
Leaf148_gene_2442	contig_3	41688	42383	Leaf148_gene_2442	696	-1.118348069	5.457221106	-3.807458681	0.001335397	0.003479474	-1.389781489	0.000816132	NA	down	0.87116216	5.457221106	0.159634756	NA
Leaf148_gene_2268	contig_2	1708328	1709443	Leaf148_gene_2268	1116	-0.712619754	5.412993587	-3.816645518	0.001308612	0.003426657	-1.393918646	0.000803743	NA	down	0.478905949	5.412993587	0.0884734	NA
Leaf148_gene_2074	contig_2	1495879	1496616	Leaf148_gene_2074	738	-1.14961331	5.437841485	-3.811781064	0.001322727	0.003459313	-1.39763093	0.000811403	NA	down	1.043575696	5.437841485	0.191909915	NA
Leaf148_gene_2262	contig_2	1701401	1702012	Leaf148_gene_2262	612	-1.179803006	3.796784235	-3.669737418	0.001809286	0.00455624	-1.397659094	0.001068694	NA	down	1.298051217	3.796784235	0.341881744	NA
Leaf148_gene_3725	contig_6	404338	405348	Leaf148_gene_3725	1011	-1.324129192	4.352386008	-3.674164933	0.001791713	0.004522811	-1.403905717	0.001060853	NA	down	0.994926235	4.352386008	0.22859329	NA
Leaf148_gene_2693	contig_3	376360	376959	Leaf148_gene_2693	600	-0.930859465	3.711498084	-3.629373221	0.001977629	0.004919578	-1.404269484	0.001153917	NA	down	0.675061745	3.711498084	0.1818839	NA
Leaf148_gene_496	contig_1	584742	584957	Leaf148_gene_496	216	2.246852805	0.468909863	3.536381475	0.00242712	0.005859622	-1.405887027	0.00137441	NA	up	1.618220502	0.468909863	3.451026798	NA
Leaf148_gene_2621	contig_3	286455	287171	Leaf148_gene_2621	717	-2.421015398	3.030553287	-3.594739859	0.002134441	0.005252472	-1.408073741	0.001232	NA	down	2.507559651	3.030553287	0.827426352	NA
Leaf148_gene_2975	contig_4	238323	238499	Leaf148_gene_2975	177	-2.278750298	0.487963274	-3.529863112	0.00246219	0.005927286	-1.416033341	0.001390281	NA	down	1.944362445	0.487963274	3.98464915	NA
Leaf148_gene_2476	contig_3	89891	91234	Leaf148_gene_2476	1344	-0.615932327	5.987353908	-3.850915084	0.001213352	0.003209169	-1.416359385	0.00075273	NA	down	0.380979764	5.987353908	0.063630741	NA
Leaf148_gene_878	contig_2	29022	29261	Leaf148_gene_878	240	-1.082518351	5.54765207	-3.802803945	0.001349177	0.003513203	-1.424433669	0.000824043	NA	down	0.797902703	5.54765207	0.143827099	NA
Leaf148_gene_1099	contig_2	305716	306105	Leaf148_gene_1099	390	0.992362538	5.067531996	3.783500301	0.001407858	0.003652446	-1.425405707	0.000856704	NA	up	0.968134074	5.067531996	0.191046465	NA
Leaf148_gene_1401	contig_2	637352	637831	Leaf148_gene_1401	480	-1.841312051	2.39608957	-3.541937915	0.002397617	0.005801709	-1.425652537	0.001360826	NA	down	1.461595827	2.39608957	0.609992149	NA
Leaf148_gene_4132	contig_9	2404	3954	Leaf148_gene_4132	1551	-0.550676756	6.228688686	-3.867621277	0.001169464	0.003102839	-1.433007843	0.00072779	uhpB	down	0.390488647	6.228688686	0.062691951	NA
Leaf148_gene_2760	contig_3	439011	439105	Leaf148_gene_2760	95	-2.035756738	3.558686449	-3.610718656	0.002060612	0.005106629	-1.43445747	0.001197791	NA	down	1.797254113	3.558686449	0.505033005	NA
Leaf148_gene_344	contig_1	407082	407690	Leaf148_gene_344	609	-1.029880632	4.939806556	-3.74010556	0.001549255	0.003967903	-1.447414332	0.000930696	NA	down	0.753897038	4.939806556	0.152616713	NA
Leaf148_gene_3114	contig_5	19193	19546	Leaf148_gene_3114	354	0.98529083	6.896099685	3.892515071	0.001106998	0.002963261	-1.448027757	0.000695051	NA	up	0.928062813	6.896099685	0.134577929	NA
Leaf148_gene_1551	contig_2	803480	803818	Leaf148_gene_1551	339	-1.434518196	3.586402793	-3.585559395	0.002178042	0.005344141	-1.448577609	0.001253501	NA	down	1.05876094	3.586402793	0.29521529	NA
Leaf148_gene_3626	contig_6	288748	289746	Leaf148_gene_3626	999	-2.277586622	3.372752816	-3.576537248	0.002221754	0.005435547	-1.453936756	0.001274941	NA	down	1.929498923	3.372752816	0.572084297	NA
Leaf148_gene_2585	contig_3	237667	238824	Leaf148_gene_2585	1158	-1.908288957	3.228711737	-3.559866723	0.002304827	0.005602954	-1.454481263	0.001314207	NA	down	1.559213972	3.228711737	0.482921394	NA
Leaf148_gene_841	contig_1	983635	984033	Leaf148_gene_841	399	-0.564157415	8.901741303	-4.038825611	0.000801898	0.002234694	-1.457263725	0.000524161	NA	down	0.464136229	8.901741303	0.052139937	NA
Leaf148_gene_4116	contig_8	61353	62534	Leaf148_gene_4116	1182	1.036065781	4.309542948	3.649762045	0.001890732	0.004747136	-1.458474132	0.00111347	NA	up	0.709011054	4.309542948	0.164521171	NA
Leaf148_gene_662	contig_1	788310	788792	Leaf148_gene_662	483	1.412310925	2.901715437	3.57983806	0.002205661	0.005405605	-1.462763571	0.001267918	NA	up	1.482251191	2.901715437	0.510818936	NA
Leaf148_gene_133	contig_1	161424	162821	Leaf148_gene_133	1398	2.15301026	1.833985982	3.512417476	0.002558544	0.006134673	-1.469368101	0.001438925	hypothetical protein	up	2.837361158	1.833985982	1.547100788	NA
Leaf148_gene_4163	contig_9	36071	36355	Leaf148_gene_4163	285	-1.16176368	4.646062566	-3.675916007	0.001784809	0.00450809	-1.470210113	0.0010574	NA	down	0.877726936	4.646062566	0.188918449	NA
Leaf148_gene_1994	contig_2	1390450	1390845	Leaf148_gene_1994	396	-0.514532687	8.555918898	-4.010568819	0.000853389	0.002362539	-1.474066289	0.000554148	NA	down	0.401844432	8.555918898	0.046966835	NA
Leaf148_gene_475	contig_1	556963	557685	Leaf148_gene_475	723	-1.751656667	3.355819935	-3.55596792	0.002324697	0.00564148	-1.478591918	0.001323244	NA	down	1.379282167	3.355819935	0.411011971	NA
Leaf148_gene_1268	contig_2	491840	492430	Leaf148_gene_1268	591	-2.169308776	2.559994785	-3.54007756	0.002407455	0.005818823	-1.493257686	0.001364841	NA	down	2.012622332	2.559994785	0.7861822	NA
Leaf148_gene_3802	contig_6	485539	486744	Leaf148_gene_3802	1206	-0.761793069	6.630081635	-3.868264788	0.001167805	0.003100394	-1.498985283	0.000727216	NA	down	0.564907971	6.630081635	0.085203773	NA
Leaf148_gene_3113	contig_5	14782	18786	Leaf148_gene_3113	4005	-1.072423782	6.102942946	-3.84998243	0.001215851	0.003211739	-1.503436371	0.000753333	NA	down	1.23556197	6.102942946	0.202453469	NA
Leaf148_gene_2339	contig_2	1797327	1798229	Leaf148_gene_2339	903	-1.074957716	6.810713075	-3.871318654	0.001159967	0.003081529	-1.504294829	0.000722791	NA	down	0.750079289	6.810713075	0.11013227	NA
Leaf148_gene_2237	contig_2	1671647	1671967	Leaf148_gene_2237	321	-1.236660177	4.36003186	-3.632364898	0.001964634	0.004892842	-1.516353306	0.001147646	NA	down	0.851853366	4.36003186	0.195377785	NA
Leaf148_gene_3818	contig_6	508036	508557	Leaf148_gene_3818	522	-1.704493142	3.970757107	-3.583977672	0.002185643	0.005359666	-1.516945553	0.001257142	NA	down	1.676193475	3.970757107	0.422134477	NA
Leaf148_gene_3121	contig_5	24454	25914	Leaf148_gene_3121	1461	-0.982493743	4.411879373	-3.690485551	0.00172839	0.004378727	-1.517073662	0.001027057	NA	down	1.008060112	4.411879373	0.228487687	NA
Leaf148_gene_893	contig_2	45339	47738	Leaf148_gene_893	2400	-1.630754101	5.71762987	-3.77777082	0.001425761	0.003692064	-1.523695313	0.000865996	NA	down	1.560054853	5.71762987	0.27284992	NA
Leaf148_gene_1419	contig_2	655031	655492	Leaf148_gene_1419	462	-1.008477061	3.479308616	-3.596458839	0.002126374	0.005238748	-1.524054657	0.00122878	NA	down	1.341319326	3.479308616	0.385513179	NA
Leaf148_gene_940	contig_2	107709	107876	Leaf148_gene_940	168	-0.958707528	2.883381055	-3.673005751	0.001796297	0.00452895	-1.526172389	0.001062293	NA	down	3.023572969	2.883381055	1.048620668	NA
Leaf148_gene_3805	contig_6	489754	490791	Leaf148_gene_3805	1038	-1.542247316	4.721348242	-3.640381571	0.001930229	0.004827711	-1.528943053	0.001132369	NA	down	1.228820195	4.721348242	0.260268917	NA
Leaf148_gene_3611	contig_6	272637	273092	Leaf148_gene_3611	456	1.481204259	2.895252854	3.590564803	0.002154161	0.005291716	-1.530483704	0.001241204	NA	up	1.712831813	2.895252854	0.591600078	NA
Leaf148_gene_2002	contig_2	1401767	1404727	Leaf148_gene_2002	2961	0.360418266	9.69559477	4.045988346	0.00078935	0.002207034	-1.542680573	0.000517673	NA	up	0.352210936	9.69559477	0.036326904	NA
Leaf148_gene_4000	contig_7	194232	194936	Leaf148_gene_4000	705	-1.041704256	4.231737339	-3.649810664	0.001890529	0.004747136	-1.547314694	0.00111347	NA	down	0.987451849	4.231737339	0.233344315	NA
Leaf148_gene_2543	contig_3	174395	174853	Leaf148_gene_2543	459	2.419090466	0.768926456	3.461851116	0.002859459	0.006748515	-1.555364131	0.001582906	NA	up	1.788905297	0.768926456	2.326497264	NA
Leaf148_gene_1888	contig_2	1248208	1248987	Leaf148_gene_1888	780	-1.666605518	3.285162762	-3.507654082	0.002585496	0.006185201	-1.568020348	0.001450777	NA	down	1.156270893	3.285162762	0.351967612	NA
Leaf148_gene_3537	contig_6	186010	186642	Leaf148_gene_3537	633	-1.274707342	3.077724563	-3.49353644	0.002667042	0.006351394	-1.569560807	0.001489758	NA	down	0.903692612	3.077724563	0.293623615	NA
Leaf148_gene_107	contig_1	120884	121258	Leaf148_gene_107	375	1.430773906	3.594209723	3.626399693	0.00199063	0.004947769	-1.571628007	0.001160529	NA	up	1.800670657	3.594209723	0.500992094	NA
Leaf148_gene_3877	contig_7	42350	42436	Leaf148_gene_3877	87	-1.1215798	5.542243203	-3.762085356	0.001475947	0.003810298	-1.578954298	0.000893729	NA	down	1.063360963	5.542243203	0.191864724	NA
Leaf148_gene_3592	contig_6	253968	254978	Leaf148_gene_3592	1011	-2.006750099	4.263873136	-3.553486217	0.002337433	0.005669118	-1.581061611	0.001329726	NA	down	2.087582199	4.263873136	0.489597634	NA
Leaf148_gene_767	contig_1	903453	905924	Leaf148_gene_767	2472	-0.720929642	8.015886018	-3.926408383	0.001027291	0.002772829	-1.583152438	0.000650384	NA	down	0.495129433	8.015886018	0.061768522	NA
Leaf148_gene_4073	contig_8	2437	4044	Leaf148_gene_4073	1608	-0.951483438	6.035237969	-3.780849972	0.001416112	0.003669334	-1.583399162	0.000860665	NA	down	0.66433672	6.035237969	0.110076309	NA
Leaf148_gene_3743	contig_6	421394	422296	Leaf148_gene_3743	903	-1.546473619	5.01156229	-3.685339443	0.001748112	0.004423364	-1.583489543	0.001037527	NA	down	2.144745377	5.01156229	0.427959437	NA
Leaf148_gene_2138	contig_2	1556418	1556885	Leaf148_gene_2138	468	-1.724547492	3.667604672	-3.52654024	0.002480261	0.005963964	-1.584980404	0.001398884	NA	down	1.476386022	3.667604672	0.402547754	NA
Leaf148_gene_1560	contig_2	811410	811991	Leaf148_gene_1560	582	-0.958487703	4.573466989	-3.60730879	0.002076151	0.005136063	-1.588747106	0.001204695	NA	down	0.604872104	4.573466989	0.132256799	NA
Leaf148_gene_1421	contig_2	655610	656095	Leaf148_gene_1421	486	-0.758502012	7.434462315	-3.872460087	0.001157051	0.003075724	-1.608056071	0.00072143	NA	down	0.514079619	7.434462315	0.069148191	NA
Leaf148_gene_1042	contig_2	244232	245239	Leaf148_gene_1042	1008	-2.079232095	3.443237537	-3.514581491	0.002546391	0.006111512	-1.613752538	0.001433492	NA	down	2.657257439	3.443237537	0.771732246	NA
Leaf148_gene_2541	contig_3	172321	173313	Leaf148_gene_2541	993	-1.846550293	0.220382892	-3.429605684	0.003069385	0.007175539	-1.616461786	0.001683067	NA	down	1.431137009	0.220382892	6.493866173	NA
Leaf148_gene_64	contig_1	74535	76037	Leaf148_gene_64	1503	-0.957025506	4.875533102	-3.671607625	0.001801842	0.004540211	-1.621703471	0.001064934	NA	down	0.826617806	4.875533102	0.169544087	NA
Leaf148_gene_1703	contig_2	995461	996732	Leaf148_gene_1703	1272	-0.709516238	5.925329471	-3.750646268	0.001513656	0.00388619	-1.622072463	0.00091153	NA	down	0.79002283	5.925329471	0.133329773	NA
Leaf148_gene_2968	contig_4	227603	227977	Leaf148_gene_2968	375	-2.259241775	2.948351625	-3.466146795	0.002832588	0.006696365	-1.623336403	0.001570673	NA	down	1.791821746	2.948351625	0.607736788	NA
Leaf148_gene_501	contig_1	588790	589017	Leaf148_gene_501	228	2.12166785	0.297440585	3.423373043	0.003111685	0.007254277	-1.624223833	0.001701535	NA	up	1.769716656	0.297440585	5.949815675	NA
Leaf148_gene_2120	contig_2	1539871	1541328	Leaf148_gene_2120	1458	-1.121679216	6.883306939	-3.829650104	0.001271612	0.00334225	-1.626312712	0.000783945	NA	down	0.865412721	6.883306939	0.125726301	NA
Leaf148_gene_2414	contig_3	10338	10949	Leaf148_gene_2414	612	-1.537668417	3.747565609	-3.528857052	0.002467647	0.005937027	-1.63379501	0.001392566	NA	down	1.299095477	3.747565609	0.346650496	NA
Leaf148_gene_2174	contig_2	1596644	1596868	Leaf148_gene_2174	225	-1.213200952	3.540448204	-3.532422404	0.002448361	0.005900746	-1.644443071	0.001384056	NA	down	1.720177628	3.540448204	0.485864368	NA
Leaf148_gene_2091	contig_2	1510823	1511146	Leaf148_gene_2091	324	-2.457306649	3.444224372	-3.489701851	0.002689628	0.006401559	-1.644771254	0.001501525	NA	down	2.049592261	3.444224372	0.595080935	NA
Leaf148_gene_2763	contig_3	444747	445385	Leaf148_gene_2763	639	-1.786375144	1.841805539	-3.448764257	0.002942887	0.006922117	-1.652942173	0.001623625	NA	down	2.139294273	1.841805539	1.161520165	NA
Leaf148_gene_2703	contig_3	384321	385211	Leaf148_gene_2703	891	-0.777459742	4.800806706	-3.606706127	0.00207891	0.005136848	-1.653419136	0.001204879	NA	down	0.513739912	4.800806706	0.107011164	NA
Leaf148_gene_3512	contig_6	151931	152353	Leaf148_gene_3512	423	-2.44017426	1.825445759	-3.433215689	0.003045144	0.007130756	-1.658816813	0.001672562	NA	down	2.10241162	1.825445759	1.151725056	NA
Leaf148_gene_565	contig_1	672040	673644	Leaf148_gene_565	1605	-2.207141796	3.591215241	-3.487355743	0.002703541	0.006431034	-1.661014838	0.001508438	NA	down	1.917212789	3.591215241	0.533861844	NA
Leaf148_gene_2759	contig_3	437727	438302	Leaf148_gene_2759	576	-1.19473469	4.833246429	-3.61728763	0.002031003	0.005039186	-1.667586414	0.001181972	NA	down	0.902989161	4.833246429	0.186828703	NA
Leaf148_gene_562	contig_1	667094	667612	Leaf148_gene_562	519	-0.874166589	4.271937326	-3.587529985	0.002168609	0.0053241	-1.667641672	0.0012488	NA	down	1.019422245	4.271937326	0.238632304	NA
Leaf148_gene_3872	contig_7	33308	34519	Leaf148_gene_3872	1212	1.958124028	2.387848845	3.424880168	0.003101404	0.007234316	-1.6722852	0.001696853	NA	up	1.848822882	2.387848845	0.774262946	NA
Leaf148_gene_233	contig_1	278979	279998	Leaf148_gene_233	1020	1.752111449	1.429287596	3.422254425	0.003119338	0.007264767	-1.674637639	0.001703996	NA	up	2.233455819	1.429287596	1.562635697	NA
Leaf148_gene_1618	contig_2	889366	890244	Leaf148_gene_1618	879	-1.314720177	4.692764716	-3.601481671	0.002102976	0.005187175	-1.68412673	0.001216684	NA	down	1.088822587	4.692764716	0.232021559	NA
Leaf148_gene_1225	contig_2	441490	442797	Leaf148_gene_1225	1308	-0.873129554	5.644842313	-3.701667636	0.001686298	0.004295363	-1.691221882	0.001007504	NA	down	0.649781524	5.644842313	0.11511066	NA
Leaf148_gene_3696	contig_6	366025	367350	Leaf148_gene_3696	1326	1.197891673	3.903395391	3.479625287	0.002749888	0.006526525	-1.692956067	0.001530836	NA	up	0.855344219	3.903395391	0.219128254	NA
Leaf148_gene_1079	contig_2	286732	288237	Leaf148_gene_1079	1506	1.282432906	7.11787686	3.802417572	0.001350327	0.003514024	-1.695500396	0.000824236	NA	up	1.042928203	7.11787686	0.146522372	NA
Leaf148_gene_576	contig_1	683395	683994	Leaf148_gene_576	600	-1.267118621	4.814107561	-3.591108899	0.002151581	0.005288465	-1.696858377	0.001240442	NA	down	0.867495838	4.814107561	0.180198682	NA
Leaf148_gene_2696	contig_3	378685	379956	Leaf148_gene_2696	1272	-1.494670992	4.343721133	-3.540223996	0.002406679	0.005818823	-1.697602708	0.001364841	NA	down	1.02775059	4.343721133	0.236606025	NA
Leaf148_gene_1690	contig_2	978771	979790	Leaf148_gene_1690	1020	-2.151748717	3.093589356	-3.440912264	0.002994095	0.007026855	-1.704908924	0.001648192	NA	down	1.842102166	3.093589356	0.595457882	NA
Leaf148_gene_205	contig_1	248982	249512	Leaf148_gene_205	531	-1.232288736	3.572201501	-3.449288906	0.002939496	0.006921066	-1.707678761	0.001623378	NA	down	1.131199836	3.572201501	0.316667421	NA
Leaf148_gene_2443	contig_3	42660	44681	Leaf148_gene_2443	2022	-2.225427246	2.883828542	-3.41987277	0.003135693	0.007294083	-1.70869294	0.001710872	NA	down	1.74158153	2.883828542	0.603912994	NA
Leaf148_gene_3128	contig_5	33566	33772	Leaf148_gene_3128	207	-1.352529377	3.305217187	-3.464584269	0.002842333	0.006711861	-1.709150056	0.001574308	NA	down	1.309118892	3.305217187	0.396076511	NA
Leaf148_gene_1324	contig_2	555273	555818	Leaf148_gene_1324	546	-1.060259456	4.773732551	-3.534688611	0.00243618	0.005878122	-1.714451843	0.00137875	NA	down	0.893937871	4.773732551	0.187261825	NA
Leaf148_gene_3227	contig_5	154957	155379	Leaf148_gene_3227	423	-1.472869979	4.425352613	-3.557733991	0.002315676	0.005622829	-1.716457445	0.001318869	hypothetical protein	down	1.606980671	4.425352613	0.363130537	NA
Leaf148_gene_1640	contig_2	921940	922401	Leaf148_gene_1640	462	1.142410218	3.332300671	3.511644554	0.002562898	0.006141615	-1.722250417	0.001440553	NA	up	1.693783436	3.332300671	0.508292499	NA
Leaf148_gene_2886	contig_4	119021	119518	Leaf148_gene_2886	498	-0.720684678	9.377606655	-3.940023104	0.000996918	0.002704726	-1.723839618	0.00063441	NA	down	0.551405938	9.377606655	0.058800284	NA
Leaf148_gene_2020	contig_2	1427275	1427508	Leaf148_gene_2020	234	-2.216442299	1.242620656	-3.392012288	0.003333431	0.007698725	-1.731059414	0.001805783	NA	down	2.159692746	1.242620656	1.738014523	NA
Leaf148_gene_3058	contig_4	329882	330484	Leaf148_gene_3058	603	-2.064791674	1.956100312	-3.399557295	0.003278696	0.007593148	-1.737761183	0.001781019	NA	down	1.829273437	1.956100312	0.93516341	NA
Leaf148_gene_3137	contig_5	41720	42616	Leaf148_gene_3137	897	-1.673413598	3.445319744	-3.448081473	0.002947305	0.006928637	-1.738004615	0.001625154	NA	down	1.481923025	3.445319744	0.430126414	NA
Leaf148_gene_1985	contig_2	1382585	1383319	Leaf148_gene_1985	735	-1.787526258	2.618058968	-3.426700557	0.00308903	0.007213451	-1.740761963	0.001691959	NA	down	2.250325742	2.618058968	0.859539747	NA
Leaf148_gene_549	contig_1	649098	651422	Leaf148_gene_549	2325	-1.013064421	5.623251539	-3.66848496	0.001814289	0.004566104	-1.74152369	0.001071008	NA	down	0.795115016	5.623251539	0.141397732	NA
Leaf148_gene_3214	contig_5	137687	139027	Leaf148_gene_3214	1341	-0.682974977	9.720627105	-3.93781139	0.00100179	0.002713491	-1.752491021	0.000636466	NA	down	0.480174434	9.720627105	0.049397475	NA
Leaf148_gene_2407	contig_3	2635	2901	Leaf148_gene_2407	267	1.645074873	1.951774056	3.425933443	0.003094238	0.007221606	-1.756804151	0.001693872	NA	up	1.702047991	1.951774056	0.872051755	NA
Leaf148_gene_2713	contig_3	394319	395227	Leaf148_gene_2713	909	-1.282458046	4.6796547	-3.561796017	0.002295058	0.005585658	-1.757840296	0.00131015	NA	down	1.504043992	4.6796547	0.321400635	NA
Leaf148_gene_3899	contig_7	66912	67160	Leaf148_gene_3899	249	2.096670495	2.187169686	3.414582883	0.003172324	0.007371143	-1.76483936	0.001728947	NA	up	1.887658448	2.187169686	0.863059899	NA
Leaf148_gene_3347	contig_5	302034	304157	Leaf148_gene_3347	2124	1.048829952	3.652234653	3.427878974	0.003081046	0.007198802	-1.770101485	0.001688523	NA	up	0.931304819	3.652234653	0.254995888	NA
Leaf148_gene_3026	contig_4	293532	294887	Leaf148_gene_3026	1356	-2.537700023	3.056249779	-3.400213052	0.00327398	0.007586404	-1.776676556	0.001779438	NA	down	1.988377243	3.056249779	0.650593828	NA
Leaf148_gene_51	contig_1	62130	62669	Leaf148_gene_51	540	-1.688575283	3.290111438	-3.466733139	0.002828939	0.006696365	-1.782386313	0.001570673	NA	down	2.509335027	3.290111438	0.76268998	NA
Leaf148_gene_1818	contig_2	1152337	1153314	Leaf148_gene_1818	978	-0.674001209	5.868862055	-3.69896084	0.001696392	0.004315851	-1.784706841	0.001012309	NA	down	0.805607915	5.868862055	0.137268163	NA
Leaf148_gene_1047	contig_2	249294	249932	Leaf148_gene_1047	639	-0.995775297	4.582207329	-3.543609324	0.002388812	0.005787059	-1.79024112	0.00135739	NA	down	0.782047777	4.582207329	0.170670535	NA
Leaf148_gene_2746	contig_3	426248	426344	Leaf148_gene_2746	97	-2.216585574	2.801016401	-3.363927815	0.003545217	0.008134282	-1.793549831	0.001907946	NA	down	1.77357343	2.801016401	0.633189234	NA
Leaf148_gene_2010	contig_2	1414168	1414596	Leaf148_gene_2010	429	-1.152396614	4.426115889	-3.530425381	0.002459145	0.005923344	-1.794552045	0.001389357	NA	down	1.002477613	4.426115889	0.226491497	GT2
Leaf148_gene_2291	contig_2	1738044	1738775	Leaf148_gene_2291	732	-1.165598486	4.413307342	-3.509622244	0.002574326	0.006161981	-1.797854991	0.00144533	NA	down	1.07938676	4.413307342	0.24457548	NA
Leaf148_gene_2251	contig_2	1689710	1691518	Leaf148_gene_2251	1809	-0.930908233	6.825971036	-3.751123847	0.001512063	0.003884469	-1.798605869	0.000911126	NA	down	0.744136842	6.825971036	0.109015529	NA
Leaf148_gene_3861	contig_7	22544	23509	Leaf148_gene_3861	966	-0.910967451	6.712637995	-3.748124353	0.001522098	0.003903102	-1.802872955	0.000915496	NA	down	0.677477717	6.712637995	0.100925704	NA
Leaf148_gene_3300	contig_5	248927	250654	Leaf148_gene_3300	1728	1.68359102	3.891375217	3.449087862	0.002940795	0.006921066	-1.805200659	0.001623378	NA	up	1.203193167	3.891375217	0.309194848	NA
Leaf148_gene_359	contig_1	429697	431838	Leaf148_gene_359	2142	-2.291234025	3.865284889	-3.430960662	0.003060264	0.007158194	-1.809463513	0.001678998	NA	down	2.093361523	3.865284889	0.541580138	NA
Leaf148_gene_3856	contig_7	17912	18904	Leaf148_gene_3856	993	1.244865409	2.451074415	3.418467125	0.003145386	0.007312588	-1.810045575	0.001715212	NA	up	1.835615676	2.451074415	0.748902467	NA
Leaf148_gene_3066	contig_4	337117	337917	Leaf148_gene_3066	801	-1.100594122	4.78580396	-3.539246179	0.002411865	0.005826134	-1.812620033	0.001366555	NA	down	0.879490058	4.78580396	0.183770598	NA
Leaf148_gene_3388	contig_6	19869	20537	Leaf148_gene_3388	669	0.933429909	4.986085433	3.496766038	0.002648165	0.006310011	-1.817224867	0.001480052	NA	up	0.979655715	4.986085433	0.196477924	NA
Leaf148_gene_4272	contig_11	5362	7632	Leaf148_gene_4272	2271	-0.596571595	6.146362676	-3.656664038	0.001862185	0.004681049	-1.818885785	0.001097969	NA	down	0.566245871	6.146362676	0.092126986	NA
Leaf148_gene_1161	contig_2	366025	367995	Leaf148_gene_1161	1971	-1.092600981	4.95528935	-3.605082938	0.002086357	0.005152225	-1.820553313	0.001208486	NA	down	1.616559098	4.95528935	0.326229002	NA
Leaf148_gene_2838	contig_4	48454	49623	Leaf148_gene_2838	1170	-2.456344778	1.847023584	-3.350365363	0.003652194	0.008334291	-1.827388367	0.001954859	NA	down	2.231596794	1.847023584	1.208212398	GT21
Leaf148_gene_3602	contig_6	266386	266574	Leaf148_gene_3602	189	0.862774116	4.211293931	3.506772957	0.002590513	0.00618665	-1.829027842	0.001451117	NA	up	0.677257364	4.211293931	0.160819305	NA
Leaf148_gene_2659	contig_3	330134	330772	Leaf148_gene_2659	639	-0.877251783	6.54683843	-3.722256355	0.001611453	0.00411968	-1.831899794	0.000966296	NA	down	0.749978087	6.54683843	0.114555765	NA
Leaf148_gene_2897	contig_4	134117	134590	Leaf148_gene_2897	474	-1.097366178	3.581535126	-3.44233061	0.00298478	0.007008903	-1.83192542	0.001643981	NA	down	1.580543317	3.581535126	0.441303313	NA
Leaf148_gene_3307	contig_5	256760	257971	Leaf148_gene_3307	1212	-1.856071644	2.218714403	-3.334790036	0.00377898	0.00860961	-1.83289743	0.002019437	NA	down	1.593217279	2.218714403	0.718081281	NA
Leaf148_gene_3336	contig_5	292465	292944	Leaf148_gene_3336	480	-1.23969011	3.759587284	-3.399173747	0.003281456	0.007595362	-1.832941615	0.001781539	NA	down	0.976238584	3.759587284	0.259666424	NA
Leaf148_gene_2075	contig_2	1496816	1498177	Leaf148_gene_2075	1362	-1.228424746	5.632058718	-3.639949308	0.001932069	0.004827877	-1.833948127	0.001132408	mgtE	down	1.188409828	5.632058718	0.211008068	NA
Leaf148_gene_3834	contig_6	528748	529212	Leaf148_gene_3834	465	1.946088625	0.380779569	3.318628084	0.003915128	0.008858973	-1.836218446	0.002077926	NA	up	1.889180633	0.380779569	4.96134979	NA
Leaf148_gene_3685	contig_6	355934	356962	Leaf148_gene_3685	1029	-0.620347633	6.038747264	-3.70110282	0.001688399	0.004298114	-1.837241209	0.001008149	NA	down	0.973597975	6.038747264	0.161225157	NA
Leaf148_gene_2398	contig_2	1862066	1862989	Leaf148_gene_2398	924	0.496112729	6.201977809	3.691016348	0.001726369	0.004378565	-1.837751133	0.001027019	NA	up	0.32065303	6.201977809	0.051701738	NA
Leaf148_gene_3379	contig_6	8638	8892	Leaf148_gene_3379	255	2.213152823	2.825790926	3.3613671	0.003565176	0.008175619	-1.838163158	0.001917641	NA	up	1.855189998	2.825790926	0.656520616	NA
Leaf148_gene_2933	contig_4	188276	188563	Leaf148_gene_2933	288	-1.947424631	0.472402098	-3.326356972	0.003849428	0.008736996	-1.839249932	0.002049316	NA	down	1.939450914	0.472402098	4.105508677	NA
Leaf148_gene_2638	contig_3	304187	305467	Leaf148_gene_2638	1281	-1.135692424	5.236224684	-3.564049516	0.002283698	0.005564447	-1.839485772	0.001305175	NA	down	0.895093617	5.236224684	0.170942553	NA
Leaf148_gene_1387	contig_2	622609	623370	Leaf148_gene_1387	762	-1.347632311	5.116681572	-3.613873786	0.002046337	0.005074242	-1.840120897	0.001190194	NA	down	1.223092557	5.116681572	0.239040194	NA
Leaf148_gene_3788	contig_6	468759	469391	Leaf148_gene_3788	633	-0.962303983	5.07384221	-3.561186218	0.002298141	0.005589929	-1.843151574	0.001311152	NA	down	0.730379503	5.07384221	0.143949984	NA
Leaf148_gene_2332	contig_2	1791073	1791444	Leaf148_gene_2332	372	-1.317483397	3.007550548	-3.358807833	0.003585234	0.008208247	-1.843695669	0.001925295	NA	down	0.927041087	3.007550548	0.308237907	NA
Leaf148_gene_2441	contig_3	40618	41529	Leaf148_gene_2441	912	-1.009547378	4.953235594	-3.563406607	0.002286933	0.005569105	-1.847220028	0.001306268	NA	down	1.005344613	4.953235594	0.202967251	NA
Leaf148_gene_4234	contig_10	57586	58062	Leaf148_gene_4234	477	-0.62589359	4.998354096	-3.598367166	0.002117454	0.005219828	-1.853424242	0.001224343	NA	down	0.928264062	4.998354096	0.185713946	NA
Leaf148_gene_420	contig_1	501933	502478	Leaf148_gene_420	546	1.773991125	2.286711046	3.351960753	0.003639447	0.008314219	-1.85343805	0.001950151	NA	up	1.485393934	2.286711046	0.649576577	NA
Leaf148_gene_3668	contig_6	335972	337171	Leaf148_gene_3668	1200	-1.285786314	4.07855391	-3.440359692	0.002997731	0.007031468	-1.854273055	0.001649274	NA	down	0.998390238	4.07855391	0.244790252	NA
Leaf148_gene_325	contig_1	389432	390265	Leaf148_gene_325	834	-0.908551271	4.244816655	-3.466391037	0.002831068	0.006696365	-1.855901049	0.001570673	NA	down	0.750083793	4.244816655	0.176705816	NA
Leaf148_gene_2470	contig_3	85210	85608	Leaf148_gene_2470	399	-1.830452442	2.466814331	-3.334968457	0.003777504	0.00860961	-1.856159428	0.002019437	NA	down	1.327022782	2.466814331	0.537950005	NA
Leaf148_gene_2261	contig_2	1700378	1701238	Leaf148_gene_2261	861	-1.131000052	5.967652956	-3.644290651	0.001913671	0.004799002	-1.858201191	0.001125635	NA	down	1.141692273	5.967652956	0.19131345	NA
Leaf148_gene_4213	contig_10	35623	36171	Leaf148_gene_4213	549	-1.533903404	3.657822758	-3.413471451	0.003180074	0.007385073	-1.85913121	0.001732214	NA	down	1.650257804	3.657822758	0.451158493	NA
Leaf148_gene_1408	contig_2	644785	645093	Leaf148_gene_1408	309	-1.899125594	2.431132007	-3.349149069	0.003661942	0.008352007	-1.87020486	0.001959014	NA	down	2.101710689	2.431132007	0.864498794	NA
Leaf148_gene_4177	contig_9	56533	57363	Leaf148_gene_4177	831	1.781865789	0.355745948	3.291984832	0.004150192	0.009334051	-1.887437773	0.002189359	NA	up	1.839785691	0.355745948	5.171627959	NA
Leaf148_gene_1533	contig_2	782573	784243	Leaf148_gene_1533	1671	0.998949247	4.038389318	3.577408831	0.002217493	0.005431439	-1.887859958	0.001273977	NA	up	1.978190327	4.038389318	0.489846365	NA
Leaf148_gene_1085	contig_2	292325	293008	Leaf148_gene_1085	684	-0.61257518	5.600657409	-3.633562135	0.001959457	0.004884713	-1.888664145	0.001145739	NA	down	0.70145765	5.600657409	0.125245592	NA
Leaf148_gene_2109	contig_2	1529023	1529826	Leaf148_gene_2109	804	-1.799439613	3.306494904	-3.357583209	0.003594871	0.008225785	-1.890555105	0.001929408	NA	down	1.513942649	3.306494904	0.457869343	NA
Leaf148_gene_4248	contig_10	76141	76590	Leaf148_gene_4248	450	-1.258869896	4.234087172	-3.422210656	0.003119637	0.007264767	-1.903162701	0.001703996	NA	down	0.854978832	4.234087172	0.201927546	NA
Leaf148_gene_2093	contig_2	1512700	1513518	Leaf148_gene_2093	819	-1.070676605	4.528637077	-3.470751963	0.002804059	0.006647594	-1.905677406	0.001559234	NA	down	1.040124469	4.528637077	0.229677153	NA
Leaf148_gene_174	contig_1	211611	212171	Leaf148_gene_174	561	-1.367544593	5.317471282	-3.501877301	0.002618561	0.006250087	-1.907802368	0.001465996	NA	down	1.242287281	5.317471282	0.233623693	NA
Leaf148_gene_471	contig_1	553212	554069	Leaf148_gene_471	858	-1.652099009	3.475298553	-3.392264867	0.003331584	0.007698685	-1.910323189	0.001805774	NA	down	2.398010288	3.475298553	0.690015621	NA
Leaf148_gene_136	contig_1	166023	166631	Leaf148_gene_136	609	1.972509031	0.707685555	3.28346757	0.004228228	0.009484212	-1.913821974	0.00222458	NA	up	2.333049172	0.707685555	3.296731374	NA
Leaf148_gene_1810	contig_2	1141531	1143264	Leaf148_gene_1810	1734	-0.448396056	6.81507068	-3.702013193	0.001685013	0.004294692	-1.915194041	0.001007346	NA	down	0.332575422	6.81507068	0.048799996	NA
Leaf148_gene_3884	contig_7	44834	45235	Leaf148_gene_3884	402	0.572031747	6.755762225	3.676781052	0.001781409	0.004502203	-1.917474136	0.001056019	NA	up	0.582281116	6.755762225	0.086190292	NA
Leaf148_gene_403	contig_1	482741	484093	Leaf148_gene_403	1353	-2.053216652	3.079630141	-3.326640849	0.003847035	0.008736996	-1.931441622	0.002049316	NA	down	1.720856193	3.079630141	0.558786644	NA
Leaf148_gene_1127	contig_2	332144	333235	Leaf148_gene_1127	1092	-1.255737928	4.880047895	-3.526194399	0.002482149	0.005965096	-1.933678744	0.00139915	NA	down	1.015437484	4.880047895	0.208079409	NA
Leaf148_gene_2480	contig_3	93819	95468	Leaf148_gene_2480	1650	-1.722055924	2.966755003	-3.307510129	0.00401158	0.009046478	-1.935338039	0.002121907	NA	down	1.39749954	2.966755003	0.471053234	NA
Leaf148_gene_1310	contig_2	540474	542378	Leaf148_gene_1310	1905	0.784132402	5.874639366	3.595956273	0.002128729	0.005241482	-1.935435183	0.001229422	hypothetical protein	up	0.661239214	5.874639366	0.112558265	NA
Leaf148_gene_3088	contig_4	362700	363383	Leaf148_gene_3088	684	-0.555116994	7.031036789	-3.69841208	0.001698446	0.004317723	-1.939423618	0.001012748	NA	down	0.372628821	7.031036789	0.052997706	NA
Leaf148_gene_502	contig_1	588993	590417	Leaf148_gene_502	1425	1.349766832	2.12128958	3.350464916	0.003651398	0.008334291	-1.941793902	0.001954859	NA	up	2.5305599	2.12128958	1.192934677	NA
Leaf148_gene_1975	contig_2	1364851	1365039	Leaf148_gene_1975	189	1.620842239	0.714129007	3.257188019	0.004478211	0.009944227	-1.950995665	0.002332479	NA	up	1.735659675	0.714129007	2.430456764	NA
Leaf148_gene_1540	contig_2	791395	792018	Leaf148_gene_1540	624	0.723086722	4.852171018	3.574512994	0.00223168	0.005456659	-1.954557833	0.001279893	NA	up	1.002442538	4.852171018	0.206596704	NA
Leaf148_gene_860	contig_2	2702	3607	Leaf148_gene_860	906	-1.301068616	6.033022834	-3.623412844	0.002003775	0.004977501	-1.956925867	0.001167503	NA	down	1.114820533	6.033022834	0.184786394	NA
Leaf148_gene_2610	contig_3	271705	272307	Leaf148_gene_2610	603	-1.861696022	2.472286002	-3.275365489	0.004303798	0.009612729	-1.966059955	0.002254724	NA	down	1.471584307	2.472286002	0.595232229	NA
Leaf148_gene_1595	contig_2	855114	856499	Leaf148_gene_1595	1386	-1.248804059	3.11270352	-3.316232009	0.00393572	0.008899252	-1.966937474	0.002087374	NA	down	1.035376792	3.11270352	0.332629428	NA
Leaf148_gene_623	contig_1	738049	738486	Leaf148_gene_623	438	-1.907292126	3.845057922	-3.365645998	0.003531887	0.008114871	-1.971706473	0.001903393	NA	down	1.817821581	3.845057922	0.472768322	NA
Leaf148_gene_2224	contig_2	1658344	1659573	Leaf148_gene_2224	1230	-1.666678247	3.227891497	-3.320882718	0.003895849	0.008828073	-1.97192103	0.002070679	NA	down	1.507206476	3.227891497	0.466932199	NA
Leaf148_gene_1769	contig_2	1086453	1089128	Leaf148_gene_1769	2676	-0.657907937	6.873736014	-3.690775446	0.001727286	0.004378565	-1.975578254	0.001027019	NA	down	0.700695062	6.873736014	0.101938023	NA
Leaf148_gene_503	contig_1	591099	593027	Leaf148_gene_503	1929	-0.855311984	5.876140481	-3.568406195	0.002261895	0.005524116	-1.976463731	0.001295715	NA	down	0.655148432	5.876140481	0.111492983	GH29
Leaf148_gene_2335	contig_2	1793460	1794386	Leaf148_gene_2335	927	-2.534533983	1.209363239	-3.247852183	0.00457047	0.010117063	-1.982567542	0.002373019	NA	down	2.133906174	1.209363239	1.76448738	NA
Leaf148_gene_2178	contig_2	1600634	1601095	Leaf148_gene_2178	462	-1.210553723	4.908371873	-3.485236133	0.002716171	0.006453782	-1.989240476	0.001513774	NA	down	1.218580243	4.908371873	0.248265672	NA
Leaf148_gene_3298	contig_5	246085	248376	Leaf148_gene_3298	2292	-1.371733115	5.534888258	-3.550356311	0.002353595	0.005705027	-1.990628694	0.001338149	NA	down	1.135992729	5.534888258	0.205242216	NA
Leaf148_gene_2744	contig_3	424268	424783	Leaf148_gene_2744	516	-1.50317019	3.154227524	-3.276458086	0.00429353	0.009599986	-1.998886143	0.002251736	NA	down	1.051882493	3.154227524	0.333483392	NA
Leaf148_gene_44	contig_1	57578	58210	Leaf148_gene_44	633	-0.757737259	5.961599659	-3.608537253	0.00207054	0.005128211	-1.999545528	0.001202853	NA	down	0.671349542	5.961599659	0.112612316	NA
Leaf148_gene_703	contig_1	843053	844903	Leaf148_gene_703	1851	-0.671751855	5.310021601	-3.507213608	0.002588003	0.00618665	-2.002665942	0.001451117	NA	down	0.435383746	5.310021601	0.081992839	NA
Leaf148_gene_148	contig_1	176917	180477	Leaf148_gene_148	3561	1.459406348	4.49025005	3.501580094	0.002620273	0.006250629	-2.007264946	0.001466123	NA	up	2.094329436	4.49025005	0.466417107	NA
Leaf148_gene_981	contig_2	155827	156717	Leaf148_gene_981	891	1.892141881	1.370976908	3.257312483	0.004476993	0.009944227	-2.01250965	0.002332479	NA	up	1.712994977	1.370976908	1.249470336	NA
Leaf148_gene_109	contig_1	125212	126135	Leaf148_gene_109	924	2.091386556	0.799266521	3.232179617	0.004729567	0.010414451	-2.01659943	0.002442773	NA	up	2.367837669	0.799266521	2.962513265	NA
Leaf148_gene_3109	contig_5	9640	9786	Leaf148_gene_3109	147	1.793823867	0.367799926	3.226201664	0.004791673	0.010519709	-2.016743315	0.002467462	NA	up	2.00444888	0.367799926	5.449834917	NA
Leaf148_gene_1124	contig_2	329541	330143	Leaf148_gene_1124	603	-2.247436539	2.842622226	-3.26856656	0.004368237	0.009741146	-2.021158344	0.002284845	NA	down	1.669977012	2.842622226	0.587477645	NA
Leaf148_gene_1134	contig_2	338040	338402	Leaf148_gene_1134	363	-0.880972226	4.365767608	-3.420343304	0.003132455	0.007290581	-2.026878929	0.001710051	NA	down	1.002869958	4.365767608	0.229712172	NA
Leaf148_gene_3845	contig_7	4932	5321	Leaf148_gene_3845	390	-1.895543198	1.513075535	-3.228375378	0.004768998	0.010484818	-2.02721487	0.002459278	NA	down	1.634796255	1.513075535	1.080445898	NA
Leaf148_gene_2799	contig_3	479450	480541	Leaf148_gene_2799	1092	-0.572320356	6.719791335	-3.644434725	0.001913063	0.004799002	-2.030779721	0.001125635	NA	down	0.446474773	6.719791335	0.066441761	NA
Leaf148_gene_874	contig_2	18296	19888	Leaf148_gene_874	1593	-0.981711399	4.7748768	-3.46635558	0.002831288	0.006696365	-2.032507592	0.001570673	NA	down	1.106519719	4.7748768	0.231737857	NA
Leaf148_gene_1763	contig_2	1074807	1076513	Leaf148_gene_1763	1707	-0.982237331	7.295204119	-3.698216054	0.00169918	0.004317723	-2.034158779	0.001012748	NA	down	1.080840978	7.295204119	0.148157743	NA
Leaf148_gene_3608	contig_6	271289	271645	Leaf148_gene_3608	357	-0.931963996	4.347407561	-3.365515223	0.0035329	0.008114871	-2.042868199	0.001903393	NA	down	0.697010619	4.347407561	0.160327876	NA
Leaf148_gene_2379	contig_2	1838095	1838838	Leaf148_gene_2379	744	-1.03536527	4.282679762	-3.375284985	0.003458018	0.007968971	-2.045584149	0.001869171	NA	down	1.030495295	4.282679762	0.240619274	NA
Leaf148_gene_2082	contig_2	1503833	1504150	Leaf148_gene_2082	318	0.6839622	6.34417851	3.602228337	0.002099519	0.005181687	-2.052099577	0.001215397	NA	up	0.572832866	6.34417851	0.090292678	NA
Leaf148_gene_3555	contig_6	215009	216214	Leaf148_gene_3555	1206	-0.835253179	5.249511952	-3.506864768	0.002589989	0.00618665	-2.061251913	0.001451117	NA	down	0.799549989	5.249511952	0.152309395	NA
Leaf148_gene_3351	contig_5	307955	308521	Leaf148_gene_3351	567	2.238940591	0.206653169	3.199370181	0.005080433	0.011076924	-2.063840741	0.00259816	NA	up	1.98663941	0.206653169	9.613399222	NA
Leaf148_gene_2534	contig_3	165603	167678	Leaf148_gene_2534	2076	2.199953354	2.019600978	3.209056577	0.004974271	0.010864955	-2.065985263	0.002548442	NA	up	2.024516118	2.019600978	1.002433718	NA
Leaf148_gene_4120	contig_8	66723	67826	Leaf148_gene_4120	1104	0.559151837	9.021782443	3.748262281	0.001521635	0.003903102	-2.066761956	0.000915496	K07504	up	0.694742394	9.021782443	0.077007221	NA
Leaf148_gene_2835	contig_4	45643	46674	Leaf148_gene_2835	1032	-1.391061133	4.318304805	-3.366585924	0.003524616	0.008104691	-2.071843982	0.001901005	NA	down	1.239221198	4.318304805	0.286969367	NA
Leaf148_gene_39	contig_1	51593	52912	Leaf148_gene_39	1320	-1.228476486	6.03348807	-3.56647035	0.002271557	0.005538072	-2.072292138	0.001298989	NA	down	1.20719029	6.03348807	0.200081657	NA
Leaf148_gene_1250	contig_2	471979	473718	Leaf148_gene_1250	1740	-1.085999165	4.786359294	-3.432116092	0.003052508	0.007144023	-2.072554577	0.001675674	NA	down	0.884652974	4.786359294	0.184827949	NA
Leaf148_gene_3541	contig_6	191745	193676	Leaf148_gene_3541	1932	-0.965155033	3.902260749	-3.310465346	0.003985716	0.009002627	-2.087277467	0.002111621	NA	down	0.696856948	3.902260749	0.178577751	GH13, GH77, CBM48
Leaf148_gene_2308	contig_2	1766133	1766984	Leaf148_gene_2308	852	-1.81795653	3.543960388	-3.288141454	0.004185228	0.009402798	-2.101212021	0.002205484	NA	down	2.433045252	3.543960388	0.686532858	NA
Leaf148_gene_1648	contig_2	931647	932306	Leaf148_gene_1648	660	-1.09498691	3.9800914	-3.300304459	0.004075337	0.009175505	-2.103983801	0.002152171	NA	down	0.835795046	3.9800914	0.209993933	NA
Leaf148_gene_4087	contig_8	22108	22959	Leaf148_gene_4087	852	-1.846677905	0.41810271	-3.186435839	0.005225663	0.011346539	-2.110650335	0.0026614	NA	down	1.858531123	0.41810271	4.445154454	NA
Leaf148_gene_1191	contig_2	402768	403901	Leaf148_gene_1191	1134	-2.061613944	2.420111574	-3.229541542	0.004756876	0.010463636	-2.11086686	0.00245431	NA	down	2.33005954	2.420111574	0.962790131	NA
Leaf148_gene_659	contig_1	785532	785918	Leaf148_gene_659	387	-1.236658387	4.320319684	-3.326470233	0.003848473	0.008736996	-2.111467967	0.002049316	NA	down	1.062242159	4.320319684	0.245871194	NA
Leaf148_gene_3913	contig_7	82747	83379	Leaf148_gene_3913	633	-1.32134066	4.513048937	-3.354236851	0.003621336	0.00827734	-2.112063353	0.001941501	NA	down	1.068242533	4.513048937	0.236700853	NA
Leaf148_gene_1858	contig_2	1203700	1204662	Leaf148_gene_1858	963	1.660017017	3.538942979	3.216387183	0.004895378	0.010717873	-2.114786999	0.002513943	NA	up	1.765449335	3.538942979	0.498863459	NA
Leaf148_gene_2528	contig_3	156479	156892	Leaf148_gene_2528	414	-1.424997191	3.232748974	-3.273014058	0.004325978	0.009657143	-2.125289123	0.002265142	NA	down	1.790909582	3.232748974	0.553989684	NA
Leaf148_gene_1821	contig_2	1155697	1156539	Leaf148_gene_1821	843	-1.565120054	2.443353821	-3.241828693	0.004630984	0.010229492	-2.132009196	0.00239939	NA	down	2.187411125	2.443353821	0.895249434	NA
Leaf148_gene_3801	contig_6	485154	485549	Leaf148_gene_3801	396	-2.20020256	3.865587401	-3.276214801	0.004295814	0.009599993	-2.137464385	0.002251737	NA	down	2.109567613	3.865587401	0.545730155	NA
Leaf148_gene_601	contig_1	703730	705391	Leaf148_gene_601	1662	-1.042776572	5.149958873	-3.393905762	0.00331961	0.007675231	-2.137791236	0.001800272	NA	down	0.913301853	5.149958873	0.177341582	NA
Leaf148_gene_3003	contig_4	268516	269976	Leaf148_gene_3003	1461	-0.612080891	5.998190639	-3.534270227	0.002438424	0.005880166	-2.140644791	0.001379229	NA	down	0.547778831	5.998190639	0.091324012	NA
Leaf148_gene_3404	contig_6	32589	34235	Leaf148_gene_3404	1647	-0.556980662	6.757391161	-3.607357792	0.002075927	0.005136063	-2.141332727	0.001204695	NA	down	0.512518651	6.757391161	0.075845639	NA
Leaf148_gene_574	contig_1	681247	682152	Leaf148_gene_574	906	-1.311677885	5.655736502	-3.443884298	0.002974609	0.00698892	-2.150524254	0.001639294	NA	down	1.205196692	5.655736502	0.213092794	NA
Leaf148_gene_688	contig_1	828817	828891	Leaf148_gene_688	75	-1.884594901	0.832953972	-3.161294495	0.00551969	0.011899005	-2.154672845	0.002790984	NA	down	1.930314358	0.832953972	2.317432203	NA
Leaf148_gene_2943	contig_4	199601	200716	Leaf148_gene_2943	1116	0.837753937	4.846469192	3.408328262	0.003216182	0.00745658	-2.154959221	0.001748987	NA	up	0.654831914	4.846469192	0.135115254	NA
Leaf148_gene_401	contig_1	479637	481586	Leaf148_gene_401	1950	-0.722193535	5.505334494	-3.458801194	0.00287869	0.006790094	-2.158495643	0.001592658	NA	down	0.494501883	5.505334494	0.089822314	NA
Leaf148_gene_777	contig_1	913978	914054	Leaf148_gene_777	77	-1.194310367	5.281999129	-3.455730245	0.002898183	0.006832244	-2.162364854	0.001602545	NA	down	1.282401489	5.281999129	0.242787145	NA
Leaf148_gene_2130	contig_2	1547478	1548164	Leaf148_gene_2130	687	-1.217920185	4.724148597	-3.383704497	0.003394744	0.007831735	-2.162432643	0.001836981	NA	down	1.467488414	4.724148597	0.310635532	NA
Leaf148_gene_1779	contig_2	1108479	1109531	Leaf148_gene_1779	1053	-1.017934678	4.103163	-3.315435935	0.003942585	0.008909987	-2.165883897	0.002089892	NA	down	1.417861885	4.103163	0.34555339	NA
Leaf148_gene_4121	contig_8	68075	68461	Leaf148_gene_4121	387	-1.888569834	3.250556339	-3.225603861	0.004797927	0.010526423	-2.166058981	0.002469037	NA	down	1.63478851	3.250556339	0.502925758	NA
Leaf148_gene_101	contig_1	113104	115092	Leaf148_gene_101	1989	-1.762582683	1.620329196	-3.167865354	0.005441316	0.011754137	-2.166412424	0.002757005	NA	down	1.928713823	1.620329196	1.190322206	NA
Leaf148_gene_3803	contig_6	486896	487732	Leaf148_gene_3803	837	-0.488542636	5.632918035	-3.511027847	0.002566378	0.006146453	-2.168741708	0.001441688	NA	down	0.597777911	5.632918035	0.106122246	NA
Leaf148_gene_3456	contig_6	93102	94856	Leaf148_gene_3456	1755	-1.221363525	3.691390966	-3.243559003	0.004613521	0.010201627	-2.169598645	0.002392854	NA	down	0.947112663	3.691390966	0.256573381	NA
Leaf148_gene_3582	contig_6	242198	243181	Leaf148_gene_3582	984	-1.788447737	1.638060693	-3.151768791	0.005635275	0.012110948	-2.172351299	0.002840697	NA	down	1.36563091	1.638060693	0.833687613	NA
Leaf148_gene_3477	contig_6	118874	119491	Leaf148_gene_3477	618	-1.012389196	6.625365193	-3.566551685	0.00227115	0.005538072	-2.181741937	0.001298989	NA	down	0.786505506	6.625365193	0.118711268	NA
Leaf148_gene_2898	contig_4	135040	136110	Leaf148_gene_2898	1071	-0.784149321	4.530405269	-3.368144291	0.003512593	0.008085766	-2.207487306	0.001896566	NA	down	1.09219467	4.530405269	0.241081008	NA
Leaf148_gene_3667	contig_6	335062	335871	Leaf148_gene_3667	810	1.692205299	0.943215991	3.13667545	0.005823283	0.012457739	-2.210087349	0.002922039	NA	up	1.895330738	0.943215991	2.009434483	NA
Leaf148_gene_329	contig_1	391913	392398	Leaf148_gene_329	486	-1.952199276	2.236953835	-3.171377188	0.005399877	0.011688516	-2.213982627	0.002741613	NA	down	2.105475571	2.236953835	0.941224418	NA
Leaf148_gene_3745	contig_6	423758	424774	Leaf148_gene_3745	1017	-0.627507234	6.889520272	-3.566990953	0.002268954	0.005538072	-2.225619576	0.001298989	NA	down	0.454999638	6.889520272	0.066042282	NA
Leaf148_gene_3135	contig_5	40704	41159	Leaf148_gene_3135	456	1.83478042	2.529263879	3.175470344	0.005351968	0.011590881	-2.227480566	0.002718712	NA	up	1.585055417	2.529263879	0.626686456	NA
Leaf148_gene_1757	contig_2	1066951	1067235	Leaf148_gene_1757	285	1.506643486	1.139670327	3.155550139	0.005589111	0.012030169	-2.22833898	0.00282175	NA	up	1.945449009	1.139670327	1.707027869	NA
Leaf148_gene_2434	contig_3	33141	33470	Leaf148_gene_2434	330	-3.017339821	1.840543081	-3.153917265	0.005609	0.012066806	-2.230399083	0.002830343	NA	down	2.621490575	1.840543081	1.424302751	NA
Leaf148_gene_1193	contig_2	405974	407185	Leaf148_gene_1193	1212	-0.645124171	6.913233266	-3.576855807	0.002220196	0.005434894	-2.233539212	0.001274788	NA	down	0.629152163	6.913233266	0.091006934	NA
Leaf148_gene_4263	contig_10	96243	98915	Leaf148_gene_4263	2673	-0.934159346	5.911081639	-3.469504059	0.002811761	0.006662101	-2.236362391	0.001562637	NA	down	0.72567474	5.911081639	0.122765136	NA
Leaf148_gene_3213	contig_5	136624	137337	Leaf148_gene_3213	714	-0.923866152	4.472115096	-3.327322598	0.003841296	0.00873267	-2.239782378	0.002048301	NA	down	0.937394625	4.472115096	0.209608788	NA
Leaf148_gene_781	contig_1	916838	917143	Leaf148_gene_781	306	-0.540609193	6.015305005	-3.498976512	0.002635322	0.006282965	-2.240910682	0.001473708	NA	down	0.515361548	6.015305005	0.085675049	NA
Leaf148_gene_1751	contig_2	1060206	1061210	Leaf148_gene_1751	1005	-0.571013333	8.343548319	-3.635841606	0.001949639	0.004866002	-2.241180522	0.001141351	NA	down	0.423318146	8.343548319	0.050735985	NA
Leaf148_gene_378	contig_1	453151	453708	Leaf148_gene_378	558	-0.58894704	6.966016159	-3.573442671	0.002236947	0.00546636	-2.248520681	0.001282168	NA	down	0.59553121	6.966016159	0.085490931	NA
Leaf148_gene_1523	contig_2	769414	769815	Leaf148_gene_1523	402	-1.23963504	4.088782432	-3.230346249	0.004748529	0.010450738	-2.249777376	0.002451285	NA	down	1.093412033	4.088782432	0.267417514	NA
Leaf148_gene_3401	contig_6	31850	32053	Leaf148_gene_3401	204	-1.046374595	2.639622078	-3.194133491	0.005138749	0.011180898	-2.267862637	0.002622548	NA	down	2.093539187	2.639622078	0.793120805	NA
Leaf148_gene_2934	contig_4	189327	190607	Leaf148_gene_2934	1281	-1.793957823	3.209795487	-3.188875494	0.005197962	0.011298051	-2.269319858	0.002650027	NA	down	2.5068785	3.209795487	0.781008793	NA
Leaf148_gene_700	contig_1	839351	839923	Leaf148_gene_700	573	1.955093649	3.230312783	3.206864154	0.004998108	0.010903078	-2.281993745	0.002557384	NA	up	1.892185712	3.230312783	0.585759287	NA
Leaf148_gene_4267	contig_10	108031	108669	Leaf148_gene_4267	639	0.893654845	3.853299327	3.282506323	0.004237125	0.009499105	-2.285143281	0.002228073	NA	up	1.039777354	3.853299327	0.269840795	NA
Leaf148_gene_3681	contig_6	352048	352479	Leaf148_gene_3681	432	-0.978487194	5.62159953	-3.46467976	0.002841736	0.006711861	-2.288603592	0.001574308	NA	down	2.083141071	5.62159953	0.370560204	NA
Leaf148_gene_3462	contig_6	102396	103586	Leaf148_gene_3462	1191	-2.339392428	1.980434501	-3.113090592	0.006129411	0.01298719	-2.289638596	0.003046225	NA	down	2.325702932	1.980434501	1.174339737	NA
Leaf148_gene_1831	contig_2	1171351	1172244	Leaf148_gene_1831	894	-1.487933374	2.667589218	-3.13459303	0.005849699	0.012501541	-2.290050179	0.002932313	NA	down	1.32848818	2.667589218	0.498010777	NA
Leaf148_gene_4022	contig_7	222006	222419	Leaf148_gene_4022	414	-0.543675719	5.92959992	-3.483491329	0.002726612	0.006474934	-2.290488979	0.001518735	NA	down	0.699303336	5.92959992	0.11793432	NA
Leaf148_gene_218	contig_1	266283	266816	Leaf148_gene_218	534	-1.960585639	2.583651975	-3.111223657	0.006154304	0.013033373	-2.299997568	0.003057057	NA	down	1.580270382	2.583651975	0.611642124	NA
Leaf148_gene_430	contig_1	512101	512556	Leaf148_gene_430	456	1.127730772	6.400850683	3.514395891	0.002547431	0.006111512	-2.31248793	0.001433492	NA	up	1.396263097	6.400850683	0.218137114	NA
Leaf148_gene_3400	contig_6	30614	31534	Leaf148_gene_3400	921	-1.023337449	4.117913248	-3.257398175	0.004476155	0.009944227	-2.316019522	0.002332479	NA	down	1.173620046	4.117913248	0.285003587	NA
Leaf148_gene_3935	contig_7	108104	108400	Leaf148_gene_3935	297	-2.015940844	2.640276271	-3.136121635	0.005830297	0.012466407	-2.317729002	0.002924072	NA	down	2.278509665	2.640276271	0.862981534	NA
Leaf148_gene_3623	contig_6	287019	287651	Leaf148_gene_3623	633	1.380049476	3.185655792	3.098731051	0.006323439	0.013357948	-2.32026658	0.003133189	NA	up	1.395287038	3.185655792	0.43799052	NA
Leaf148_gene_2405	contig_3	1073	1381	Leaf148_gene_2405	309	1.419115532	0.714049773	3.067743685	0.006762801	0.014151102	-2.321048153	0.003319228	NA	up	1.81321323	0.714049773	2.539337311	NA
Leaf148_gene_2532	contig_3	161972	164626	Leaf148_gene_2532	2655	1.955237659	2.705013481	3.192976935	0.005151717	0.01120332	-2.328694032	0.002627807	NA	up	2.150292099	2.705013481	0.794928422	NA
Leaf148_gene_2690	contig_3	371623	372669	Leaf148_gene_2690	1047	1.32456524	3.721748216	3.184639985	0.005246147	0.011385095	-2.330108721	0.002670444	NA	up	1.052277832	3.721748216	0.282737512	NA
Leaf148_gene_3273	contig_5	222004	223095	Leaf148_gene_3273	1092	-2.071297691	2.768250625	-3.114678441	0.006108316	0.012949014	-2.3303999	0.003037271	NA	down	1.663573531	2.768250625	0.600947586	NA
Leaf148_gene_3910	contig_7	78988	79452	Leaf148_gene_3910	465	-1.53715011	2.974658874	-3.14279997	0.005746265	0.012305487	-2.333332331	0.002886327	NA	down	1.652917681	2.974658874	0.555666297	NA
Leaf148_gene_2054	contig_2	1464149	1465315	Leaf148_gene_2054	1167	-1.101524547	4.538043506	-3.233663604	0.004714272	0.010386208	-2.33340374	0.002436149	NA	down	0.801174541	4.538043506	0.176546245	NA
Leaf148_gene_2430	contig_3	28607	30466	Leaf148_gene_2430	1860	-1.49642505	2.32959239	-3.081426439	0.006565242	0.01379258	-2.334054222	0.003235134	NA	down	1.412871045	2.32959239	0.606488522	NA
Leaf148_gene_4195	contig_10	17305	18741	Leaf148_gene_4195	1437	-0.782986497	5.409024255	-3.370748171	0.003492594	0.008044246	-2.334067825	0.001886827	NA	down	0.58664527	5.409024255	0.108456765	NA
Leaf148_gene_2326	contig_2	1784358	1784846	Leaf148_gene_2326	489	-1.046230145	4.49936583	-3.2672876	0.004380465	0.009752908	-2.337635404	0.002287604	NA	down	1.209060592	4.49936583	0.268718001	NA
Leaf148_gene_3224	contig_5	150524	151573	Leaf148_gene_3224	1050	1.5590339	3.684115559	3.21598456	0.004899679	0.010721711	-2.346743104	0.002514843	NA	up	1.789926058	3.684115559	0.485849597	NA
Leaf148_gene_2284	contig_2	1731192	1732067	Leaf148_gene_2284	876	-0.898342531	5.633584225	-3.437090857	0.003019335	0.007074254	-2.347240193	0.00165931	NA	down	0.949635829	5.633584225	0.1685669	NA
Leaf148_gene_2632	contig_3	296437	296700	Leaf148_gene_2632	264	-0.937918967	5.386293483	-3.41140307	0.003194547	0.007410503	-2.348573705	0.001738179	NA	down	1.178210302	5.386293483	0.218742314	NA
Leaf148_gene_4131	contig_9	626	2053	Leaf148_gene_4131	1428	-1.014419105	6.719746886	-3.485591264	0.002714051	0.006452387	-2.351772127	0.001513447	NA	down	0.732048164	6.719746886	0.108939842	NA
Leaf148_gene_2660	contig_3	330804	331490	Leaf148_gene_2660	687	-0.968738869	4.435156993	-3.255913657	0.004490696	0.009966691	-2.35253244	0.002337749	NA	down	0.90352251	4.435156993	0.20371827	NA
Leaf148_gene_2401	contig_2	1863842	1866274	Leaf148_gene_2401	2433	0.407112404	8.285346658	3.591549601	0.002149493	0.005286422	-2.355139214	0.001239963	NA	up	0.297671086	8.285346658	0.035927415	NA
Leaf148_gene_2153	contig_2	1573843	1574418	Leaf148_gene_2153	576	-1.33380502	4.765022487	-3.327949127	0.003836029	0.00872541	-2.355916165	0.002046598	NA	down	1.978519909	4.765022487	0.415217329	NA
Leaf148_gene_4270	contig_11	1986	3653	Leaf148_gene_4270	1668	-0.823539525	5.134372851	-3.318549594	0.003915801	0.008858973	-2.360338833	0.002077926	NA	down	0.603554989	5.134372851	0.117551842	NA
Leaf148_gene_4161	contig_9	34241	35296	Leaf148_gene_4161	1056	-0.931821018	5.96095629	-3.438191876	0.003012041	0.007061097	-2.362899018	0.001656223	NA	down	0.923437738	5.96095629	0.154914362	NA
Leaf148_gene_4174	contig_9	52008	53708	Leaf148_gene_4174	1701	-1.601981247	3.424911085	-3.128438539	0.005928458	0.012636195	-2.366386719	0.002963897	NA	down	1.193072006	3.424911085	0.348351235	NA
Leaf148_gene_2489	contig_3	106572	107642	Leaf148_gene_2489	1071	-1.36417414	3.754455147	-3.14450646	0.005724983	0.012266156	-2.368062971	0.002877102	NA	down	1.201284245	3.754455147	0.319962338	NA
Leaf148_gene_2143	contig_2	1560675	1561553	Leaf148_gene_2143	879	-2.039342189	1.681566244	-3.071825195	0.006703271	0.014054491	-2.368936724	0.003296567	NA	down	2.131095673	1.681566244	1.267327814	NA
Leaf148_gene_3704	contig_6	374054	374581	Leaf148_gene_3704	528	1.286847178	1.323230241	3.108802219	0.006186738	0.013082309	-2.369240148	0.003068536	NA	up	2.06303441	1.323230241	1.559089527	NA
Leaf148_gene_2030	contig_2	1445537	1447321	Leaf148_gene_2030	1785	2.008475791	1.96199464	3.05363976	0.006972506	0.014546507	-2.370168977	0.003411972	NA	up	1.941985347	1.96199464	0.989801556	NA
Leaf148_gene_1662	contig_2	950252	951541	Leaf148_gene_1662	1290	-0.7657411	4.864270169	-3.302051497	0.004059788	0.009145389	-2.370510593	0.002145107	NA	down	0.673584801	4.864270169	0.138476026	NA
Leaf148_gene_3154	contig_5	60961	64365	Leaf148_gene_3154	3405	-0.938146667	5.662425119	-3.412607821	0.003186109	0.007395007	-2.372561893	0.001734544	NA	down	1.037572634	5.662425119	0.183238208	NA
Leaf148_gene_995	contig_2	183351	184250	Leaf148_gene_995	900	-1.010036675	5.430550568	-3.38071388	0.003417087	0.007878961	-2.3788283	0.001848058	CPOX	down	0.923353138	5.430550568	0.170029378	NA
Leaf148_gene_1326	contig_2	556479	558620	Leaf148_gene_1326	2142	0.60739203	5.627089879	3.367901394	0.003514464	0.008085766	-2.379703778	0.001896566	NA	up	0.507712817	5.627089879	0.090226534	NA
Leaf148_gene_1356	contig_2	586859	587491	Leaf148_gene_1356	633	1.434326227	3.089383557	3.127403983	0.005941799	0.012640592	-2.384658271	0.002964928	NA	up	1.280564978	3.089383557	0.414505015	NA
Leaf148_gene_443	contig_1	524028	524612	Leaf148_gene_443	585	-1.820913749	2.473139283	-3.069927613	0.006730884	0.014098337	-2.386109351	0.003306851	NA	down	1.625447662	2.473139283	0.657240647	NA
Leaf148_gene_129	contig_1	158597	158836	Leaf148_gene_129	240	1.37192726	3.432884277	3.091059337	0.006429546	0.013554875	-2.396934649	0.003179379	NA	up	1.079605501	3.432884277	0.314489337	NA
Leaf148_gene_2584	contig_3	235448	237619	Leaf148_gene_2584	2172	-1.004073951	4.672918589	-3.251434682	0.004534848	0.010043495	-2.397511866	0.002355763	NA	down	1.230069679	4.672918589	0.263233706	NA
Leaf148_gene_2432	contig_3	31174	32073	Leaf148_gene_2432	900	1.342995387	1.569291027	3.082819436	0.006545448	0.013764739	-2.398970946	0.003228604	NA	up	2.156858548	1.569291027	1.374415906	NA
Leaf148_gene_447	contig_1	526851	527105	Leaf148_gene_447	255	1.173629757	3.054398376	3.164626131	0.005479815	0.01182516	-2.399806931	0.002773664	NA	up	1.486009827	3.054398376	0.486514739	NA
Leaf148_gene_585	contig_1	689951	690748	Leaf148_gene_585	798	-1.881767681	2.473329716	-3.088629525	0.006463514	0.013619663	-2.402487888	0.003194575	NA	down	2.080675274	2.473329716	0.841244603	NA
Leaf148_gene_3138	contig_5	42861	44030	Leaf148_gene_3138	1170	-0.898288328	7.106758197	-3.453092675	0.00291503	0.006868111	-2.405422379	0.001610958	NA	down	0.883068464	7.106758197	0.124257564	NA
Leaf148_gene_3530	contig_6	177232	178380	Leaf148_gene_3530	1149	1.254927196	2.400164286	3.127942717	0.005934848	0.012638584	-2.406712828	0.002964457	NA	up	1.49648998	2.400164286	0.623494812	NA
Leaf148_gene_1372	contig_2	603175	603774	Leaf148_gene_1372	600	-1.120168745	8.1027146	-3.514557345	0.002546527	0.006111512	-2.421491243	0.001433492	NA	down	1.032271544	8.1027146	0.127398236	NA
Leaf148_gene_4074	contig_8	4707	5951	Leaf148_gene_4074	1245	-0.945578169	5.56778607	-3.358805007	0.003585256	0.008208247	-2.42494146	0.001925295	NA	down	0.960583925	5.56778607	0.172525293	NA
Leaf148_gene_1725	contig_2	1025919	1026992	Leaf148_gene_1725	1074	-2.156587715	3.927689933	-3.127511825	0.005940407	0.012640592	-2.427620249	0.002964928	NA	down	1.861754232	3.927689933	0.474007435	NA
Leaf148_gene_3857	contig_7	19265	20662	Leaf148_gene_3857	1398	-1.314316571	3.175459037	-3.080112388	0.006583968	0.013825018	-2.428735919	0.003242743	NA	down	1.013807945	3.175459037	0.31926343	NA
Leaf148_gene_492	contig_1	575884	577272	Leaf148_gene_492	1389	-1.887616284	2.547089531	-3.032489143	0.00729891	0.015182309	-2.430575072	0.003561104	NA	down	1.734367969	2.547089531	0.680921479	NA
Leaf148_gene_2481	contig_3	95472	96317	Leaf148_gene_2481	846	-0.622750586	5.933627294	-3.384695648	0.003387371	0.007819012	-2.440292828	0.001833997	NA	down	0.506949341	5.933627294	0.085436667	NA
Leaf148_gene_685	contig_1	824351	825961	Leaf148_gene_685	1611	0.8493995	3.471453572	3.196000883	0.005117879	0.01114266	-2.440364772	0.002613579	NA	up	1.080770441	3.471453572	0.311330807	NA
Leaf148_gene_1708	contig_2	1002677	1002955	Leaf148_gene_1708	279	-0.6601837	8.226987838	-3.558138328	0.002313615	0.005621069	-2.446828823	0.001318456	NA	down	0.672040626	8.226987838	0.081687325	NA
Leaf148_gene_2516	contig_3	143485	144267	Leaf148_gene_2516	783	-0.694398472	5.085945097	-3.328708521	0.003829654	0.008715622	-2.446848122	0.002044303	NA	down	1.01254493	5.085945097	0.199086878	NA
Leaf148_gene_4172	contig_9	47353	49251	Leaf148_gene_4172	1899	2.208243907	0.158495784	3.000122145	0.007827394	0.016106443	-2.452766998	0.003777865	NA	up	2.176993682	0.158495784	13.73534127	NA
Leaf148_gene_2829	contig_4	39418	40923	Leaf148_gene_2829	1506	-0.870581744	5.01387509	-3.284255178	0.004220951	0.00947294	-2.457019402	0.002221936	NA	down	0.795923332	5.01387509	0.158744149	NA
Leaf148_gene_1057	contig_2	258781	259527	Leaf148_gene_1057	747	-1.044054347	3.112682567	-3.06400643	0.006817762	0.014244857	-2.457561983	0.003341218	NA	down	0.719760666	3.112682567	0.231234843	NA
Leaf148_gene_2206	contig_2	1634372	1634890	Leaf148_gene_2206	519	-1.070803253	4.724180423	-3.209972127	0.00496435	0.010851941	-2.458069428	0.002545389	NA	down	0.883995091	4.724180423	0.187121365	NA
Leaf148_gene_2447	contig_3	49335	50252	Leaf148_gene_2447	918	-0.891081768	4.808298651	-3.245454979	0.00459446	0.010164819	-2.464536726	0.002384221	NA	down	0.944813374	4.808298651	0.1964964	NA
Leaf148_gene_1245	contig_2	466943	467236	Leaf148_gene_1245	294	0.950154003	3.782731941	3.117745667	0.006067768	0.01287603	-2.469547583	0.003020152	NA	up	0.717562099	3.782731941	0.189694144	NA
Leaf148_gene_3688	contig_6	358806	359222	Leaf148_gene_3688	417	-0.812311042	5.188473393	-3.322981287	0.003877988	0.008792336	-2.478494216	0.002062296	NA	down	1.226578714	5.188473393	0.236404549	NA
Leaf148_gene_3428	contig_6	66624	67232	Leaf148_gene_3428	609	2.053884761	0.222516367	2.983792927	0.008107954	0.016578363	-2.479199096	0.003888557	NA	up	1.833539923	0.222516367	8.240022734	NA
Leaf148_gene_2941	contig_4	197692	197895	Leaf148_gene_2941	204	1.550101104	1.503302797	2.995987413	0.00789753	0.016226956	-2.479911094	0.003806132	NA	up	1.658145224	1.503302797	1.103001489	NA
Leaf148_gene_2955	contig_4	214608	215126	Leaf148_gene_2955	519	-0.889072746	3.975609237	-3.128262721	0.005930723	0.012636195	-2.481750719	0.002963897	NA	down	0.641939512	3.975609237	0.161469469	NA
Leaf148_gene_3370	contig_5	337410	338588	Leaf148_gene_3370	1179	1.085358497	4.672608444	3.145928467	0.005707309	0.012240751	-2.482986456	0.002871143	NA	up	0.9969727	4.672608444	0.213365342	NA
Leaf148_gene_1300	contig_2	526936	527880	Leaf148_gene_1300	945	-0.904641447	4.901841911	-3.226135257	0.004792367	0.010519709	-2.486930014	0.002467462	xerD	down	0.70569448	4.901841911	0.143965165	NA
Leaf148_gene_1145	contig_2	347328	347609	Leaf148_gene_1145	282	2.121683069	2.947077244	3.11015868	0.006168549	0.013050404	-2.498011303	0.003061052	NA	up	2.452009364	2.947077244	0.832013945	NA
Leaf148_gene_2652	contig_3	321141	321968	Leaf148_gene_2652	828	-1.413435605	5.387862873	-3.280948033	0.004251587	0.009523938	-2.509679395	0.002233898	NA	down	1.393261507	5.387862873	0.258592607	NA
Leaf148_gene_499	contig_1	586473	587519	Leaf148_gene_499	1047	1.744051572	3.950872618	3.141089267	0.005767677	0.012345058	-2.512062403	0.002895609	NA	up	1.998633161	3.950872618	0.505871324	NA
Leaf148_gene_1753	contig_2	1062434	1062940	Leaf148_gene_1753	507	-1.308807261	4.495806167	-3.210662082	0.004956887	0.010841257	-2.5142837	0.002542883	NA	down	1.678273553	4.495806167	0.373297578	NA
Leaf148_gene_3920	contig_7	87221	87652	Leaf148_gene_3920	432	-2.184540605	2.529850301	-3.020142392	0.007496277	0.015493288	-2.519418117	0.003634046	NA	down	2.282482111	2.529850301	0.902220226	NA
Leaf148_gene_2378	contig_2	1837778	1838098	Leaf148_gene_2378	321	-1.877113376	2.235867279	-2.990079898	0.007998797	0.016387019	-2.519736404	0.003843676	NA	down	1.59063529	2.235867279	0.71141758	NA
Leaf148_gene_2148	contig_2	1567739	1568539	Leaf148_gene_2148	801	-0.794308328	5.685344837	-3.308745902	0.004000744	0.009026881	-2.520714242	0.00211731	NA	down	0.533635668	5.685344837	0.093861618	NA
Leaf148_gene_3444	contig_6	81762	82688	Leaf148_gene_3444	927	-2.116169652	1.678843566	-3.014424916	0.007589423	0.015662723	-2.523121514	0.003673788	NA	down	2.649446524	1.678843566	1.578137819	NA
Leaf148_gene_852	contig_1	988093	988920	Leaf148_gene_852	828	-0.889983457	9.030960748	-3.54199796	0.0023973	0.005801709	-2.524701544	0.001360826	NA	down	0.714415765	9.030960748	0.079107393	NA
Leaf148_gene_178	contig_1	216403	217608	Leaf148_gene_178	1206	-0.775086453	5.303138637	-3.267581654	0.00437765	0.009751802	-2.539797461	0.002287345	NA	down	0.676603089	5.303138637	0.127585405	NA
Leaf148_gene_114	contig_1	132688	134664	Leaf148_gene_114	1977	1.35674844	4.57735177	3.228050842	0.004772376	0.010486767	-2.54709476	0.002459736	betT	up	1.717013117	4.57735177	0.375110589	NA
Leaf148_gene_3946	contig_7	117870	118517	Leaf148_gene_3946	648	2.010883107	2.508913208	2.979223022	0.008188206	0.016701876	-2.549895971	0.003917527	NA	up	1.812453298	2.508913208	0.722405738	NA
Leaf148_gene_3362	contig_5	325473	326450	Leaf148_gene_3362	978	-0.574236489	6.676299452	-3.395161268	0.003310478	0.007658323	-2.551583739	0.001796307	NA	down	0.447849811	6.676299452	0.067080546	NA
Leaf148_gene_2833	contig_4	43864	44325	Leaf148_gene_2833	462	-1.934118454	2.599742831	-2.996931716	0.007881458	0.016201845	-2.555144974	0.003800242	NA	down	1.637714048	2.599742831	0.629952328	NA
Leaf148_gene_885	contig_2	37983	38162	Leaf148_gene_885	180	1.509972208	3.027636514	3.042860943	0.007137031	0.014860279	-2.558236459	0.00348557	K07497	up	1.585808827	3.027636514	0.523777811	NA
Leaf148_gene_2550	contig_3	181629	182993	Leaf148_gene_2550	1365	-1.736841037	2.737636048	-3.02921984	0.007350673	0.01527972	-2.561140619	0.003583952	NA	down	2.352672668	2.737636048	0.859381096	NA
Leaf148_gene_2375	contig_2	1835310	1835813	Leaf148_gene_2375	504	-0.822448123	5.085362663	-3.253076033	0.004518619	0.010018097	-2.563414903	0.002349806	NA	down	0.821351357	5.085362663	0.161512838	NA
Leaf148_gene_3539	contig_6	188935	189120	Leaf148_gene_3539	186	-0.930013616	2.036456378	-3.020642631	0.007488181	0.015484159	-2.5705987	0.003631904	NA	down	2.354326971	2.036456378	1.156090058	NA
Leaf148_gene_149	contig_1	180522	183323	Leaf148_gene_149	2802	1.796330122	4.157713278	3.133631799	0.005861932	0.012521325	-2.573336248	0.002936954	hypothetical protein	up	1.503926684	4.157713278	0.361719672	NA
Leaf148_gene_2520	contig_3	147565	148626	Leaf148_gene_2520	1062	-1.145507252	4.669748836	-3.171145158	0.005402605	0.011688516	-2.577700496	0.002741613	NA	down	1.061634015	4.669748836	0.227342851	NA
Leaf148_gene_1159	contig_2	364303	364590	Leaf148_gene_1159	288	-0.7557142	5.129295433	-3.235596314	0.004694426	0.010347901	-2.579444166	0.002427164	NA	down	0.640809889	5.129295433	0.124931367	NA
Leaf148_gene_1536	contig_2	788017	788784	Leaf148_gene_1536	768	-1.050321543	5.546288813	-3.257821467	0.004472017	0.009944227	-2.579984979	0.002332479	NA	down	0.743816684	5.546288813	0.134110702	NA
Leaf148_gene_1080	contig_2	288295	288870	Leaf148_gene_1080	576	0.849667479	3.922241928	3.195942772	0.005118527	0.01114266	-2.582997288	0.002613579	NA	up	1.50214336	3.922241928	0.382980802	NA
Leaf148_gene_2695	contig_3	377829	378542	Leaf148_gene_2695	714	-0.639255382	6.160155884	-3.267683723	0.004376674	0.009751802	-2.592416119	0.002287345	NA	down	0.976783025	6.160155884	0.15856466	NA
Leaf148_gene_2655	contig_3	323888	324286	Leaf148_gene_2655	399	1.52053117	0.51592946	2.925988265	0.009181744	0.01846	-2.593313533	0.004329906	NA	up	1.538154667	0.51592946	2.98132746	NA
Leaf148_gene_3270	contig_5	219050	219949	Leaf148_gene_3270	900	-2.245653651	2.149569968	-2.967797564	0.008392237	0.017068406	-2.595496453	0.004003499	NA	down	2.46279413	2.149569968	1.145714802	NA
Leaf148_gene_2836	contig_4	46674	47522	Leaf148_gene_2836	849	-1.845679906	1.62535132	-2.950557266	0.008709477	0.017628417	-2.59592262	0.004134853	NA	down	1.963159313	1.62535132	1.207836908	NA
Leaf148_gene_389	contig_1	464320	465066	Leaf148_gene_389	747	-1.166850006	4.164786031	-3.120806426	0.006027568	0.012810104	-2.597551339	0.003004688	NA	down	1.462208546	4.164786031	0.351088516	NA
Leaf148_gene_1061	contig_2	262820	264385	Leaf148_gene_1061	1566	-0.710448107	5.607151785	-3.280689242	0.004253993	0.009523938	-2.597573962	0.002233898	NA	down	0.545392158	5.607151785	0.097267236	NA
Leaf148_gene_170	contig_1	208391	209359	Leaf148_gene_170	969	-0.679694157	5.543232344	-3.259272278	0.004457865	0.009919987	-2.597660485	0.002326794	NA	down	0.454708075	5.543232344	0.082029409	NA
Leaf148_gene_2603	contig_3	265481	266002	Leaf148_gene_2603	522	-0.980879231	3.932602139	-3.070321884	0.006725137	0.014093316	-2.597969322	0.003305674	NA	down	0.90195496	3.932602139	0.229353219	NA
Leaf148_gene_2164	contig_2	1585076	1586026	Leaf148_gene_2164	951	-1.439348291	3.004416274	-3.020692955	0.007487367	0.015484159	-2.600598818	0.003631904	NA	down	1.902388518	3.004416274	0.633197382	NA
Leaf148_gene_804	contig_1	945476	946510	Leaf148_gene_804	1035	-0.586797851	6.504408353	-3.360895731	0.003568862	0.008179614	-2.606617029	0.001918579	NA	down	0.497028277	6.504408353	0.076414064	NA
Leaf148_gene_2154	contig_2	1574418	1575206	Leaf148_gene_2154	789	-0.739374932	5.801941797	-3.304066707	0.004041924	0.009110025	-2.607038543	0.002136812	NA	down	0.673898094	5.801941797	0.11615044	NA
Leaf148_gene_1723	contig_2	1022125	1023405	Leaf148_gene_1723	1281	-0.672435983	5.027300443	-3.21843504	0.004873559	0.010681217	-2.611053632	0.002505345	NA	down	0.836308405	5.027300443	0.166353377	NA
Leaf148_gene_4125	contig_8	74635	75894	Leaf148_gene_4125	1260	-0.842285464	4.92118475	-3.130234933	0.005905363	0.012607696	-2.614260687	0.002957212	NA	down	0.81131478	4.92118475	0.164861679	GH43, GH51
Leaf148_gene_2397	contig_2	1860983	1861936	Leaf148_gene_2397	954	0.888165734	6.654441963	3.355688547	0.003609832	0.008255529	-2.614345199	0.001936385	virB11	up	0.742966604	6.654441963	0.111649723	NA
Leaf148_gene_1756	contig_2	1065960	1066940	Leaf148_gene_1756	981	-0.853181638	4.140652936	-3.1199963	0.006038183	0.012819714	-2.614750369	0.003006942	NA	down	1.233236838	4.140652936	0.297836321	NA
Leaf148_gene_2749	contig_3	428693	429634	Leaf148_gene_2749	942	-1.417364281	4.164566523	-3.060762565	0.00686582	0.014331036	-2.630904116	0.003361432	NA	down	1.367695829	4.164566523	0.32841253	NA
Leaf148_gene_759	contig_1	897757	898524	Leaf148_gene_759	768	0.577344626	6.381232666	3.364752609	0.003538812	0.008124016	-2.63292759	0.001905538	NA	up	0.572576001	6.381232666	0.089728119	NA
Leaf148_gene_2048	contig_2	1459989	1460405	Leaf148_gene_2048	417	-0.461115942	6.025016486	-3.330248705	0.003816758	0.008690972	-2.634208721	0.002038521	NA	down	0.608913698	6.025016486	0.101064238	NA
Leaf148_gene_2872	contig_4	87414	89051	Leaf148_gene_2872	1638	-1.56987961	3.290752015	-2.985044368	0.008086111	0.016549784	-2.635589288	0.003881853	NA	down	1.532028925	3.290752015	0.465555872	NA
Leaf148_gene_2410	contig_3	4546	6675	Leaf148_gene_2410	2130	1.3440473	3.933113949	2.990114692	0.007998197	0.016387019	-2.638767178	0.003843676	NA	up	1.11603618	3.933113949	0.283753838	NA
Leaf148_gene_4107	contig_8	46875	47228	Leaf148_gene_4107	354	1.102367224	2.688520362	3.068957692	0.00674504	0.01412096	-2.639616753	0.003312158	NA	up	1.737068332	2.688520362	0.646105701	NA
Leaf148_gene_1086	contig_2	293038	294453	Leaf148_gene_1086	1416	-1.091164829	5.499310968	-3.239680894	0.004652752	0.010272182	-2.63963422	0.002409403	NA	down	0.931668874	5.499310968	0.169415565	NA
Leaf148_gene_3761	contig_6	439266	440075	Leaf148_gene_3761	810	-1.543733586	3.005570769	-2.936245855	0.008981629	0.018109581	-2.642166358	0.004247713	NA	down	1.681935791	3.005570769	0.559606118	GT25
Leaf148_gene_3830	contig_6	526556	526684	Leaf148_gene_3830	129	-1.059595069	1.002439852	-2.979940408	0.008175557	0.016684163	-2.644658905	0.003913373	NA	down	2.431757278	1.002439852	2.42583859	NA
Leaf148_gene_867	contig_2	8909	9646	Leaf148_gene_867	738	0.850589963	4.092774468	3.07537764	0.006651873	0.01396064	-2.645378092	0.003274554	NA	up	0.535711787	4.092774468	0.130892086	NA
Leaf148_gene_3972	contig_7	161030	162172	Leaf148_gene_3972	1143	-0.702678465	5.198353579	-3.23637982	0.004686403	0.010341052	-2.647847992	0.002425557	NA	down	0.713539632	5.198353579	0.13726262	NA
Leaf148_gene_632	contig_1	751239	751814	Leaf148_gene_632	576	-1.667763892	3.048156441	-2.994551977	0.007922021	0.016269333	-2.651305108	0.003816072	NA	down	2.436139892	3.048156441	0.799217474	NA
Leaf148_gene_3832	contig_6	527210	527368	Leaf148_gene_3832	159	1.340183007	2.085015868	3.026994592	0.007386109	0.015325813	-2.659750198	0.003594763	NA	up	1.990520263	2.085015868	0.954678712	NA
Leaf148_gene_1673	contig_2	962678	962977	Leaf148_gene_1673	300	-1.014396319	4.506839726	-3.097673448	0.006337965	0.013375203	-2.663745012	0.003137236	NA	down	0.793869742	4.506839726	0.176147764	NA
Leaf148_gene_4012	contig_7	208714	209937	Leaf148_gene_4012	1224	0.75874597	4.738802141	3.208577986	0.004979465	0.010868044	-2.667490729	0.002549166	NA	up	0.818390178	4.738802141	0.172699799	NA
Leaf148_gene_1074	contig_2	282356	283207	Leaf148_gene_1074	852	-0.745401873	4.708187829	-3.164292172	0.005483799	0.011827693	-2.669214577	0.002774258	aroE	down	0.924672678	4.708187829	0.196396727	NA
Leaf148_gene_229	contig_1	274500	276059	Leaf148_gene_229	1560	0.876664593	4.540968708	3.155682899	0.005587497	0.012030169	-2.670572579	0.00282175	NA	up	1.005968279	4.540968708	0.221531648	NA
Leaf148_gene_1590	contig_2	849073	850281	Leaf148_gene_1590	1209	-0.702206986	5.145432736	-3.197098639	0.005105649	0.011126137	-2.672189684	0.002609704	NA	down	0.650564871	5.145432736	0.126435405	NA
Leaf148_gene_2506	contig_3	131325	132023	Leaf148_gene_2506	699	-1.004476383	5.229063284	-3.170334454	0.005412149	0.011703146	-2.673322516	0.002745045	NA	down	0.776845616	5.229063284	0.148563055	NA
Leaf148_gene_427	contig_1	510320	510502	Leaf148_gene_427	183	-1.568044676	2.408491711	-2.970643006	0.008340967	0.016980305	-2.675619739	0.003982835	NA	down	2.411782255	2.408491711	1.001366226	NA
Leaf148_gene_3748	contig_6	426071	426547	Leaf148_gene_3748	477	1.274824457	2.748472252	2.955390147	0.008619392	0.017462879	-2.676989165	0.004096025	NA	up	1.479140538	2.748472252	0.538168263	NA
Leaf148_gene_2064	contig_2	1480660	1481454	Leaf148_gene_2064	795	-1.014583753	3.622005363	-2.959484567	0.008543779	0.017334727	-2.68194166	0.004065966	NA	down	0.90555628	3.622005363	0.250015168	NA
Leaf148_gene_3175	contig_5	84377	86857	Leaf148_gene_3175	2481	-0.679880405	5.826767192	-3.297038271	0.004104564	0.009236368	-2.684222119	0.002166447	NA	down	1.02376105	5.826767192	0.175699666	NA
Leaf148_gene_1545	contig_2	797736	798908	Leaf148_gene_1545	1173	-1.572756634	2.878204235	-2.970425036	0.008344884	0.016980305	-2.684389631	0.003982835	NA	down	2.313479416	2.878204235	0.803792652	NA
Leaf148_gene_3645	contig_6	309265	310620	Leaf148_gene_3645	1356	1.239392061	2.433287592	2.960160453	0.00853136	0.017317879	-2.712474507	0.004062015	NA	up	1.457845546	2.433287592	0.59912587	NA
[truncated: 2,209 more rows]
