# Supplementary material for: Commensal lifestyle regulated by a negative feedback loop between Arabidopsis ROS and the bacterial T2SS
Source: Nat Commun. 2024 Jan 11;15:456. doi: 10.1038/s41467-024-44724-2 (PMC10784570; doi:10.1038/s41467-024-44724-2)
Supplement: Supplementary file 11 — Source Data [file 41467_2024_44724_MOESM11_ESM.xlsx]

## Sheet: Fig1c, Fig2e, FigS1, FigS2
strain	rep	genotype	code	time	RLU	date	plate	min	min1	cell_status	strain1	batch	log.RLU
L50	1	NA	A01	0	221	20201209	A	0	0	alive	L50	2	2.34635
L50	2	NA	B01	0	166	20201209	A	0	0	alive	L50	2	2.22272
L50	3	NA	C01	0	111	20201209	A	0	0	alive	L50	2	2.04922
L50	4	NA	D01	0	111	20201209	A	0	0	alive	L50	2	2.04922
L50	5	NA	E01	0	89	20201209	A	0	0	alive	L50	2	1.95424
L50	6	NA	F01	0	77	20201209	A	0	0	alive	L50	2	1.89209
L50	7	NA	G01	0	122	20201209	A	0	0	alive	L50	2	2.08991
L50	8	NA	H01	0	111	20201209	A	0	0	alive	L50	2	2.04922
R935	1	NA	A02	0	188	20201209	A	0	0	alive	R935	2	2.27646
R935	2	NA	B02	0	122	20201209	A	0	0	alive	R935	2	2.08991
R935	3	NA	C02	0	122	20201209	A	0	0	alive	R935	2	2.08991
R935	4	NA	D02	0	89	20201209	A	0	0	alive	R935	2	1.95424
R935	5	NA	E02	0	111	20201209	A	0	0	alive	R935	2	2.04922
R935	6	NA	F02	0	89	20201209	A	0	0	alive	R935	2	1.95424
R935	7	NA	G02	0	77	20201209	A	0	0	alive	R935	2	1.89209
R935	8	NA	H02	0	100	20201209	A	0	0	alive	R935	2	2.00432
L1	1	NA	A03	0	210	20201209	A	0	0	alive	L1	2	2.32428
L1	2	NA	B03	0	133	20201209	A	0	0	alive	L1	2	2.1271
L1	3	NA	C03	0	111	20201209	A	0	0	alive	L1	2	2.04922
L1	4	NA	D03	0	89	20201209	A	0	0	alive	L1	2	1.95424
L1	5	NA	E03	0	111	20201209	A	0	0	alive	L1	2	2.04922
L1	6	NA	F03	0	100	20201209	A	0	0	alive	L1	2	2.00432
L1	7	NA	G03	0	89	20201209	A	0	0	alive	L1	2	1.95424
L1	8	NA	H03	0	89	20201209	A	0	0	alive	L1	2	1.95424
L127	1	NA	A04	0	155	20201209	A	0	0	alive	L127	2	2.19312
L127	2	NA	B04	0	111	20201209	A	0	0	alive	L127	2	2.04922
L127	3	NA	C04	0	89	20201209	A	0	0	alive	L127	2	1.95424
L127	4	NA	D04	0	89	20201209	A	0	0	alive	L127	2	1.95424
L127	5	NA	E04	0	77	20201209	A	0	0	alive	L127	2	1.89209
L127	6	NA	F04	0	100	20201209	A	0	0	alive	L127	2	2.00432
L127	7	NA	G04	0	111	20201209	A	0	0	alive	L127	2	2.04922
L127	8	NA	H04	0	100	20201209	A	0	0	alive	L127	2	2.00432
L15	1	NA	A06	0	111	20201209	A	0	0	alive	L15	2	2.04922
L15	2	NA	B06	0	133	20201209	A	0	0	alive	L15	2	2.1271
L15	3	NA	C06	0	100	20201209	A	0	0	alive	L15	2	2.00432
L15	4	NA	D06	0	66	20201209	A	0	0	alive	L15	2	1.82607
L15	5	NA	E06	0	100	20201209	A	0	0	alive	L15	2	2.00432
L15	6	NA	F06	0	89	20201209	A	0	0	alive	L15	2	1.95424
L15	7	NA	G06	0	111	20201209	A	0	0	alive	L15	2	2.04922
L15	8	NA	H06	0	133	20201209	A	0	0	alive	L15	2	2.1271
L155	1	NA	A07	0	166	20201209	A	0	0	alive	L155	2	2.22272
L155	2	NA	B07	0	133	20201209	A	0	0	alive	L155	2	2.1271
L155	3	NA	C07	0	89	20201209	A	0	0	alive	L155	2	1.95424
L155	4	NA	D07	0	100	20201209	A	0	0	alive	L155	2	2.00432
L155	5	NA	E07	0	89	20201209	A	0	0	alive	L155	2	1.95424
L155	6	NA	F07	0	100	20201209	A	0	0	alive	L155	2	2.00432
L155	7	NA	G07	0	77	20201209	A	0	0	alive	L155	2	1.89209
L155	8	NA	H07	0	122	20201209	A	0	0	alive	L155	2	2.08991
L187	1	NA	A08	0	122	20201209	A	0	0	alive	L187	2	2.08991
L187	2	NA	B08	0	100	20201209	A	0	0	alive	L187	2	2.00432
L187	3	NA	C08	0	133	20201209	A	0	0	alive	L187	2	2.1271
L187	4	NA	D08	0	122	20201209	A	0	0	alive	L187	2	2.08991
L187	5	NA	E08	0	89	20201209	A	0	0	alive	L187	2	1.95424
L187	6	NA	F08	0	111	20201209	A	0	0	alive	L187	2	2.04922
L187	7	NA	G08	0	89	20201209	A	0	0	alive	L187	2	1.95424
L187	8	NA	H08	0	77	20201209	A	0	0	alive	L187	2	1.89209
flg22	1	NA	A10	0	133	20201209	A	0	0	alive	flg22	2	2.1271
flg22	2	NA	B10	0	133	20201209	A	0	0	alive	flg22	2	2.1271
flg22	3	NA	C10	0	133	20201209	A	0	0	alive	flg22	2	2.1271
flg22	4	NA	D10	0	133	20201209	A	0	0	alive	flg22	2	2.1271
flg22	5	NA	E10	0	122	20201209	A	0	0	alive	flg22	2	2.08991
flg22	6	NA	F10	0	100	20201209	A	0	0	alive	flg22	2	2.00432
flg22	7	NA	G10	0	100	20201209	A	0	0	alive	flg22	2	2.00432
flg22	8	NA	H10	0	100	20201209	A	0	0	alive	flg22	2	2.00432
mock	1	NA	A11	0	111	20201209	A	0	0	alive	mock	2	2.04922
mock	2	NA	B11	0	155	20201209	A	0	0	alive	mock	2	2.19312
mock	3	NA	C11	0	100	20201209	A	0	0	alive	mock	2	2.00432
mock	4	NA	D11	0	111	20201209	A	0	0	alive	mock	2	2.04922
mock	5	NA	E11	0	100	20201209	A	0	0	alive	mock	2	2.00432
mock	6	NA	F11	0	77	20201209	A	0	0	alive	mock	2	1.89209
mock	7	NA	G11	0	77	20201209	A	0	0	alive	mock	2	1.89209
mock	8	NA	H11	0	89	20201209	A	0	0	alive	mock	2	1.95424
L50	1	NA	A01	1	77	20201209	A	1.9	2	alive	L50	2	1.89209
L50	2	NA	B01	1	66	20201209	A	1.9	2	alive	L50	2	1.82607
L50	3	NA	C01	1	100	20201209	A	1.9	2	alive	L50	2	2.00432
L50	4	NA	D01	1	100	20201209	A	1.9	2	alive	L50	2	2.00432
L50	5	NA	E01	1	89	20201209	A	1.9	2	alive	L50	2	1.95424
L50	6	NA	F01	1	89	20201209	A	1.9	2	alive	L50	2	1.95424
L50	7	NA	G01	1	89	20201209	A	1.9	2	alive	L50	2	1.95424
L50	8	NA	H01	1	89	20201209	A	1.9	2	alive	L50	2	1.95424
R935	1	NA	A02	1	89	20201209	A	1.9	2	alive	R935	2	1.95424
R935	2	NA	B02	1	66	20201209	A	1.9	2	alive	R935	2	1.82607
R935	3	NA	C02	1	100	20201209	A	1.9	2	alive	R935	2	2.00432
R935	4	NA	D02	1	111	20201209	A	1.9	2	alive	R935	2	2.04922
R935	5	NA	E02	1	122	20201209	A	1.9	2	alive	R935	2	2.08991
R935	6	NA	F02	1	66	20201209	A	1.9	2	alive	R935	2	1.82607
R935	7	NA	G02	1	77	20201209	A	1.9	2	alive	R935	2	1.89209
R935	8	NA	H02	1	66	20201209	A	1.9	2	alive	R935	2	1.82607
L1	1	NA	A03	1	89	20201209	A	1.9	2	alive	L1	2	1.95424
L1	2	NA	B03	1	89	20201209	A	1.9	2	alive	L1	2	1.95424
L1	3	NA	C03	1	77	20201209	A	1.9	2	alive	L1	2	1.89209
L1	4	NA	D03	1	89	20201209	A	1.9	2	alive	L1	2	1.95424
L1	5	NA	E03	1	100	20201209	A	1.9	2	alive	L1	2	2.00432
L1	6	NA	F03	1	89	20201209	A	1.9	2	alive	L1	2	1.95424
L1	7	NA	G03	1	122	20201209	A	1.9	2	alive	L1	2	2.08991
L1	8	NA	H03	1	89	20201209	A	1.9	2	alive	L1	2	1.95424
L127	1	NA	A04	1	77	20201209	A	1.9	2	alive	L127	2	1.89209
L127	2	NA	B04	1	89	20201209	A	1.9	2	alive	L127	2	1.95424
L127	3	NA	C04	1	122	20201209	A	1.9	2	alive	L127	2	2.08991
L127	4	NA	D04	1	55	20201209	A	1.9	2	alive	L127	2	1.74819
L127	5	NA	E04	1	77	20201209	A	1.9	2	alive	L127	2	1.89209
L127	6	NA	F04	1	122	20201209	A	1.9	2	alive	L127	2	2.08991
L127	7	NA	G04	1	100	20201209	A	1.9	2	alive	L127	2	2.00432
L127	8	NA	H04	1	100	20201209	A	1.9	2	alive	L127	2	2.00432
L15	1	NA	A06	1	122	20201209	A	1.9	2	alive	L15	2	2.08991
L15	2	NA	B06	1	89	20201209	A	1.9	2	alive	L15	2	1.95424
L15	3	NA	C06	1	100	20201209	A	1.9	2	alive	L15	2	2.00432
L15	4	NA	D06	1	100	20201209	A	1.9	2	alive	L15	2	2.00432
L15	5	NA	E06	1	66	20201209	A	1.9	2	alive	L15	2	1.82607
L15	6	NA	F06	1	89	20201209	A	1.9	2	alive	L15	2	1.95424
L15	7	NA	G06	1	111	20201209	A	1.9	2	alive	L15	2	2.04922
L15	8	NA	H06	1	66	20201209	A	1.9	2	alive	L15	2	1.82607
L155	1	NA	A07	1	89	20201209	A	1.9	2	alive	L155	2	1.95424
L155	2	NA	B07	1	89	20201209	A	1.9	2	alive	L155	2	1.95424
L155	3	NA	C07	1	77	20201209	A	1.9	2	alive	L155	2	1.89209
L155	4	NA	D07	1	77	20201209	A	1.9	2	alive	L155	2	1.89209
L155	5	NA	E07	1	89	20201209	A	1.9	2	alive	L155	2	1.95424
L155	6	NA	F07	1	89	20201209	A	1.9	2	alive	L155	2	1.95424
L155	7	NA	G07	1	66	20201209	A	1.9	2	alive	L155	2	1.82607
L155	8	NA	H07	1	111	20201209	A	1.9	2	alive	L155	2	2.04922
L187	1	NA	A08	1	77	20201209	A	1.9	2	alive	L187	2	1.89209
L187	2	NA	B08	1	89	20201209	A	1.9	2	alive	L187	2	1.95424
L187	3	NA	C08	1	100	20201209	A	1.9	2	alive	L187	2	2.00432
L187	4	NA	D08	1	100	20201209	A	1.9	2	alive	L187	2	2.00432
L187	5	NA	E08	1	66	20201209	A	1.9	2	alive	L187	2	1.82607
L187	6	NA	F08	1	100	20201209	A	1.9	2	alive	L187	2	2.00432
L187	7	NA	G08	1	89	20201209	A	1.9	2	alive	L187	2	1.95424
L187	8	NA	H08	1	77	20201209	A	1.9	2	alive	L187	2	1.89209
flg22	1	NA	A10	1	89	20201209	A	1.9	2	alive	flg22	2	1.95424
flg22	2	NA	B10	1	111	20201209	A	1.9	2	alive	flg22	2	2.04922
flg22	3	NA	C10	1	111	20201209	A	1.9	2	alive	flg22	2	2.04922
flg22	4	NA	D10	1	487	20201209	A	1.9	2	alive	flg22	2	2.68842
flg22	5	NA	E10	1	144	20201209	A	1.9	2	alive	flg22	2	2.16137
flg22	6	NA	F10	1	6340	20201209	A	1.9	2	alive	flg22	2	3.80216
flg22	7	NA	G10	1	608	20201209	A	1.9	2	alive	flg22	2	2.78462
flg22	8	NA	H10	1	2434	20201209	A	1.9	2	alive	flg22	2	3.3865
mock	1	NA	A11	1	77	20201209	A	1.9	2	alive	mock	2	1.89209
mock	2	NA	B11	1	66	20201209	A	1.9	2	alive	mock	2	1.82607
mock	3	NA	C11	1	77	20201209	A	1.9	2	alive	mock	2	1.89209
mock	4	NA	D11	1	66	20201209	A	1.9	2	alive	mock	2	1.82607
mock	5	NA	E11	1	100	20201209	A	1.9	2	alive	mock	2	2.00432
mock	6	NA	F11	1	100	20201209	A	1.9	2	alive	mock	2	2.00432
mock	7	NA	G11	1	89	20201209	A	1.9	2	alive	mock	2	1.95424
mock	8	NA	H11	1	77	20201209	A	1.9	2	alive	mock	2	1.89209
L50	1	NA	A01	2	77	20201209	A	3.8	4	alive	L50	2	1.89209
L50	2	NA	B01	2	100	20201209	A	3.8	4	alive	L50	2	2.00432
L50	3	NA	C01	2	89	20201209	A	3.8	4	alive	L50	2	1.95424
L50	4	NA	D01	2	77	20201209	A	3.8	4	alive	L50	2	1.89209
L50	5	NA	E01	2	111	20201209	A	3.8	4	alive	L50	2	2.04922
L50	6	NA	F01	2	89	20201209	A	3.8	4	alive	L50	2	1.95424
L50	7	NA	G01	2	111	20201209	A	3.8	4	alive	L50	2	2.04922
L50	8	NA	H01	2	89	20201209	A	3.8	4	alive	L50	2	1.95424
R935	1	NA	A02	2	111	20201209	A	3.8	4	alive	R935	2	2.04922
R935	2	NA	B02	2	77	20201209	A	3.8	4	alive	R935	2	1.89209
R935	3	NA	C02	2	77	20201209	A	3.8	4	alive	R935	2	1.89209
R935	4	NA	D02	2	77	20201209	A	3.8	4	alive	R935	2	1.89209
R935	5	NA	E02	2	77	20201209	A	3.8	4	alive	R935	2	1.89209
R935	6	NA	F02	2	77	20201209	A	3.8	4	alive	R935	2	1.89209
R935	7	NA	G02	2	77	20201209	A	3.8	4	alive	R935	2	1.89209
R935	8	NA	H02	2	66	20201209	A	3.8	4	alive	R935	2	1.82607
L1	1	NA	A03	2	100	20201209	A	3.8	4	alive	L1	2	2.00432
L1	2	NA	B03	2	89	20201209	A	3.8	4	alive	L1	2	1.95424
L1	3	NA	C03	2	77	20201209	A	3.8	4	alive	L1	2	1.89209
L1	4	NA	D03	2	89	20201209	A	3.8	4	alive	L1	2	1.95424
L1	5	NA	E03	2	77	20201209	A	3.8	4	alive	L1	2	1.89209
L1	6	NA	F03	2	100	20201209	A	3.8	4	alive	L1	2	2.00432
L1	7	NA	G03	2	89	20201209	A	3.8	4	alive	L1	2	1.95424
L1	8	NA	H03	2	77	20201209	A	3.8	4	alive	L1	2	1.89209
L127	1	NA	A04	2	77	20201209	A	3.8	4	alive	L127	2	1.89209
L127	2	NA	B04	2	77	20201209	A	3.8	4	alive	L127	2	1.89209
L127	3	NA	C04	2	77	20201209	A	3.8	4	alive	L127	2	1.89209
L127	4	NA	D04	2	77	20201209	A	3.8	4	alive	L127	2	1.89209
L127	5	NA	E04	2	89	20201209	A	3.8	4	alive	L127	2	1.95424
L127	6	NA	F04	2	89	20201209	A	3.8	4	alive	L127	2	1.95424
L127	7	NA	G04	2	77	20201209	A	3.8	4	alive	L127	2	1.89209
L127	8	NA	H04	2	77	20201209	A	3.8	4	alive	L127	2	1.89209
L15	1	NA	A06	2	77	20201209	A	3.8	4	alive	L15	2	1.89209
L15	2	NA	B06	2	89	20201209	A	3.8	4	alive	L15	2	1.95424
L15	3	NA	C06	2	77	20201209	A	3.8	4	alive	L15	2	1.89209
L15	4	NA	D06	2	77	20201209	A	3.8	4	alive	L15	2	1.89209
L15	5	NA	E06	2	66	20201209	A	3.8	4	alive	L15	2	1.82607
L15	6	NA	F06	2	66	20201209	A	3.8	4	alive	L15	2	1.82607
L15	7	NA	G06	2	111	20201209	A	3.8	4	alive	L15	2	2.04922
L15	8	NA	H06	2	66	20201209	A	3.8	4	alive	L15	2	1.82607
L155	1	NA	A07	2	77	20201209	A	3.8	4	alive	L155	2	1.89209
L155	2	NA	B07	2	66	20201209	A	3.8	4	alive	L155	2	1.82607
L155	3	NA	C07	2	100	20201209	A	3.8	4	alive	L155	2	2.00432
L155	4	NA	D07	2	77	20201209	A	3.8	4	alive	L155	2	1.89209
L155	5	NA	E07	2	55	20201209	A	3.8	4	alive	L155	2	1.74819
L155	6	NA	F07	2	66	20201209	A	3.8	4	alive	L155	2	1.82607
L155	7	NA	G07	2	111	20201209	A	3.8	4	alive	L155	2	2.04922
L155	8	NA	H07	2	77	20201209	A	3.8	4	alive	L155	2	1.89209
L187	1	NA	A08	2	89	20201209	A	3.8	4	alive	L187	2	1.95424
L187	2	NA	B08	2	66	20201209	A	3.8	4	alive	L187	2	1.82607
L187	3	NA	C08	2	77	20201209	A	3.8	4	alive	L187	2	1.89209
L187	4	NA	D08	2	122	20201209	A	3.8	4	alive	L187	2	2.08991
L187	5	NA	E08	2	89	20201209	A	3.8	4	alive	L187	2	1.95424
L187	6	NA	F08	2	77	20201209	A	3.8	4	alive	L187	2	1.89209
L187	7	NA	G08	2	100	20201209	A	3.8	4	alive	L187	2	2.00432
L187	8	NA	H08	2	100	20201209	A	3.8	4	alive	L187	2	2.00432
flg22	1	NA	A10	2	907	20201209	A	3.8	4	alive	flg22	2	2.95809
flg22	2	NA	B10	2	8442	20201209	A	3.8	4	alive	flg22	2	3.9265
flg22	3	NA	C10	2	1604	20201209	A	3.8	4	alive	flg22	2	3.20548
flg22	4	NA	D10	2	3861	20201209	A	3.8	4	alive	flg22	2	3.58681
flg22	5	NA	E10	2	1317	20201209	A	3.8	4	alive	flg22	2	3.11992
flg22	6	NA	F10	2	23550	20201209	A	3.8	4	alive	flg22	2	4.37201
flg22	7	NA	G10	2	4813	20201209	A	3.8	4	alive	flg22	2	3.68251
flg22	8	NA	H10	2	6450	20201209	A	3.8	4	alive	flg22	2	3.80963
mock	1	NA	A11	2	77	20201209	A	3.8	4	alive	mock	2	1.89209
mock	2	NA	B11	2	77	20201209	A	3.8	4	alive	mock	2	1.89209
mock	3	NA	C11	2	89	20201209	A	3.8	4	alive	mock	2	1.95424
mock	4	NA	D11	2	77	20201209	A	3.8	4	alive	mock	2	1.89209
mock	5	NA	E11	2	89	20201209	A	3.8	4	alive	mock	2	1.95424
mock	6	NA	F11	2	89	20201209	A	3.8	4	alive	mock	2	1.95424
mock	7	NA	G11	2	77	20201209	A	3.8	4	alive	mock	2	1.89209
mock	8	NA	H11	2	89	20201209	A	3.8	4	alive	mock	2	1.95424
L50	1	NA	A01	3	89	20201209	A	5.7	6	alive	L50	2	1.95424
L50	2	NA	B01	3	66	20201209	A	5.7	6	alive	L50	2	1.82607
L50	3	NA	C01	3	100	20201209	A	5.7	6	alive	L50	2	2.00432
L50	4	NA	D01	3	89	20201209	A	5.7	6	alive	L50	2	1.95424
L50	5	NA	E01	3	77	20201209	A	5.7	6	alive	L50	2	1.89209
L50	6	NA	F01	3	100	20201209	A	5.7	6	alive	L50	2	2.00432
L50	7	NA	G01	3	122	20201209	A	5.7	6	alive	L50	2	2.08991
L50	8	NA	H01	3	100	20201209	A	5.7	6	alive	L50	2	2.00432
R935	1	NA	A02	3	77	20201209	A	5.7	6	alive	R935	2	1.89209
R935	2	NA	B02	3	89	20201209	A	5.7	6	alive	R935	2	1.95424
R935	3	NA	C02	3	77	20201209	A	5.7	6	alive	R935	2	1.89209
R935	4	NA	D02	3	66	20201209	A	5.7	6	alive	R935	2	1.82607
R935	5	NA	E02	3	89	20201209	A	5.7	6	alive	R935	2	1.95424
R935	6	NA	F02	3	89	20201209	A	5.7	6	alive	R935	2	1.95424
R935	7	NA	G02	3	100	20201209	A	5.7	6	alive	R935	2	2.00432
R935	8	NA	H02	3	77	20201209	A	5.7	6	alive	R935	2	1.89209
L1	1	NA	A03	3	77	20201209	A	5.7	6	alive	L1	2	1.89209
L1	2	NA	B03	3	89	20201209	A	5.7	6	alive	L1	2	1.95424
L1	3	NA	C03	3	77	20201209	A	5.7	6	alive	L1	2	1.89209
L1	4	NA	D03	3	77	20201209	A	5.7	6	alive	L1	2	1.89209
L1	5	NA	E03	3	89	20201209	A	5.7	6	alive	L1	2	1.95424
L1	6	NA	F03	3	89	20201209	A	5.7	6	alive	L1	2	1.95424
L1	7	NA	G03	3	89	20201209	A	5.7	6	alive	L1	2	1.95424
L1	8	NA	H03	3	77	20201209	A	5.7	6	alive	L1	2	1.89209
L127	1	NA	A04	3	77	20201209	A	5.7	6	alive	L127	2	1.89209
L127	2	NA	B04	3	66	20201209	A	5.7	6	alive	L127	2	1.82607
L127	3	NA	C04	3	66	20201209	A	5.7	6	alive	L127	2	1.82607
L127	4	NA	D04	3	89	20201209	A	5.7	6	alive	L127	2	1.95424
L127	5	NA	E04	3	89	20201209	A	5.7	6	alive	L127	2	1.95424
L127	6	NA	F04	3	89	20201209	A	5.7	6	alive	L127	2	1.95424
L127	7	NA	G04	3	122	20201209	A	5.7	6	alive	L127	2	2.08991
L127	8	NA	H04	3	77	20201209	A	5.7	6	alive	L127	2	1.89209
L15	1	NA	A06	3	77	20201209	A	5.7	6	alive	L15	2	1.89209
L15	2	NA	B06	3	77	20201209	A	5.7	6	alive	L15	2	1.89209
L15	3	NA	C06	3	89	20201209	A	5.7	6	alive	L15	2	1.95424
L15	4	NA	D06	3	89	20201209	A	5.7	6	alive	L15	2	1.95424
L15	5	NA	E06	3	77	20201209	A	5.7	6	alive	L15	2	1.89209
L15	6	NA	F06	3	77	20201209	A	5.7	6	alive	L15	2	1.89209
L15	7	NA	G06	3	89	20201209	A	5.7	6	alive	L15	2	1.95424
L15	8	NA	H06	3	89	20201209	A	5.7	6	alive	L15	2	1.95424
L155	1	NA	A07	3	55	20201209	A	5.7	6	alive	L155	2	1.74819
L155	2	NA	B07	3	77	20201209	A	5.7	6	alive	L155	2	1.89209
L155	3	NA	C07	3	77	20201209	A	5.7	6	alive	L155	2	1.89209
L155	4	NA	D07	3	111	20201209	A	5.7	6	alive	L155	2	2.04922
L155	5	NA	E07	3	77	20201209	A	5.7	6	alive	L155	2	1.89209
L155	6	NA	F07	3	89	20201209	A	5.7	6	alive	L155	2	1.95424
L155	7	NA	G07	3	89	20201209	A	5.7	6	alive	L155	2	1.95424
L155	8	NA	H07	3	111	20201209	A	5.7	6	alive	L155	2	2.04922
L187	1	NA	A08	3	111	20201209	A	5.7	6	alive	L187	2	2.04922
L187	2	NA	B08	3	89	20201209	A	5.7	6	alive	L187	2	1.95424
L187	3	NA	C08	3	66	20201209	A	5.7	6	alive	L187	2	1.82607
L187	4	NA	D08	3	66	20201209	A	5.7	6	alive	L187	2	1.82607
L187	5	NA	E08	3	89	20201209	A	5.7	6	alive	L187	2	1.95424
L187	6	NA	F08	3	100	20201209	A	5.7	6	alive	L187	2	2.00432
L187	7	NA	G08	3	66	20201209	A	5.7	6	alive	L187	2	1.82607
L187	8	NA	H08	3	66	20201209	A	5.7	6	alive	L187	2	1.82607
flg22	1	NA	A10	3	3352	20201209	A	5.7	6	alive	flg22	2	3.52543
flg22	2	NA	B10	3	17816	20201209	A	5.7	6	alive	flg22	2	4.25083
flg22	3	NA	C10	3	4636	20201209	A	5.7	6	alive	flg22	2	3.66624
flg22	4	NA	D10	3	5930	20201209	A	5.7	6	alive	flg22	2	3.77313
flg22	5	NA	E10	3	3352	20201209	A	5.7	6	alive	flg22	2	3.52543
flg22	6	NA	F10	3	25332	20201209	A	5.7	6	alive	flg22	2	4.40369
flg22	7	NA	G10	3	7889	20201209	A	5.7	6	alive	flg22	2	3.89708
flg22	8	NA	H10	3	8896	20201209	A	5.7	6	alive	flg22	2	3.94924
mock	1	NA	A11	3	100	20201209	A	5.7	6	alive	mock	2	2.00432
mock	2	NA	B11	3	100	20201209	A	5.7	6	alive	mock	2	2.00432
mock	3	NA	C11	3	77	20201209	A	5.7	6	alive	mock	2	1.89209
mock	4	NA	D11	3	100	20201209	A	5.7	6	alive	mock	2	2.00432
mock	5	NA	E11	3	66	20201209	A	5.7	6	alive	mock	2	1.82607
mock	6	NA	F11	3	77	20201209	A	5.7	6	alive	mock	2	1.89209
mock	7	NA	G11	3	66	20201209	A	5.7	6	alive	mock	2	1.82607
mock	8	NA	H11	3	77	20201209	A	5.7	6	alive	mock	2	1.89209
L50	1	NA	A01	4	77	20201209	A	7.6	8	alive	L50	2	1.89209
L50	2	NA	B01	4	100	20201209	A	7.6	8	alive	L50	2	2.00432
L50	3	NA	C01	4	77	20201209	A	7.6	8	alive	L50	2	1.89209
L50	4	NA	D01	4	66	20201209	A	7.6	8	alive	L50	2	1.82607
L50	5	NA	E01	4	66	20201209	A	7.6	8	alive	L50	2	1.82607
L50	6	NA	F01	4	89	20201209	A	7.6	8	alive	L50	2	1.95424
L50	7	NA	G01	4	89	20201209	A	7.6	8	alive	L50	2	1.95424
L50	8	NA	H01	4	122	20201209	A	7.6	8	alive	L50	2	2.08991
R935	1	NA	A02	4	77	20201209	A	7.6	8	alive	R935	2	1.89209
R935	2	NA	B02	4	66	20201209	A	7.6	8	alive	R935	2	1.82607
R935	3	NA	C02	4	66	20201209	A	7.6	8	alive	R935	2	1.82607
R935	4	NA	D02	4	66	20201209	A	7.6	8	alive	R935	2	1.82607
R935	5	NA	E02	4	89	20201209	A	7.6	8	alive	R935	2	1.95424
R935	6	NA	F02	4	77	20201209	A	7.6	8	alive	R935	2	1.89209
R935	7	NA	G02	4	77	20201209	A	7.6	8	alive	R935	2	1.89209
R935	8	NA	H02	4	66	20201209	A	7.6	8	alive	R935	2	1.82607
L1	1	NA	A03	4	100	20201209	A	7.6	8	alive	L1	2	2.00432
L1	2	NA	B03	4	111	20201209	A	7.6	8	alive	L1	2	2.04922
L1	3	NA	C03	4	77	20201209	A	7.6	8	alive	L1	2	1.89209
L1	4	NA	D03	4	77	20201209	A	7.6	8	alive	L1	2	1.89209
L1	5	NA	E03	4	55	20201209	A	7.6	8	alive	L1	2	1.74819
L1	6	NA	F03	4	66	20201209	A	7.6	8	alive	L1	2	1.82607
L1	7	NA	G03	4	66	20201209	A	7.6	8	alive	L1	2	1.82607
L1	8	NA	H03	4	100	20201209	A	7.6	8	alive	L1	2	2.00432
L127	1	NA	A04	4	89	20201209	A	7.6	8	alive	L127	2	1.95424
L127	2	NA	B04	4	66	20201209	A	7.6	8	alive	L127	2	1.82607
L127	3	NA	C04	4	77	20201209	A	7.6	8	alive	L127	2	1.89209
L127	4	NA	D04	4	66	20201209	A	7.6	8	alive	L127	2	1.82607
L127	5	NA	E04	4	66	20201209	A	7.6	8	alive	L127	2	1.82607
L127	6	NA	F04	4	77	20201209	A	7.6	8	alive	L127	2	1.89209
L127	7	NA	G04	4	77	20201209	A	7.6	8	alive	L127	2	1.89209
L127	8	NA	H04	4	89	20201209	A	7.6	8	alive	L127	2	1.95424
L15	1	NA	A06	4	100	20201209	A	7.6	8	alive	L15	2	2.00432
L15	2	NA	B06	4	100	20201209	A	7.6	8	alive	L15	2	2.00432
L15	3	NA	C06	4	77	20201209	A	7.6	8	alive	L15	2	1.89209
L15	4	NA	D06	4	77	20201209	A	7.6	8	alive	L15	2	1.89209
L15	5	NA	E06	4	66	20201209	A	7.6	8	alive	L15	2	1.82607
L15	6	NA	F06	4	89	20201209	A	7.6	8	alive	L15	2	1.95424
L15	7	NA	G06	4	89	20201209	A	7.6	8	alive	L15	2	1.95424
L15	8	NA	H06	4	77	20201209	A	7.6	8	alive	L15	2	1.89209
L155	1	NA	A07	4	100	20201209	A	7.6	8	alive	L155	2	2.00432
L155	2	NA	B07	4	89	20201209	A	7.6	8	alive	L155	2	1.95424
L155	3	NA	C07	4	77	20201209	A	7.6	8	alive	L155	2	1.89209
L155	4	NA	D07	4	77	20201209	A	7.6	8	alive	L155	2	1.89209
L155	5	NA	E07	4	100	20201209	A	7.6	8	alive	L155	2	2.00432
L155	6	NA	F07	4	77	20201209	A	7.6	8	alive	L155	2	1.89209
L155	7	NA	G07	4	111	20201209	A	7.6	8	alive	L155	2	2.04922
L155	8	NA	H07	4	100	20201209	A	7.6	8	alive	L155	2	2.00432
L187	1	NA	A08	4	89	20201209	A	7.6	8	alive	L187	2	1.95424
L187	2	NA	B08	4	89	20201209	A	7.6	8	alive	L187	2	1.95424
L187	3	NA	C08	4	100	20201209	A	7.6	8	alive	L187	2	2.00432
L187	4	NA	D08	4	89	20201209	A	7.6	8	alive	L187	2	1.95424
L187	5	NA	E08	4	77	20201209	A	7.6	8	alive	L187	2	1.89209
L187	6	NA	F08	4	77	20201209	A	7.6	8	alive	L187	2	1.89209
L187	7	NA	G08	4	89	20201209	A	7.6	8	alive	L187	2	1.95424
L187	8	NA	H08	4	89	20201209	A	7.6	8	alive	L187	2	1.95424
flg22	1	NA	A10	4	5787	20201209	A	7.6	8	alive	flg22	2	3.76253
flg22	2	NA	B10	4	19842	20201209	A	7.6	8	alive	flg22	2	4.29761
flg22	3	NA	C10	4	6959	20201209	A	7.6	8	alive	flg22	2	3.84261
flg22	4	NA	D10	4	6904	20201209	A	7.6	8	alive	flg22	2	3.83916
flg22	5	NA	E10	4	4403	20201209	A	7.6	8	alive	flg22	2	3.64385
flg22	6	NA	F10	4	23971	20201209	A	7.6	8	alive	flg22	2	4.3797
flg22	7	NA	G10	4	9416	20201209	A	7.6	8	alive	flg22	2	3.97391
flg22	8	NA	H10	4	10113	20201209	A	7.6	8	alive	flg22	2	4.00492
mock	1	NA	A11	4	66	20201209	A	7.6	8	alive	mock	2	1.82607
mock	2	NA	B11	4	89	20201209	A	7.6	8	alive	mock	2	1.95424
mock	3	NA	C11	4	77	20201209	A	7.6	8	alive	mock	2	1.89209
mock	4	NA	D11	4	144	20201209	A	7.6	8	alive	mock	2	2.16137
mock	5	NA	E11	4	100	20201209	A	7.6	8	alive	mock	2	2.00432
mock	6	NA	F11	4	89	20201209	A	7.6	8	alive	mock	2	1.95424
mock	7	NA	G11	4	77	20201209	A	7.6	8	alive	mock	2	1.89209
mock	8	NA	H11	4	111	20201209	A	7.6	8	alive	mock	2	2.04922
L50	1	NA	A01	5	89	20201209	A	9.5	10	alive	L50	2	1.95424
L50	2	NA	B01	5	77	20201209	A	9.5	10	alive	L50	2	1.89209
L50	3	NA	C01	5	77	20201209	A	9.5	10	alive	L50	2	1.89209
L50	4	NA	D01	5	89	20201209	A	9.5	10	alive	L50	2	1.95424
L50	5	NA	E01	5	77	20201209	A	9.5	10	alive	L50	2	1.89209
L50	6	NA	F01	5	100	20201209	A	9.5	10	alive	L50	2	2.00432
L50	7	NA	G01	5	100	20201209	A	9.5	10	alive	L50	2	2.00432
L50	8	NA	H01	5	66	20201209	A	9.5	10	alive	L50	2	1.82607
R935	1	NA	A02	5	77	20201209	A	9.5	10	alive	R935	2	1.89209
R935	2	NA	B02	5	77	20201209	A	9.5	10	alive	R935	2	1.89209
R935	3	NA	C02	5	89	20201209	A	9.5	10	alive	R935	2	1.95424
R935	4	NA	D02	5	55	20201209	A	9.5	10	alive	R935	2	1.74819
R935	5	NA	E02	5	89	20201209	A	9.5	10	alive	R935	2	1.95424
R935	6	NA	F02	5	89	20201209	A	9.5	10	alive	R935	2	1.95424
R935	7	NA	G02	5	66	20201209	A	9.5	10	alive	R935	2	1.82607
R935	8	NA	H02	5	89	20201209	A	9.5	10	alive	R935	2	1.95424
L1	1	NA	A03	5	100	20201209	A	9.5	10	alive	L1	2	2.00432
L1	2	NA	B03	5	66	20201209	A	9.5	10	alive	L1	2	1.82607
L1	3	NA	C03	5	77	20201209	A	9.5	10	alive	L1	2	1.89209
L1	4	NA	D03	5	77	20201209	A	9.5	10	alive	L1	2	1.89209
L1	5	NA	E03	5	89	20201209	A	9.5	10	alive	L1	2	1.95424
L1	6	NA	F03	5	66	20201209	A	9.5	10	alive	L1	2	1.82607
L1	7	NA	G03	5	89	20201209	A	9.5	10	alive	L1	2	1.95424
L1	8	NA	H03	5	100	20201209	A	9.5	10	alive	L1	2	2.00432
L127	1	NA	A04	5	111	20201209	A	9.5	10	alive	L127	2	2.04922
L127	2	NA	B04	5	66	20201209	A	9.5	10	alive	L127	2	1.82607
L127	3	NA	C04	5	89	20201209	A	9.5	10	alive	L127	2	1.95424
L127	4	NA	D04	5	89	20201209	A	9.5	10	alive	L127	2	1.95424
L127	5	NA	E04	5	100	20201209	A	9.5	10	alive	L127	2	2.00432
L127	6	NA	F04	5	100	20201209	A	9.5	10	alive	L127	2	2.00432
L127	7	NA	G04	5	89	20201209	A	9.5	10	alive	L127	2	1.95424
L127	8	NA	H04	5	77	20201209	A	9.5	10	alive	L127	2	1.89209
L15	1	NA	A06	5	89	20201209	A	9.5	10	alive	L15	2	1.95424
L15	2	NA	B06	5	77	20201209	A	9.5	10	alive	L15	2	1.89209
L15	3	NA	C06	5	77	20201209	A	9.5	10	alive	L15	2	1.89209
L15	4	NA	D06	5	77	20201209	A	9.5	10	alive	L15	2	1.89209
L15	5	NA	E06	5	66	20201209	A	9.5	10	alive	L15	2	1.82607
L15	6	NA	F06	5	66	20201209	A	9.5	10	alive	L15	2	1.82607
L15	7	NA	G06	5	100	20201209	A	9.5	10	alive	L15	2	2.00432
L15	8	NA	H06	5	66	20201209	A	9.5	10	alive	L15	2	1.82607
L155	1	NA	A07	5	77	20201209	A	9.5	10	alive	L155	2	1.89209
L155	2	NA	B07	5	77	20201209	A	9.5	10	alive	L155	2	1.89209
L155	3	NA	C07	5	89	20201209	A	9.5	10	alive	L155	2	1.95424
L155	4	NA	D07	5	100	20201209	A	9.5	10	alive	L155	2	2.00432
L155	5	NA	E07	5	100	20201209	A	9.5	10	alive	L155	2	2.00432
L155	6	NA	F07	5	111	20201209	A	9.5	10	alive	L155	2	2.04922
L155	7	NA	G07	5	111	20201209	A	9.5	10	alive	L155	2	2.04922
L155	8	NA	H07	5	89	20201209	A	9.5	10	alive	L155	2	1.95424
L187	1	NA	A08	5	66	20201209	A	9.5	10	alive	L187	2	1.82607
L187	2	NA	B08	5	89	20201209	A	9.5	10	alive	L187	2	1.95424
L187	3	NA	C08	5	89	20201209	A	9.5	10	alive	L187	2	1.95424
L187	4	NA	D08	5	100	20201209	A	9.5	10	alive	L187	2	2.00432
L187	5	NA	E08	5	77	20201209	A	9.5	10	alive	L187	2	1.89209
L187	6	NA	F08	5	66	20201209	A	9.5	10	alive	L187	2	1.82607
L187	7	NA	G08	5	77	20201209	A	9.5	10	alive	L187	2	1.89209
L187	8	NA	H08	5	111	20201209	A	9.5	10	alive	L187	2	2.04922
flg22	1	NA	A10	5	7026	20201209	A	9.5	10	alive	flg22	2	3.84677
flg22	2	NA	B10	5	19842	20201209	A	9.5	10	alive	flg22	2	4.29761
flg22	3	NA	C10	5	8276	20201209	A	9.5	10	alive	flg22	2	3.91787
flg22	4	NA	D10	5	6838	20201209	A	9.5	10	alive	flg22	2	3.83499
flg22	5	NA	E10	5	4835	20201209	A	9.5	10	alive	flg22	2	3.68449
flg22	6	NA	F10	5	22222	20201209	A	9.5	10	alive	flg22	2	4.3468
flg22	7	NA	G10	5	10523	20201209	A	9.5	10	alive	flg22	2	4.02218
flg22	8	NA	H10	5	10323	20201209	A	9.5	10	alive	flg22	2	4.01385
mock	1	NA	A11	5	55	20201209	A	9.5	10	alive	mock	2	1.74819
mock	2	NA	B11	5	89	20201209	A	9.5	10	alive	mock	2	1.95424
mock	3	NA	C11	5	66	20201209	A	9.5	10	alive	mock	2	1.82607
mock	4	NA	D11	5	89	20201209	A	9.5	10	alive	mock	2	1.95424
mock	5	NA	E11	5	100	20201209	A	9.5	10	alive	mock	2	2.00432
mock	6	NA	F11	5	66	20201209	A	9.5	10	alive	mock	2	1.82607
mock	7	NA	G11	5	66	20201209	A	9.5	10	alive	mock	2	1.82607
mock	8	NA	H11	5	77	20201209	A	9.5	10	alive	mock	2	1.89209
L50	1	NA	A01	6	89	20201209	A	11.4	12	alive	L50	2	1.95424
L50	2	NA	B01	6	100	20201209	A	11.4	12	alive	L50	2	2.00432
L50	3	NA	C01	6	55	20201209	A	11.4	12	alive	L50	2	1.74819
L50	4	NA	D01	6	66	20201209	A	11.4	12	alive	L50	2	1.82607
L50	5	NA	E01	6	100	20201209	A	11.4	12	alive	L50	2	2.00432
L50	6	NA	F01	6	111	20201209	A	11.4	12	alive	L50	2	2.04922
L50	7	NA	G01	6	77	20201209	A	11.4	12	alive	L50	2	1.89209
L50	8	NA	H01	6	89	20201209	A	11.4	12	alive	L50	2	1.95424
R935	1	NA	A02	6	100	20201209	A	11.4	12	alive	R935	2	2.00432
R935	2	NA	B02	6	77	20201209	A	11.4	12	alive	R935	2	1.89209
R935	3	NA	C02	6	89	20201209	A	11.4	12	alive	R935	2	1.95424
R935	4	NA	D02	6	66	20201209	A	11.4	12	alive	R935	2	1.82607
R935	5	NA	E02	6	100	20201209	A	11.4	12	alive	R935	2	2.00432
R935	6	NA	F02	6	100	20201209	A	11.4	12	alive	R935	2	2.00432
R935	7	NA	G02	6	100	20201209	A	11.4	12	alive	R935	2	2.00432
R935	8	NA	H02	6	89	20201209	A	11.4	12	alive	R935	2	1.95424
L1	1	NA	A03	6	55	20201209	A	11.4	12	alive	L1	2	1.74819
L1	2	NA	B03	6	66	20201209	A	11.4	12	alive	L1	2	1.82607
L1	3	NA	C03	6	100	20201209	A	11.4	12	alive	L1	2	2.00432
L1	4	NA	D03	6	89	20201209	A	11.4	12	alive	L1	2	1.95424
L1	5	NA	E03	6	89	20201209	A	11.4	12	alive	L1	2	1.95424
L1	6	NA	F03	6	66	20201209	A	11.4	12	alive	L1	2	1.82607
L1	7	NA	G03	6	55	20201209	A	11.4	12	alive	L1	2	1.74819
L1	8	NA	H03	6	77	20201209	A	11.4	12	alive	L1	2	1.89209
L127	1	NA	A04	6	77	20201209	A	11.4	12	alive	L127	2	1.89209
L127	2	NA	B04	6	77	20201209	A	11.4	12	alive	L127	2	1.89209
L127	3	NA	C04	6	44	20201209	A	11.4	12	alive	L127	2	1.65321
L127	4	NA	D04	6	66	20201209	A	11.4	12	alive	L127	2	1.82607
L127	5	NA	E04	6	77	20201209	A	11.4	12	alive	L127	2	1.89209
L127	6	NA	F04	6	77	20201209	A	11.4	12	alive	L127	2	1.89209
L127	7	NA	G04	6	77	20201209	A	11.4	12	alive	L127	2	1.89209
L127	8	NA	H04	6	77	20201209	A	11.4	12	alive	L127	2	1.89209
L15	1	NA	A06	6	100	20201209	A	11.4	12	alive	L15	2	2.00432
L15	2	NA	B06	6	111	20201209	A	11.4	12	alive	L15	2	2.04922
L15	3	NA	C06	6	133	20201209	A	11.4	12	alive	L15	2	2.1271
L15	4	NA	D06	6	77	20201209	A	11.4	12	alive	L15	2	1.89209
L15	5	NA	E06	6	66	20201209	A	11.4	12	alive	L15	2	1.82607
L15	6	NA	F06	6	77	20201209	A	11.4	12	alive	L15	2	1.89209
L15	7	NA	G06	6	89	20201209	A	11.4	12	alive	L15	2	1.95424
L15	8	NA	H06	6	77	20201209	A	11.4	12	alive	L15	2	1.89209
L155	1	NA	A07	6	89	20201209	A	11.4	12	alive	L155	2	1.95424
L155	2	NA	B07	6	122	20201209	A	11.4	12	alive	L155	2	2.08991
L155	3	NA	C07	6	77	20201209	A	11.4	12	alive	L155	2	1.89209
L155	4	NA	D07	6	89	20201209	A	11.4	12	alive	L155	2	1.95424
L155	5	NA	E07	6	89	20201209	A	11.4	12	alive	L155	2	1.95424
L155	6	NA	F07	6	89	20201209	A	11.4	12	alive	L155	2	1.95424
L155	7	NA	G07	6	77	20201209	A	11.4	12	alive	L155	2	1.89209
L155	8	NA	H07	6	122	20201209	A	11.4	12	alive	L155	2	2.08991
L187	1	NA	A08	6	89	20201209	A	11.4	12	alive	L187	2	1.95424
L187	2	NA	B08	6	89	20201209	A	11.4	12	alive	L187	2	1.95424
L187	3	NA	C08	6	77	20201209	A	11.4	12	alive	L187	2	1.89209
L187	4	NA	D08	6	111	20201209	A	11.4	12	alive	L187	2	2.04922
L187	5	NA	E08	6	89	20201209	A	11.4	12	alive	L187	2	1.95424
L187	6	NA	F08	6	77	20201209	A	11.4	12	alive	L187	2	1.89209
L187	7	NA	G08	6	89	20201209	A	11.4	12	alive	L187	2	1.95424
L187	8	NA	H08	6	100	20201209	A	11.4	12	alive	L187	2	2.00432
flg22	1	NA	A10	6	7192	20201209	A	11.4	12	alive	flg22	2	3.85691
flg22	2	NA	B10	6	19432	20201209	A	11.4	12	alive	flg22	2	4.28854
flg22	3	NA	C10	6	8929	20201209	A	11.4	12	alive	flg22	2	3.95085
flg22	4	NA	D10	6	6395	20201209	A	11.4	12	alive	flg22	2	3.80591
flg22	5	NA	E10	6	4813	20201209	A	11.4	12	alive	flg22	2	3.68251
flg22	6	NA	F10	6	20893	20201209	A	11.4	12	alive	flg22	2	4.32002
flg22	7	NA	G10	6	10202	20201209	A	11.4	12	alive	flg22	2	4.00873
flg22	8	NA	H10	6	10301	20201209	A	11.4	12	alive	flg22	2	4.01292
mock	1	NA	A11	6	100	20201209	A	11.4	12	alive	mock	2	2.00432
mock	2	NA	B11	6	89	20201209	A	11.4	12	alive	mock	2	1.95424
mock	3	NA	C11	6	77	20201209	A	11.4	12	alive	mock	2	1.89209
mock	4	NA	D11	6	55	20201209	A	11.4	12	alive	mock	2	1.74819
mock	5	NA	E11	6	66	20201209	A	11.4	12	alive	mock	2	1.82607
mock	6	NA	F11	6	100	20201209	A	11.4	12	alive	mock	2	2.00432
mock	7	NA	G11	6	77	20201209	A	11.4	12	alive	mock	2	1.89209
mock	8	NA	H11	6	77	20201209	A	11.4	12	alive	mock	2	1.89209
L50	1	NA	A01	7	77	20201209	A	13.3	14	alive	L50	2	1.89209
L50	2	NA	B01	7	77	20201209	A	13.3	14	alive	L50	2	1.89209
L50	3	NA	C01	7	89	20201209	A	13.3	14	alive	L50	2	1.95424
L50	4	NA	D01	7	77	20201209	A	13.3	14	alive	L50	2	1.89209
L50	5	NA	E01	7	77	20201209	A	13.3	14	alive	L50	2	1.89209
L50	6	NA	F01	7	89	20201209	A	13.3	14	alive	L50	2	1.95424
L50	7	NA	G01	7	89	20201209	A	13.3	14	alive	L50	2	1.95424
L50	8	NA	H01	7	100	20201209	A	13.3	14	alive	L50	2	2.00432
R935	1	NA	A02	7	66	20201209	A	13.3	14	alive	R935	2	1.82607
R935	2	NA	B02	7	77	20201209	A	13.3	14	alive	R935	2	1.89209
R935	3	NA	C02	7	89	20201209	A	13.3	14	alive	R935	2	1.95424
R935	4	NA	D02	7	89	20201209	A	13.3	14	alive	R935	2	1.95424
R935	5	NA	E02	7	89	20201209	A	13.3	14	alive	R935	2	1.95424
R935	6	NA	F02	7	111	20201209	A	13.3	14	alive	R935	2	2.04922
R935	7	NA	G02	7	111	20201209	A	13.3	14	alive	R935	2	2.04922
R935	8	NA	H02	7	77	20201209	A	13.3	14	alive	R935	2	1.89209
L1	1	NA	A03	7	77	20201209	A	13.3	14	alive	L1	2	1.89209
L1	2	NA	B03	7	100	20201209	A	13.3	14	alive	L1	2	2.00432
L1	3	NA	C03	7	77	20201209	A	13.3	14	alive	L1	2	1.89209
L1	4	NA	D03	7	55	20201209	A	13.3	14	alive	L1	2	1.74819
L1	5	NA	E03	7	100	20201209	A	13.3	14	alive	L1	2	2.00432
L1	6	NA	F03	7	77	20201209	A	13.3	14	alive	L1	2	1.89209
L1	7	NA	G03	7	100	20201209	A	13.3	14	alive	L1	2	2.00432
L1	8	NA	H03	7	89	20201209	A	13.3	14	alive	L1	2	1.95424
L127	1	NA	A04	7	89	20201209	A	13.3	14	alive	L127	2	1.95424
L127	2	NA	B04	7	66	20201209	A	13.3	14	alive	L127	2	1.82607
L127	3	NA	C04	7	89	20201209	A	13.3	14	alive	L127	2	1.95424
L127	4	NA	D04	7	122	20201209	A	13.3	14	alive	L127	2	2.08991
L127	5	NA	E04	7	77	20201209	A	13.3	14	alive	L127	2	1.89209
L127	6	NA	F04	7	89	20201209	A	13.3	14	alive	L127	2	1.95424
L127	7	NA	G04	7	66	20201209	A	13.3	14	alive	L127	2	1.82607
L127	8	NA	H04	7	77	20201209	A	13.3	14	alive	L127	2	1.89209
L15	1	NA	A06	7	89	20201209	A	13.3	14	alive	L15	2	1.95424
L15	2	NA	B06	7	77	20201209	A	13.3	14	alive	L15	2	1.89209
L15	3	NA	C06	7	232	20201209	A	13.3	14	alive	L15	2	2.36736
L15	4	NA	D06	7	89	20201209	A	13.3	14	alive	L15	2	1.95424
L15	5	NA	E06	7	77	20201209	A	13.3	14	alive	L15	2	1.89209
L15	6	NA	F06	7	89	20201209	A	13.3	14	alive	L15	2	1.95424
L15	7	NA	G06	7	89	20201209	A	13.3	14	alive	L15	2	1.95424
L15	8	NA	H06	7	77	20201209	A	13.3	14	alive	L15	2	1.89209
L155	1	NA	A07	7	89	20201209	A	13.3	14	alive	L155	2	1.95424
L155	2	NA	B07	7	77	20201209	A	13.3	14	alive	L155	2	1.89209
L155	3	NA	C07	7	77	20201209	A	13.3	14	alive	L155	2	1.89209
L155	4	NA	D07	7	100	20201209	A	13.3	14	alive	L155	2	2.00432
L155	5	NA	E07	7	77	20201209	A	13.3	14	alive	L155	2	1.89209
L155	6	NA	F07	7	77	20201209	A	13.3	14	alive	L155	2	1.89209
L155	7	NA	G07	7	89	20201209	A	13.3	14	alive	L155	2	1.95424
L155	8	NA	H07	7	133	20201209	A	13.3	14	alive	L155	2	2.1271
L187	1	NA	A08	7	122	20201209	A	13.3	14	alive	L187	2	2.08991
L187	2	NA	B08	7	89	20201209	A	13.3	14	alive	L187	2	1.95424
L187	3	NA	C08	7	89	20201209	A	13.3	14	alive	L187	2	1.95424
L187	4	NA	D08	7	155	20201209	A	13.3	14	alive	L187	2	2.19312
L187	5	NA	E08	7	77	20201209	A	13.3	14	alive	L187	2	1.89209
L187	6	NA	F08	7	89	20201209	A	13.3	14	alive	L187	2	1.95424
L187	7	NA	G08	7	77	20201209	A	13.3	14	alive	L187	2	1.89209
L187	8	NA	H08	7	77	20201209	A	13.3	14	alive	L187	2	1.89209
flg22	1	NA	A10	7	7358	20201209	A	13.3	14	alive	flg22	2	3.86682
flg22	2	NA	B10	7	18093	20201209	A	13.3	14	alive	flg22	2	4.25753
flg22	3	NA	C10	7	9095	20201209	A	13.3	14	alive	flg22	2	3.95885
flg22	4	NA	D10	7	5444	20201209	A	13.3	14	alive	flg22	2	3.736
flg22	5	NA	E10	7	4669	20201209	A	13.3	14	alive	flg22	2	3.66932
flg22	6	NA	F10	7	18436	20201209	A	13.3	14	alive	flg22	2	4.26569
flg22	7	NA	G10	7	9405	20201209	A	13.3	14	alive	flg22	2	3.9734
flg22	8	NA	H10	7	9826	20201209	A	13.3	14	alive	flg22	2	3.99242
mock	1	NA	A11	7	89	20201209	A	13.3	14	alive	mock	2	1.95424
mock	2	NA	B11	7	89	20201209	A	13.3	14	alive	mock	2	1.95424
mock	3	NA	C11	7	66	20201209	A	13.3	14	alive	mock	2	1.82607
mock	4	NA	D11	7	66	20201209	A	13.3	14	alive	mock	2	1.82607
mock	5	NA	E11	7	77	20201209	A	13.3	14	alive	mock	2	1.89209
mock	6	NA	F11	7	89	20201209	A	13.3	14	alive	mock	2	1.95424
mock	7	NA	G11	7	89	20201209	A	13.3	14	alive	mock	2	1.95424
mock	8	NA	H11	7	77	20201209	A	13.3	14	alive	mock	2	1.89209
L50	1	NA	A01	8	100	20201209	A	15.2	16	alive	L50	2	2.00432
L50	2	NA	B01	8	77	20201209	A	15.2	16	alive	L50	2	1.89209
L50	3	NA	C01	8	155	20201209	A	15.2	16	alive	L50	2	2.19312
L50	4	NA	D01	8	89	20201209	A	15.2	16	alive	L50	2	1.95424
L50	5	NA	E01	8	89	20201209	A	15.2	16	alive	L50	2	1.95424
L50	6	NA	F01	8	77	20201209	A	15.2	16	alive	L50	2	1.89209
L50	7	NA	G01	8	77	20201209	A	15.2	16	alive	L50	2	1.89209
L50	8	NA	H01	8	66	20201209	A	15.2	16	alive	L50	2	1.82607
R935	1	NA	A02	8	66	20201209	A	15.2	16	alive	R935	2	1.82607
R935	2	NA	B02	8	66	20201209	A	15.2	16	alive	R935	2	1.82607
R935	3	NA	C02	8	77	20201209	A	15.2	16	alive	R935	2	1.89209
R935	4	NA	D02	8	77	20201209	A	15.2	16	alive	R935	2	1.89209
R935	5	NA	E02	8	77	20201209	A	15.2	16	alive	R935	2	1.89209
R935	6	NA	F02	8	100	20201209	A	15.2	16	alive	R935	2	2.00432
R935	7	NA	G02	8	100	20201209	A	15.2	16	alive	R935	2	2.00432
R935	8	NA	H02	8	111	20201209	A	15.2	16	alive	R935	2	2.04922
L1	1	NA	A03	8	77	20201209	A	15.2	16	alive	L1	2	1.89209
L1	2	NA	B03	8	89	20201209	A	15.2	16	alive	L1	2	1.95424
L1	3	NA	C03	8	111	20201209	A	15.2	16	alive	L1	2	2.04922
L1	4	NA	D03	8	55	20201209	A	15.2	16	alive	L1	2	1.74819
L1	5	NA	E03	8	89	20201209	A	15.2	16	alive	L1	2	1.95424
L1	6	NA	F03	8	66	20201209	A	15.2	16	alive	L1	2	1.82607
L1	7	NA	G03	8	77	20201209	A	15.2	16	alive	L1	2	1.89209
L1	8	NA	H03	8	66	20201209	A	15.2	16	alive	L1	2	1.82607
L127	1	NA	A04	8	144	20201209	A	15.2	16	alive	L127	2	2.16137
L127	2	NA	B04	8	77	20201209	A	15.2	16	alive	L127	2	1.89209
L127	3	NA	C04	8	77	20201209	A	15.2	16	alive	L127	2	1.89209
L127	4	NA	D04	8	111	20201209	A	15.2	16	alive	L127	2	2.04922
L127	5	NA	E04	8	66	20201209	A	15.2	16	alive	L127	2	1.82607
L127	6	NA	F04	8	100	20201209	A	15.2	16	alive	L127	2	2.00432
L127	7	NA	G04	8	55	20201209	A	15.2	16	alive	L127	2	1.74819
L127	8	NA	H04	8	100	20201209	A	15.2	16	alive	L127	2	2.00432
L15	1	NA	A06	8	77	20201209	A	15.2	16	alive	L15	2	1.89209
L15	2	NA	B06	8	89	20201209	A	15.2	16	alive	L15	2	1.95424
L15	3	NA	C06	8	343	20201209	A	15.2	16	alive	L15	2	2.53656
L15	4	NA	D06	8	100	20201209	A	15.2	16	alive	L15	2	2.00432
L15	5	NA	E06	8	66	20201209	A	15.2	16	alive	L15	2	1.82607
L15	6	NA	F06	8	100	20201209	A	15.2	16	alive	L15	2	2.00432
L15	7	NA	G06	8	77	20201209	A	15.2	16	alive	L15	2	1.89209
L15	8	NA	H06	8	100	20201209	A	15.2	16	alive	L15	2	2.00432
L155	1	NA	A07	8	77	20201209	A	15.2	16	alive	L155	2	1.89209
L155	2	NA	B07	8	66	20201209	A	15.2	16	alive	L155	2	1.82607
L155	3	NA	C07	8	66	20201209	A	15.2	16	alive	L155	2	1.82607
L155	4	NA	D07	8	89	20201209	A	15.2	16	alive	L155	2	1.95424
L155	5	NA	E07	8	77	20201209	A	15.2	16	alive	L155	2	1.89209
L155	6	NA	F07	8	66	20201209	A	15.2	16	alive	L155	2	1.82607
L155	7	NA	G07	8	66	20201209	A	15.2	16	alive	L155	2	1.82607
L155	8	NA	H07	8	100	20201209	A	15.2	16	alive	L155	2	2.00432
L187	1	NA	A08	8	100	20201209	A	15.2	16	alive	L187	2	2.00432
L187	2	NA	B08	8	89	20201209	A	15.2	16	alive	L187	2	1.95424
L187	3	NA	C08	8	89	20201209	A	15.2	16	alive	L187	2	1.95424
L187	4	NA	D08	8	100	20201209	A	15.2	16	alive	L187	2	2.00432
L187	5	NA	E08	8	66	20201209	A	15.2	16	alive	L187	2	1.82607
L187	6	NA	F08	8	89	20201209	A	15.2	16	alive	L187	2	1.95424
L187	7	NA	G08	8	89	20201209	A	15.2	16	alive	L187	2	1.95424
L187	8	NA	H08	8	77	20201209	A	15.2	16	alive	L187	2	1.89209
flg22	1	NA	A10	8	6528	20201209	A	15.2	16	alive	flg22	2	3.81485
flg22	2	NA	B10	8	17451	20201209	A	15.2	16	alive	flg22	2	4.24185
flg22	3	NA	C10	8	8586	20201209	A	15.2	16	alive	flg22	2	3.93384
flg22	4	NA	D10	8	4437	20201209	A	15.2	16	alive	flg22	2	3.64719
flg22	5	NA	E10	8	4171	20201209	A	15.2	16	alive	flg22	2	3.62034
flg22	6	NA	F10	8	15614	20201209	A	15.2	16	alive	flg22	2	4.19354
flg22	7	NA	G10	8	8343	20201209	A	15.2	16	alive	flg22	2	3.92137
flg22	8	NA	H10	8	8896	20201209	A	15.2	16	alive	flg22	2	3.94924
mock	1	NA	A11	8	66	20201209	A	15.2	16	alive	mock	2	1.82607
mock	2	NA	B11	8	55	20201209	A	15.2	16	alive	mock	2	1.74819
mock	3	NA	C11	8	77	20201209	A	15.2	16	alive	mock	2	1.89209
mock	4	NA	D11	8	77	20201209	A	15.2	16	alive	mock	2	1.89209
mock	5	NA	E11	8	77	20201209	A	15.2	16	alive	mock	2	1.89209
mock	6	NA	F11	8	66	20201209	A	15.2	16	alive	mock	2	1.82607
mock	7	NA	G11	8	66	20201209	A	15.2	16	alive	mock	2	1.82607
mock	8	NA	H11	8	89	20201209	A	15.2	16	alive	mock	2	1.95424
L50	1	NA	A01	9	111	20201209	A	17.1	18	alive	L50	2	2.04922
L50	2	NA	B01	9	66	20201209	A	17.1	18	alive	L50	2	1.82607
L50	3	NA	C01	9	55	20201209	A	17.1	18	alive	L50	2	1.74819
L50	4	NA	D01	9	100	20201209	A	17.1	18	alive	L50	2	2.00432
L50	5	NA	E01	9	100	20201209	A	17.1	18	alive	L50	2	2.00432
L50	6	NA	F01	9	100	20201209	A	17.1	18	alive	L50	2	2.00432
L50	7	NA	G01	9	133	20201209	A	17.1	18	alive	L50	2	2.1271
L50	8	NA	H01	9	77	20201209	A	17.1	18	alive	L50	2	1.89209
R935	1	NA	A02	9	66	20201209	A	17.1	18	alive	R935	2	1.82607
R935	2	NA	B02	9	77	20201209	A	17.1	18	alive	R935	2	1.89209
R935	3	NA	C02	9	66	20201209	A	17.1	18	alive	R935	2	1.82607
R935	4	NA	D02	9	66	20201209	A	17.1	18	alive	R935	2	1.82607
R935	5	NA	E02	9	100	20201209	A	17.1	18	alive	R935	2	2.00432
R935	6	NA	F02	9	77	20201209	A	17.1	18	alive	R935	2	1.89209
R935	7	NA	G02	9	89	20201209	A	17.1	18	alive	R935	2	1.95424
R935	8	NA	H02	9	100	20201209	A	17.1	18	alive	R935	2	2.00432
L1	1	NA	A03	9	100	20201209	A	17.1	18	alive	L1	2	2.00432
L1	2	NA	B03	9	66	20201209	A	17.1	18	alive	L1	2	1.82607
L1	3	NA	C03	9	77	20201209	A	17.1	18	alive	L1	2	1.89209
L1	4	NA	D03	9	89	20201209	A	17.1	18	alive	L1	2	1.95424
L1	5	NA	E03	9	100	20201209	A	17.1	18	alive	L1	2	2.00432
L1	6	NA	F03	9	111	20201209	A	17.1	18	alive	L1	2	2.04922
L1	7	NA	G03	9	77	20201209	A	17.1	18	alive	L1	2	1.89209
L1	8	NA	H03	9	77	20201209	A	17.1	18	alive	L1	2	1.89209
L127	1	NA	A04	9	199	20201209	A	17.1	18	alive	L127	2	2.30103
L127	2	NA	B04	9	89	20201209	A	17.1	18	alive	L127	2	1.95424
L127	3	NA	C04	9	89	20201209	A	17.1	18	alive	L127	2	1.95424
L127	4	NA	D04	9	133	20201209	A	17.1	18	alive	L127	2	2.1271
L127	5	NA	E04	9	89	20201209	A	17.1	18	alive	L127	2	1.95424
L127	6	NA	F04	9	111	20201209	A	17.1	18	alive	L127	2	2.04922
L127	7	NA	G04	9	77	20201209	A	17.1	18	alive	L127	2	1.89209
L127	8	NA	H04	9	77	20201209	A	17.1	18	alive	L127	2	1.89209
L15	1	NA	A06	9	100	20201209	A	17.1	18	alive	L15	2	2.00432
L15	2	NA	B06	9	66	20201209	A	17.1	18	alive	L15	2	1.82607
L15	3	NA	C06	9	476	20201209	A	17.1	18	alive	L15	2	2.67852
L15	4	NA	D06	9	89	20201209	A	17.1	18	alive	L15	2	1.95424
L15	5	NA	E06	9	66	20201209	A	17.1	18	alive	L15	2	1.82607
L15	6	NA	F06	9	122	20201209	A	17.1	18	alive	L15	2	2.08991
L15	7	NA	G06	9	100	20201209	A	17.1	18	alive	L15	2	2.00432
L15	8	NA	H06	9	66	20201209	A	17.1	18	alive	L15	2	1.82607
L155	1	NA	A07	9	66	20201209	A	17.1	18	alive	L155	2	1.82607
L155	2	NA	B07	9	66	20201209	A	17.1	18	alive	L155	2	1.82607
L155	3	NA	C07	9	77	20201209	A	17.1	18	alive	L155	2	1.89209
L155	4	NA	D07	9	89	20201209	A	17.1	18	alive	L155	2	1.95424
L155	5	NA	E07	9	77	20201209	A	17.1	18	alive	L155	2	1.89209
L155	6	NA	F07	9	89	20201209	A	17.1	18	alive	L155	2	1.95424
L155	7	NA	G07	9	66	20201209	A	17.1	18	alive	L155	2	1.82607
L155	8	NA	H07	9	111	20201209	A	17.1	18	alive	L155	2	2.04922
L187	1	NA	A08	9	89	20201209	A	17.1	18	alive	L187	2	1.95424
L187	2	NA	B08	9	89	20201209	A	17.1	18	alive	L187	2	1.95424
L187	3	NA	C08	9	77	20201209	A	17.1	18	alive	L187	2	1.89209
L187	4	NA	D08	9	122	20201209	A	17.1	18	alive	L187	2	2.08991
L187	5	NA	E08	9	77	20201209	A	17.1	18	alive	L187	2	1.89209
L187	6	NA	F08	9	144	20201209	A	17.1	18	alive	L187	2	2.16137
L187	7	NA	G08	9	89	20201209	A	17.1	18	alive	L187	2	1.95424
L187	8	NA	H08	9	100	20201209	A	17.1	18	alive	L187	2	2.00432
flg22	1	NA	A10	9	5764	20201209	A	17.1	18	alive	flg22	2	3.7608
flg22	2	NA	B10	9	16012	20201209	A	17.1	18	alive	flg22	2	4.20447
flg22	3	NA	C10	9	7812	20201209	A	17.1	18	alive	flg22	2	3.89282
flg22	4	NA	D10	9	3618	20201209	A	17.1	18	alive	flg22	2	3.55859
flg22	5	NA	E10	9	3540	20201209	A	17.1	18	alive	flg22	2	3.54913
flg22	6	NA	F10	9	13234	20201209	A	17.1	18	alive	flg22	2	4.12172
flg22	7	NA	G10	9	6860	20201209	A	17.1	18	alive	flg22	2	3.83639
flg22	8	NA	H10	9	7712	20201209	A	17.1	18	alive	flg22	2	3.88722
mock	1	NA	A11	9	100	20201209	A	17.1	18	alive	mock	2	2.00432
mock	2	NA	B11	9	77	20201209	A	17.1	18	alive	mock	2	1.89209
mock	3	NA	C11	9	77	20201209	A	17.1	18	alive	mock	2	1.89209
mock	4	NA	D11	9	66	20201209	A	17.1	18	alive	mock	2	1.82607
mock	5	NA	E11	9	100	20201209	A	17.1	18	alive	mock	2	2.00432
mock	6	NA	F11	9	89	20201209	A	17.1	18	alive	mock	2	1.95424
mock	7	NA	G11	9	66	20201209	A	17.1	18	alive	mock	2	1.82607
mock	8	NA	H11	9	100	20201209	A	17.1	18	alive	mock	2	2.00432
L50	1	NA	A01	10	89	20201209	A	19	20	alive	L50	2	1.95424
L50	2	NA	B01	10	100	20201209	A	19	20	alive	L50	2	2.00432
L50	3	NA	C01	10	89	20201209	A	19	20	alive	L50	2	1.95424
L50	4	NA	D01	10	89	20201209	A	19	20	alive	L50	2	1.95424
L50	5	NA	E01	10	77	20201209	A	19	20	alive	L50	2	1.89209
L50	6	NA	F01	10	111	20201209	A	19	20	alive	L50	2	2.04922
L50	7	NA	G01	10	100	20201209	A	19	20	alive	L50	2	2.00432
L50	8	NA	H01	10	77	20201209	A	19	20	alive	L50	2	1.89209
R935	1	NA	A02	10	77	20201209	A	19	20	alive	R935	2	1.89209
R935	2	NA	B02	10	77	20201209	A	19	20	alive	R935	2	1.89209
R935	3	NA	C02	10	89	20201209	A	19	20	alive	R935	2	1.95424
R935	4	NA	D02	10	89	20201209	A	19	20	alive	R935	2	1.95424
R935	5	NA	E02	10	77	20201209	A	19	20	alive	R935	2	1.89209
R935	6	NA	F02	10	77	20201209	A	19	20	alive	R935	2	1.89209
R935	7	NA	G02	10	77	20201209	A	19	20	alive	R935	2	1.89209
R935	8	NA	H02	10	100	20201209	A	19	20	alive	R935	2	2.00432
L1	1	NA	A03	10	122	20201209	A	19	20	alive	L1	2	2.08991
L1	2	NA	B03	10	77	20201209	A	19	20	alive	L1	2	1.89209
L1	3	NA	C03	10	66	20201209	A	19	20	alive	L1	2	1.82607
L1	4	NA	D03	10	89	20201209	A	19	20	alive	L1	2	1.95424
L1	5	NA	E03	10	100	20201209	A	19	20	alive	L1	2	2.00432
L1	6	NA	F03	10	89	20201209	A	19	20	alive	L1	2	1.95424
L1	7	NA	G03	10	111	20201209	A	19	20	alive	L1	2	2.04922
L1	8	NA	H03	10	100	20201209	A	19	20	alive	L1	2	2.00432
L127	1	NA	A04	10	332	20201209	A	19	20	alive	L127	2	2.52244
L127	2	NA	B04	10	89	20201209	A	19	20	alive	L127	2	1.95424
L127	3	NA	C04	10	77	20201209	A	19	20	alive	L127	2	1.89209
L127	4	NA	D04	10	210	20201209	A	19	20	alive	L127	2	2.32428
L127	5	NA	E04	10	89	20201209	A	19	20	alive	L127	2	1.95424
L127	6	NA	F04	10	89	20201209	A	19	20	alive	L127	2	1.95424
L127	7	NA	G04	10	89	20201209	A	19	20	alive	L127	2	1.95424
L127	8	NA	H04	10	89	20201209	A	19	20	alive	L127	2	1.95424
L15	1	NA	A06	10	177	20201209	A	19	20	alive	L15	2	2.25042
L15	2	NA	B06	10	89	20201209	A	19	20	alive	L15	2	1.95424
L15	3	NA	C06	10	476	20201209	A	19	20	alive	L15	2	2.67852
L15	4	NA	D06	10	77	20201209	A	19	20	alive	L15	2	1.89209
L15	5	NA	E06	10	100	20201209	A	19	20	alive	L15	2	2.00432
L15	6	NA	F06	10	77	20201209	A	19	20	alive	L15	2	1.89209
L15	7	NA	G06	10	77	20201209	A	19	20	alive	L15	2	1.89209
L15	8	NA	H06	10	55	20201209	A	19	20	alive	L15	2	1.74819
L155	1	NA	A07	10	100	20201209	A	19	20	alive	L155	2	2.00432
L155	2	NA	B07	10	77	20201209	A	19	20	alive	L155	2	1.89209
L155	3	NA	C07	10	77	20201209	A	19	20	alive	L155	2	1.89209
L155	4	NA	D07	10	77	20201209	A	19	20	alive	L155	2	1.89209
L155	5	NA	E07	10	100	20201209	A	19	20	alive	L155	2	2.00432
L155	6	NA	F07	10	77	20201209	A	19	20	alive	L155	2	1.89209
L155	7	NA	G07	10	89	20201209	A	19	20	alive	L155	2	1.95424
L155	8	NA	H07	10	89	20201209	A	19	20	alive	L155	2	1.95424
L187	1	NA	A08	10	100	20201209	A	19	20	alive	L187	2	2.00432
L187	2	NA	B08	10	66	20201209	A	19	20	alive	L187	2	1.82607
L187	3	NA	C08	10	122	20201209	A	19	20	alive	L187	2	2.08991
L187	4	NA	D08	10	122	20201209	A	19	20	alive	L187	2	2.08991
L187	5	NA	E08	10	77	20201209	A	19	20	alive	L187	2	1.89209
L187	6	NA	F08	10	122	20201209	A	19	20	alive	L187	2	2.08991
L187	7	NA	G08	10	77	20201209	A	19	20	alive	L187	2	1.89209
L187	8	NA	H08	10	89	20201209	A	19	20	alive	L187	2	1.95424
flg22	1	NA	A10	10	4901	20201209	A	19	20	alive	flg22	2	3.69037
flg22	2	NA	B10	10	14319	20201209	A	19	20	alive	flg22	2	4.15594
flg22	3	NA	C10	10	6893	20201209	A	19	20	alive	flg22	2	3.83847
flg22	4	NA	D10	10	2987	20201209	A	19	20	alive	flg22	2	3.47538
flg22	5	NA	E10	10	2987	20201209	A	19	20	alive	flg22	2	3.47538
flg22	6	NA	F10	10	10833	20201209	A	19	20	alive	flg22	2	4.03479
flg22	7	NA	G10	10	5333	20201209	A	19	20	alive	flg22	2	3.72705
flg22	8	NA	H10	10	6650	20201209	A	19	20	alive	flg22	2	3.82289
mock	1	NA	A11	10	89	20201209	A	19	20	alive	mock	2	1.95424
mock	2	NA	B11	10	77	20201209	A	19	20	alive	mock	2	1.89209
mock	3	NA	C11	10	77	20201209	A	19	20	alive	mock	2	1.89209
mock	4	NA	D11	10	66	20201209	A	19	20	alive	mock	2	1.82607
mock	5	NA	E11	10	89	20201209	A	19	20	alive	mock	2	1.95424
mock	6	NA	F11	10	77	20201209	A	19	20	alive	mock	2	1.89209
mock	7	NA	G11	10	77	20201209	A	19	20	alive	mock	2	1.89209
mock	8	NA	H11	10	89	20201209	A	19	20	alive	mock	2	1.95424
L50	1	NA	A01	11	89	20201209	A	20.9	22	alive	L50	2	1.95424
L50	2	NA	B01	11	122	20201209	A	20.9	22	alive	L50	2	2.08991
L50	3	NA	C01	11	111	20201209	A	20.9	22	alive	L50	2	2.04922
L50	4	NA	D01	11	89	20201209	A	20.9	22	alive	L50	2	1.95424
L50	5	NA	E01	11	77	20201209	A	20.9	22	alive	L50	2	1.89209
L50	6	NA	F01	11	122	20201209	A	20.9	22	alive	L50	2	2.08991
L50	7	NA	G01	11	111	20201209	A	20.9	22	alive	L50	2	2.04922
L50	8	NA	H01	11	77	20201209	A	20.9	22	alive	L50	2	1.89209
R935	1	NA	A02	11	122	20201209	A	20.9	22	alive	R935	2	2.08991
R935	2	NA	B02	11	77	20201209	A	20.9	22	alive	R935	2	1.89209
R935	3	NA	C02	11	100	20201209	A	20.9	22	alive	R935	2	2.00432
R935	4	NA	D02	11	89	20201209	A	20.9	22	alive	R935	2	1.95424
R935	5	NA	E02	11	89	20201209	A	20.9	22	alive	R935	2	1.95424
R935	6	NA	F02	11	89	20201209	A	20.9	22	alive	R935	2	1.95424
R935	7	NA	G02	11	66	20201209	A	20.9	22	alive	R935	2	1.82607
R935	8	NA	H02	11	77	20201209	A	20.9	22	alive	R935	2	1.89209
L1	1	NA	A03	11	100	20201209	A	20.9	22	alive	L1	2	2.00432
L1	2	NA	B03	11	66	20201209	A	20.9	22	alive	L1	2	1.82607
L1	3	NA	C03	11	77	20201209	A	20.9	22	alive	L1	2	1.89209
L1	4	NA	D03	11	89	20201209	A	20.9	22	alive	L1	2	1.95424
L1	5	NA	E03	11	66	20201209	A	20.9	22	alive	L1	2	1.82607
L1	6	NA	F03	11	100	20201209	A	20.9	22	alive	L1	2	2.00432
L1	7	NA	G03	11	89	20201209	A	20.9	22	alive	L1	2	1.95424
L1	8	NA	H03	11	77	20201209	A	20.9	22	alive	L1	2	1.89209
L127	1	NA	A04	11	465	20201209	A	20.9	22	alive	L127	2	2.66839
L127	2	NA	B04	11	100	20201209	A	20.9	22	alive	L127	2	2.00432
L127	3	NA	C04	11	66	20201209	A	20.9	22	alive	L127	2	1.82607
L127	4	NA	D04	11	310	20201209	A	20.9	22	alive	L127	2	2.49276
L127	5	NA	E04	11	133	20201209	A	20.9	22	alive	L127	2	2.1271
L127	6	NA	F04	11	111	20201209	A	20.9	22	alive	L127	2	2.04922
L127	7	NA	G04	11	89	20201209	A	20.9	22	alive	L127	2	1.95424
L127	8	NA	H04	11	89	20201209	A	20.9	22	alive	L127	2	1.95424
L15	1	NA	A06	11	199	20201209	A	20.9	22	alive	L15	2	2.30103
L15	2	NA	B06	11	89	20201209	A	20.9	22	alive	L15	2	1.95424
L15	3	NA	C06	11	443	20201209	A	20.9	22	alive	L15	2	2.64738
L15	4	NA	D06	11	111	20201209	A	20.9	22	alive	L15	2	2.04922
L15	5	NA	E06	11	100	20201209	A	20.9	22	alive	L15	2	2.00432
L15	6	NA	F06	11	111	20201209	A	20.9	22	alive	L15	2	2.04922
L15	7	NA	G06	11	89	20201209	A	20.9	22	alive	L15	2	1.95424
L15	8	NA	H06	11	111	20201209	A	20.9	22	alive	L15	2	2.04922
L155	1	NA	A07	11	100	20201209	A	20.9	22	alive	L155	2	2.00432
L155	2	NA	B07	11	66	20201209	A	20.9	22	alive	L155	2	1.82607
L155	3	NA	C07	11	89	20201209	A	20.9	22	alive	L155	2	1.95424
L155	4	NA	D07	11	111	20201209	A	20.9	22	alive	L155	2	2.04922
L155	5	NA	E07	11	66	20201209	A	20.9	22	alive	L155	2	1.82607
L155	6	NA	F07	11	89	20201209	A	20.9	22	alive	L155	2	1.95424
L155	7	NA	G07	11	55	20201209	A	20.9	22	alive	L155	2	1.74819
L155	8	NA	H07	11	111	20201209	A	20.9	22	alive	L155	2	2.04922
L187	1	NA	A08	11	77	20201209	A	20.9	22	alive	L187	2	1.89209
L187	2	NA	B08	11	89	20201209	A	20.9	22	alive	L187	2	1.95424
L187	3	NA	C08	11	166	20201209	A	20.9	22	alive	L187	2	2.22272
L187	4	NA	D08	11	144	20201209	A	20.9	22	alive	L187	2	2.16137
L187	5	NA	E08	11	66	20201209	A	20.9	22	alive	L187	2	1.82607
L187	6	NA	F08	11	111	20201209	A	20.9	22	alive	L187	2	2.04922
L187	7	NA	G08	11	77	20201209	A	20.9	22	alive	L187	2	1.89209
L187	8	NA	H08	11	100	20201209	A	20.9	22	alive	L187	2	2.00432
flg22	1	NA	A10	11	4138	20201209	A	20.9	22	alive	flg22	2	3.6169
flg22	2	NA	B10	11	12437	20201209	A	20.9	22	alive	flg22	2	4.09475
flg22	3	NA	C10	11	5632	20201209	A	20.9	22	alive	flg22	2	3.75074
flg22	4	NA	D10	11	2213	20201209	A	20.9	22	alive	flg22	2	3.34518
flg22	5	NA	E10	11	2423	20201209	A	20.9	22	alive	flg22	2	3.38453
flg22	6	NA	F10	11	8531	20201209	A	20.9	22	alive	flg22	2	3.93105
flg22	7	NA	G10	11	4171	20201209	A	20.9	22	alive	flg22	2	3.62034
flg22	8	NA	H10	11	5344	20201209	A	20.9	22	alive	flg22	2	3.72795
mock	1	NA	A11	11	89	20201209	A	20.9	22	alive	mock	2	1.95424
mock	2	NA	B11	11	77	20201209	A	20.9	22	alive	mock	2	1.89209
mock	3	NA	C11	11	77	20201209	A	20.9	22	alive	mock	2	1.89209
mock	4	NA	D11	11	77	20201209	A	20.9	22	alive	mock	2	1.89209
mock	5	NA	E11	11	89	20201209	A	20.9	22	alive	mock	2	1.95424
mock	6	NA	F11	11	100	20201209	A	20.9	22	alive	mock	2	2.00432
mock	7	NA	G11	11	77	20201209	A	20.9	22	alive	mock	2	1.89209
mock	8	NA	H11	11	89	20201209	A	20.9	22	alive	mock	2	1.95424
L50	1	NA	A01	12	77	20201209	A	22.8	24	alive	L50	2	1.89209
L50	2	NA	B01	12	133	20201209	A	22.8	24	alive	L50	2	2.1271
L50	3	NA	C01	12	77	20201209	A	22.8	24	alive	L50	2	1.89209
L50	4	NA	D01	12	77	20201209	A	22.8	24	alive	L50	2	1.89209
L50	5	NA	E01	12	122	20201209	A	22.8	24	alive	L50	2	2.08991
L50	6	NA	F01	12	66	20201209	A	22.8	24	alive	L50	2	1.82607
L50	7	NA	G01	12	122	20201209	A	22.8	24	alive	L50	2	2.08991
L50	8	NA	H01	12	89	20201209	A	22.8	24	alive	L50	2	1.95424
R935	1	NA	A02	12	77	20201209	A	22.8	24	alive	R935	2	1.89209
R935	2	NA	B02	12	77	20201209	A	22.8	24	alive	R935	2	1.89209
R935	3	NA	C02	12	66	20201209	A	22.8	24	alive	R935	2	1.82607
R935	4	NA	D02	12	77	20201209	A	22.8	24	alive	R935	2	1.89209
R935	5	NA	E02	12	89	20201209	A	22.8	24	alive	R935	2	1.95424
R935	6	NA	F02	12	89	20201209	A	22.8	24	alive	R935	2	1.95424
R935	7	NA	G02	12	122	20201209	A	22.8	24	alive	R935	2	2.08991
R935	8	NA	H02	12	77	20201209	A	22.8	24	alive	R935	2	1.89209
L1	1	NA	A03	12	66	20201209	A	22.8	24	alive	L1	2	1.82607
L1	2	NA	B03	12	66	20201209	A	22.8	24	alive	L1	2	1.82607
L1	3	NA	C03	12	100	20201209	A	22.8	24	alive	L1	2	2.00432
L1	4	NA	D03	12	66	20201209	A	22.8	24	alive	L1	2	1.82607
L1	5	NA	E03	12	89	20201209	A	22.8	24	alive	L1	2	1.95424
L1	6	NA	F03	12	89	20201209	A	22.8	24	alive	L1	2	1.95424
L1	7	NA	G03	12	89	20201209	A	22.8	24	alive	L1	2	1.95424
L1	8	NA	H03	12	100	20201209	A	22.8	24	alive	L1	2	2.00432
L127	1	NA	A04	12	465	20201209	A	22.8	24	alive	L127	2	2.66839
L127	2	NA	B04	12	111	20201209	A	22.8	24	alive	L127	2	2.04922
L127	3	NA	C04	12	77	20201209	A	22.8	24	alive	L127	2	1.89209
L127	4	NA	D04	12	398	20201209	A	22.8	24	alive	L127	2	2.60097
L127	5	NA	E04	12	122	20201209	A	22.8	24	alive	L127	2	2.08991
L127	6	NA	F04	12	89	20201209	A	22.8	24	alive	L127	2	1.95424
L127	7	NA	G04	12	77	20201209	A	22.8	24	alive	L127	2	1.89209
L127	8	NA	H04	12	89	20201209	A	22.8	24	alive	L127	2	1.95424
L15	1	NA	A06	12	188	20201209	A	22.8	24	alive	L15	2	2.27646
L15	2	NA	B06	12	111	20201209	A	22.8	24	alive	L15	2	2.04922
L15	3	NA	C06	12	343	20201209	A	22.8	24	alive	L15	2	2.53656
L15	4	NA	D06	12	177	20201209	A	22.8	24	alive	L15	2	2.25042
L15	5	NA	E06	12	89	20201209	A	22.8	24	alive	L15	2	1.95424
L15	6	NA	F06	12	111	20201209	A	22.8	24	alive	L15	2	2.04922
L15	7	NA	G06	12	111	20201209	A	22.8	24	alive	L15	2	2.04922
L15	8	NA	H06	12	100	20201209	A	22.8	24	alive	L15	2	2.00432
L155	1	NA	A07	12	111	20201209	A	22.8	24	alive	L155	2	2.04922
L155	2	NA	B07	12	133	20201209	A	22.8	24	alive	L155	2	2.1271
L155	3	NA	C07	12	77	20201209	A	22.8	24	alive	L155	2	1.89209
L155	4	NA	D07	12	77	20201209	A	22.8	24	alive	L155	2	1.89209
L155	5	NA	E07	12	66	20201209	A	22.8	24	alive	L155	2	1.82607
L155	6	NA	F07	12	66	20201209	A	22.8	24	alive	L155	2	1.82607
L155	7	NA	G07	12	111	20201209	A	22.8	24	alive	L155	2	2.04922
L155	8	NA	H07	12	100	20201209	A	22.8	24	alive	L155	2	2.00432
L187	1	NA	A08	12	100	20201209	A	22.8	24	alive	L187	2	2.00432
L187	2	NA	B08	12	77	20201209	A	22.8	24	alive	L187	2	1.89209
L187	3	NA	C08	12	221	20201209	A	22.8	24	alive	L187	2	2.34635
L187	4	NA	D08	12	133	20201209	A	22.8	24	alive	L187	2	2.1271
L187	5	NA	E08	12	77	20201209	A	22.8	24	alive	L187	2	1.89209
L187	6	NA	F08	12	122	20201209	A	22.8	24	alive	L187	2	2.08991
L187	7	NA	G08	12	111	20201209	A	22.8	24	alive	L187	2	2.04922
L187	8	NA	H08	12	77	20201209	A	22.8	24	alive	L187	2	1.89209
flg22	1	NA	A10	12	3352	20201209	A	22.8	24	alive	flg22	2	3.52543
flg22	2	NA	B10	12	10810	20201209	A	22.8	24	alive	flg22	2	4.03387
flg22	3	NA	C10	12	4226	20201209	A	22.8	24	alive	flg22	2	3.62603
flg22	4	NA	D10	12	1704	20201209	A	22.8	24	alive	flg22	2	3.23172
flg22	5	NA	E10	12	2003	20201209	A	22.8	24	alive	flg22	2	3.3019
flg22	6	NA	F10	12	6561	20201209	A	22.8	24	alive	flg22	2	3.81704
flg22	7	NA	G10	12	2755	20201209	A	22.8	24	alive	flg22	2	3.44028
flg22	8	NA	H10	12	4415	20201209	A	22.8	24	alive	flg22	2	3.64503
mock	1	NA	A11	12	77	20201209	A	22.8	24	alive	mock	2	1.89209
mock	2	NA	B11	12	77	20201209	A	22.8	24	alive	mock	2	1.89209
mock	3	NA	C11	12	111	20201209	A	22.8	24	alive	mock	2	2.04922
mock	4	NA	D11	12	89	20201209	A	22.8	24	alive	mock	2	1.95424
mock	5	NA	E11	12	77	20201209	A	22.8	24	alive	mock	2	1.89209
mock	6	NA	F11	12	100	20201209	A	22.8	24	alive	mock	2	2.00432
mock	7	NA	G11	12	66	20201209	A	22.8	24	alive	mock	2	1.82607
mock	8	NA	H11	12	77	20201209	A	22.8	24	alive	mock	2	1.89209
L50	1	NA	A01	13	77	20201209	A	24.7	26	alive	L50	2	1.89209
L50	2	NA	B01	13	133	20201209	A	24.7	26	alive	L50	2	2.1271
L50	3	NA	C01	13	89	20201209	A	24.7	26	alive	L50	2	1.95424
L50	4	NA	D01	13	89	20201209	A	24.7	26	alive	L50	2	1.95424
L50	5	NA	E01	13	122	20201209	A	24.7	26	alive	L50	2	2.08991
L50	6	NA	F01	13	111	20201209	A	24.7	26	alive	L50	2	2.04922
L50	7	NA	G01	13	122	20201209	A	24.7	26	alive	L50	2	2.08991
L50	8	NA	H01	13	77	20201209	A	24.7	26	alive	L50	2	1.89209
R935	1	NA	A02	13	89	20201209	A	24.7	26	alive	R935	2	1.95424
R935	2	NA	B02	13	55	20201209	A	24.7	26	alive	R935	2	1.74819
R935	3	NA	C02	13	77	20201209	A	24.7	26	alive	R935	2	1.89209
R935	4	NA	D02	13	89	20201209	A	24.7	26	alive	R935	2	1.95424
R935	5	NA	E02	13	55	20201209	A	24.7	26	alive	R935	2	1.74819
R935	6	NA	F02	13	89	20201209	A	24.7	26	alive	R935	2	1.95424
R935	7	NA	G02	13	100	20201209	A	24.7	26	alive	R935	2	2.00432
R935	8	NA	H02	13	111	20201209	A	24.7	26	alive	R935	2	2.04922
L1	1	NA	A03	13	89	20201209	A	24.7	26	alive	L1	2	1.95424
L1	2	NA	B03	13	66	20201209	A	24.7	26	alive	L1	2	1.82607
L1	3	NA	C03	13	55	20201209	A	24.7	26	alive	L1	2	1.74819
L1	4	NA	D03	13	66	20201209	A	24.7	26	alive	L1	2	1.82607
L1	5	NA	E03	13	77	20201209	A	24.7	26	alive	L1	2	1.89209
L1	6	NA	F03	13	89	20201209	A	24.7	26	alive	L1	2	1.95424
L1	7	NA	G03	13	77	20201209	A	24.7	26	alive	L1	2	1.89209
L1	8	NA	H03	13	100	20201209	A	24.7	26	alive	L1	2	2.00432
L127	1	NA	A04	13	365	20201209	A	24.7	26	alive	L127	2	2.56348
L127	2	NA	B04	13	100	20201209	A	24.7	26	alive	L127	2	2.00432
L127	3	NA	C04	13	89	20201209	A	24.7	26	alive	L127	2	1.95424
L127	4	NA	D04	13	409	20201209	A	24.7	26	alive	L127	2	2.61278
L127	5	NA	E04	13	122	20201209	A	24.7	26	alive	L127	2	2.08991
L127	6	NA	F04	13	89	20201209	A	24.7	26	alive	L127	2	1.95424
L127	7	NA	G04	13	100	20201209	A	24.7	26	alive	L127	2	2.00432
L127	8	NA	H04	13	89	20201209	A	24.7	26	alive	L127	2	1.95424
L15	1	NA	A06	13	177	20201209	A	24.7	26	alive	L15	2	2.25042
L15	2	NA	B06	13	111	20201209	A	24.7	26	alive	L15	2	2.04922
L15	3	NA	C06	13	310	20201209	A	24.7	26	alive	L15	2	2.49276
L15	4	NA	D06	13	111	20201209	A	24.7	26	alive	L15	2	2.04922
L15	5	NA	E06	13	89	20201209	A	24.7	26	alive	L15	2	1.95424
L15	6	NA	F06	13	111	20201209	A	24.7	26	alive	L15	2	2.04922
L15	7	NA	G06	13	100	20201209	A	24.7	26	alive	L15	2	2.00432
L15	8	NA	H06	13	144	20201209	A	24.7	26	alive	L15	2	2.16137
L155	1	NA	A07	13	100	20201209	A	24.7	26	alive	L155	2	2.00432
L155	2	NA	B07	13	89	20201209	A	24.7	26	alive	L155	2	1.95424
L155	3	NA	C07	13	100	20201209	A	24.7	26	alive	L155	2	2.00432
L155	4	NA	D07	13	100	20201209	A	24.7	26	alive	L155	2	2.00432
L155	5	NA	E07	13	77	20201209	A	24.7	26	alive	L155	2	1.89209
L155	6	NA	F07	13	89	20201209	A	24.7	26	alive	L155	2	1.95424
L155	7	NA	G07	13	100	20201209	A	24.7	26	alive	L155	2	2.00432
L155	8	NA	H07	13	89	20201209	A	24.7	26	alive	L155	2	1.95424
L187	1	NA	A08	13	44	20201209	A	24.7	26	alive	L187	2	1.65321
L187	2	NA	B08	13	100	20201209	A	24.7	26	alive	L187	2	2.00432
L187	3	NA	C08	13	332	20201209	A	24.7	26	alive	L187	2	2.52244
L187	4	NA	D08	13	155	20201209	A	24.7	26	alive	L187	2	2.19312
L187	5	NA	E08	13	66	20201209	A	24.7	26	alive	L187	2	1.82607
L187	6	NA	F08	13	100	20201209	A	24.7	26	alive	L187	2	2.00432
L187	7	NA	G08	13	89	20201209	A	24.7	26	alive	L187	2	1.95424
L187	8	NA	H08	13	100	20201209	A	24.7	26	alive	L187	2	2.00432
flg22	1	NA	A10	13	2777	20201209	A	24.7	26	alive	flg22	2	3.44373
flg22	2	NA	B10	13	8852	20201209	A	24.7	26	alive	flg22	2	3.94709
flg22	3	NA	C10	13	3297	20201209	A	24.7	26	alive	flg22	2	3.51825
flg22	4	NA	D10	13	1239	20201209	A	24.7	26	alive	flg22	2	3.09342
flg22	5	NA	E10	13	1516	20201209	A	24.7	26	alive	flg22	2	3.18099
flg22	6	NA	F10	13	4658	20201209	A	24.7	26	alive	flg22	2	3.66829
flg22	7	NA	G10	13	2025	20201209	A	24.7	26	alive	flg22	2	3.30664
flg22	8	NA	H10	13	3563	20201209	A	24.7	26	alive	flg22	2	3.55194
mock	1	NA	A11	13	77	20201209	A	24.7	26	alive	mock	2	1.89209
mock	2	NA	B11	13	89	20201209	A	24.7	26	alive	mock	2	1.95424
mock	3	NA	C11	13	77	20201209	A	24.7	26	alive	mock	2	1.89209
mock	4	NA	D11	13	77	20201209	A	24.7	26	alive	mock	2	1.89209
mock	5	NA	E11	13	77	20201209	A	24.7	26	alive	mock	2	1.89209
mock	6	NA	F11	13	100	20201209	A	24.7	26	alive	mock	2	2.00432
mock	7	NA	G11	13	66	20201209	A	24.7	26	alive	mock	2	1.82607
mock	8	NA	H11	13	89	20201209	A	24.7	26	alive	mock	2	1.95424
L50	1	NA	A01	14	89	20201209	A	26.6	28	alive	L50	2	1.95424
L50	2	NA	B01	14	155	20201209	A	26.6	28	alive	L50	2	2.19312
L50	3	NA	C01	14	111	20201209	A	26.6	28	alive	L50	2	2.04922
L50	4	NA	D01	14	89	20201209	A	26.6	28	alive	L50	2	1.95424
L50	5	NA	E01	14	111	20201209	A	26.6	28	alive	L50	2	2.04922
L50	6	NA	F01	14	77	20201209	A	26.6	28	alive	L50	2	1.89209
L50	7	NA	G01	14	111	20201209	A	26.6	28	alive	L50	2	2.04922
L50	8	NA	H01	14	89	20201209	A	26.6	28	alive	L50	2	1.95424
R935	1	NA	A02	14	66	20201209	A	26.6	28	alive	R935	2	1.82607
R935	2	NA	B02	14	77	20201209	A	26.6	28	alive	R935	2	1.89209
R935	3	NA	C02	14	66	20201209	A	26.6	28	alive	R935	2	1.82607
R935	4	NA	D02	14	66	20201209	A	26.6	28	alive	R935	2	1.82607
R935	5	NA	E02	14	89	20201209	A	26.6	28	alive	R935	2	1.95424
R935	6	NA	F02	14	77	20201209	A	26.6	28	alive	R935	2	1.89209
R935	7	NA	G02	14	100	20201209	A	26.6	28	alive	R935	2	2.00432
R935	8	NA	H02	14	89	20201209	A	26.6	28	alive	R935	2	1.95424
L1	1	NA	A03	14	89	20201209	A	26.6	28	alive	L1	2	1.95424
L1	2	NA	B03	14	66	20201209	A	26.6	28	alive	L1	2	1.82607
L1	3	NA	C03	14	111	20201209	A	26.6	28	alive	L1	2	2.04922
L1	4	NA	D03	14	77	20201209	A	26.6	28	alive	L1	2	1.89209
L1	5	NA	E03	14	111	20201209	A	26.6	28	alive	L1	2	2.04922
L1	6	NA	F03	14	77	20201209	A	26.6	28	alive	L1	2	1.89209
L1	7	NA	G03	14	89	20201209	A	26.6	28	alive	L1	2	1.95424
L1	8	NA	H03	14	111	20201209	A	26.6	28	alive	L1	2	2.04922
L127	1	NA	A04	14	266	20201209	A	26.6	28	alive	L127	2	2.42651
L127	2	NA	B04	14	111	20201209	A	26.6	28	alive	L127	2	2.04922
L127	3	NA	C04	14	122	20201209	A	26.6	28	alive	L127	2	2.08991
L127	4	NA	D04	14	409	20201209	A	26.6	28	alive	L127	2	2.61278
L127	5	NA	E04	14	144	20201209	A	26.6	28	alive	L127	2	2.16137
L127	6	NA	F04	14	77	20201209	A	26.6	28	alive	L127	2	1.89209
L127	7	NA	G04	14	100	20201209	A	26.6	28	alive	L127	2	2.00432
L127	8	NA	H04	14	89	20201209	A	26.6	28	alive	L127	2	1.95424
L15	1	NA	A06	14	166	20201209	A	26.6	28	alive	L15	2	2.22272
L15	2	NA	B06	14	111	20201209	A	26.6	28	alive	L15	2	2.04922
L15	3	NA	C06	14	232	20201209	A	26.6	28	alive	L15	2	2.36736
L15	4	NA	D06	14	100	20201209	A	26.6	28	alive	L15	2	2.00432
L15	5	NA	E06	14	100	20201209	A	26.6	28	alive	L15	2	2.00432
L15	6	NA	F06	14	111	20201209	A	26.6	28	alive	L15	2	2.04922
L15	7	NA	G06	14	100	20201209	A	26.6	28	alive	L15	2	2.00432
L15	8	NA	H06	14	122	20201209	A	26.6	28	alive	L15	2	2.08991
L155	1	NA	A07	14	89	20201209	A	26.6	28	alive	L155	2	1.95424
L155	2	NA	B07	14	89	20201209	A	26.6	28	alive	L155	2	1.95424
L155	3	NA	C07	14	100	20201209	A	26.6	28	alive	L155	2	2.00432
L155	4	NA	D07	14	100	20201209	A	26.6	28	alive	L155	2	2.00432
L155	5	NA	E07	14	66	20201209	A	26.6	28	alive	L155	2	1.82607
L155	6	NA	F07	14	66	20201209	A	26.6	28	alive	L155	2	1.82607
L155	7	NA	G07	14	66	20201209	A	26.6	28	alive	L155	2	1.82607
L155	8	NA	H07	14	89	20201209	A	26.6	28	alive	L155	2	1.95424
L187	1	NA	A08	14	100	20201209	A	26.6	28	alive	L187	2	2.00432
L187	2	NA	B08	14	89	20201209	A	26.6	28	alive	L187	2	1.95424
L187	3	NA	C08	14	487	20201209	A	26.6	28	alive	L187	2	2.68842
L187	4	NA	D08	14	122	20201209	A	26.6	28	alive	L187	2	2.08991
L187	5	NA	E08	14	100	20201209	A	26.6	28	alive	L187	2	2.00432
L187	6	NA	F08	14	122	20201209	A	26.6	28	alive	L187	2	2.08991
L187	7	NA	G08	14	55	20201209	A	26.6	28	alive	L187	2	1.74819
L187	8	NA	H08	14	100	20201209	A	26.6	28	alive	L187	2	2.00432
flg22	1	NA	A10	14	2224	20201209	A	26.6	28	alive	flg22	2	3.34733
flg22	2	NA	B10	14	7225	20201209	A	26.6	28	alive	flg22	2	3.8589
flg22	3	NA	C10	14	2346	20201209	A	26.6	28	alive	flg22	2	3.37051
flg22	4	NA	D10	14	985	20201209	A	26.6	28	alive	flg22	2	2.99388
flg22	5	NA	E10	14	1151	20201209	A	26.6	28	alive	flg22	2	3.06145
flg22	6	NA	F10	14	3297	20201209	A	26.6	28	alive	flg22	2	3.51825
flg22	7	NA	G10	14	1405	20201209	A	26.6	28	alive	flg22	2	3.14799
flg22	8	NA	H10	14	2589	20201209	A	26.6	28	alive	flg22	2	3.4133
mock	1	NA	A11	14	77	20201209	A	26.6	28	alive	mock	2	1.89209
mock	2	NA	B11	14	77	20201209	A	26.6	28	alive	mock	2	1.89209
mock	3	NA	C11	14	77	20201209	A	26.6	28	alive	mock	2	1.89209
mock	4	NA	D11	14	77	20201209	A	26.6	28	alive	mock	2	1.89209
mock	5	NA	E11	14	77	20201209	A	26.6	28	alive	mock	2	1.89209
mock	6	NA	F11	14	66	20201209	A	26.6	28	alive	mock	2	1.82607
mock	7	NA	G11	14	66	20201209	A	26.6	28	alive	mock	2	1.82607
mock	8	NA	H11	14	111	20201209	A	26.6	28	alive	mock	2	2.04922
L50	1	NA	A01	15	89	20201209	A	28.5	30	alive	L50	2	1.95424
L50	2	NA	B01	15	155	20201209	A	28.5	30	alive	L50	2	2.19312
L50	3	NA	C01	15	89	20201209	A	28.5	30	alive	L50	2	1.95424
L50	4	NA	D01	15	89	20201209	A	28.5	30	alive	L50	2	1.95424
L50	5	NA	E01	15	111	20201209	A	28.5	30	alive	L50	2	2.04922
L50	6	NA	F01	15	100	20201209	A	28.5	30	alive	L50	2	2.00432
L50	7	NA	G01	15	122	20201209	A	28.5	30	alive	L50	2	2.08991
L50	8	NA	H01	15	77	20201209	A	28.5	30	alive	L50	2	1.89209
R935	1	NA	A02	15	77	20201209	A	28.5	30	alive	R935	2	1.89209
R935	2	NA	B02	15	77	20201209	A	28.5	30	alive	R935	2	1.89209
R935	3	NA	C02	15	66	20201209	A	28.5	30	alive	R935	2	1.82607
R935	4	NA	D02	15	89	20201209	A	28.5	30	alive	R935	2	1.95424
R935	5	NA	E02	15	111	20201209	A	28.5	30	alive	R935	2	2.04922
R935	6	NA	F02	15	77	20201209	A	28.5	30	alive	R935	2	1.89209
R935	7	NA	G02	15	100	20201209	A	28.5	30	alive	R935	2	2.00432
R935	8	NA	H02	15	77	20201209	A	28.5	30	alive	R935	2	1.89209
L1	1	NA	A03	15	77	20201209	A	28.5	30	alive	L1	2	1.89209
L1	2	NA	B03	15	100	20201209	A	28.5	30	alive	L1	2	2.00432
L1	3	NA	C03	15	77	20201209	A	28.5	30	alive	L1	2	1.89209
L1	4	NA	D03	15	89	20201209	A	28.5	30	alive	L1	2	1.95424
L1	5	NA	E03	15	66	20201209	A	28.5	30	alive	L1	2	1.82607
L1	6	NA	F03	15	89	20201209	A	28.5	30	alive	L1	2	1.95424
L1	7	NA	G03	15	77	20201209	A	28.5	30	alive	L1	2	1.89209
L1	8	NA	H03	15	100	20201209	A	28.5	30	alive	L1	2	2.00432
L127	1	NA	A04	15	210	20201209	A	28.5	30	alive	L127	2	2.32428
L127	2	NA	B04	15	111	20201209	A	28.5	30	alive	L127	2	2.04922
L127	3	NA	C04	15	111	20201209	A	28.5	30	alive	L127	2	2.04922
L127	4	NA	D04	15	454	20201209	A	28.5	30	alive	L127	2	2.65801
L127	5	NA	E04	15	133	20201209	A	28.5	30	alive	L127	2	2.1271
L127	6	NA	F04	15	89	20201209	A	28.5	30	alive	L127	2	1.95424
L127	7	NA	G04	15	66	20201209	A	28.5	30	alive	L127	2	1.82607
L127	8	NA	H04	15	89	20201209	A	28.5	30	alive	L127	2	1.95424
L15	1	NA	A06	15	188	20201209	A	28.5	30	alive	L15	2	2.27646
L15	2	NA	B06	15	166	20201209	A	28.5	30	alive	L15	2	2.22272
L15	3	NA	C06	15	221	20201209	A	28.5	30	alive	L15	2	2.34635
L15	4	NA	D06	15	122	20201209	A	28.5	30	alive	L15	2	2.08991
L15	5	NA	E06	15	89	20201209	A	28.5	30	alive	L15	2	1.95424
L15	6	NA	F06	15	100	20201209	A	28.5	30	alive	L15	2	2.00432
L15	7	NA	G06	15	100	20201209	A	28.5	30	alive	L15	2	2.00432
L15	8	NA	H06	15	111	20201209	A	28.5	30	alive	L15	2	2.04922
L155	1	NA	A07	15	77	20201209	A	28.5	30	alive	L155	2	1.89209
L155	2	NA	B07	15	89	20201209	A	28.5	30	alive	L155	2	1.95424
L155	3	NA	C07	15	77	20201209	A	28.5	30	alive	L155	2	1.89209
L155	4	NA	D07	15	144	20201209	A	28.5	30	alive	L155	2	2.16137
L155	5	NA	E07	15	77	20201209	A	28.5	30	alive	L155	2	1.89209
L155	6	NA	F07	15	89	20201209	A	28.5	30	alive	L155	2	1.95424
L155	7	NA	G07	15	77	20201209	A	28.5	30	alive	L155	2	1.89209
L155	8	NA	H07	15	100	20201209	A	28.5	30	alive	L155	2	2.00432
L187	1	NA	A08	15	77	20201209	A	28.5	30	alive	L187	2	1.89209
L187	2	NA	B08	15	100	20201209	A	28.5	30	alive	L187	2	2.00432
L187	3	NA	C08	15	575	20201209	A	28.5	30	alive	L187	2	2.76042
L187	4	NA	D08	15	133	20201209	A	28.5	30	alive	L187	2	2.1271
L187	5	NA	E08	15	89	20201209	A	28.5	30	alive	L187	2	1.95424
L187	6	NA	F08	15	122	20201209	A	28.5	30	alive	L187	2	2.08991
L187	7	NA	G08	15	77	20201209	A	28.5	30	alive	L187	2	1.89209
L187	8	NA	H08	15	77	20201209	A	28.5	30	alive	L187	2	1.89209
flg22	1	NA	A10	15	1671	20201209	A	28.5	30	alive	flg22	2	3.22324
flg22	2	NA	B10	15	5598	20201209	A	28.5	30	alive	flg22	2	3.74811
flg22	3	NA	C10	15	1593	20201209	A	28.5	30	alive	flg22	2	3.20249
flg22	4	NA	D10	15	719	20201209	A	28.5	30	alive	flg22	2	2.85733
flg22	5	NA	E10	15	863	20201209	A	28.5	30	alive	flg22	2	2.93651
flg22	6	NA	F10	15	2368	20201209	A	28.5	30	alive	flg22	2	3.37457
flg22	7	NA	G10	15	852	20201209	A	28.5	30	alive	flg22	2	2.93095
flg22	8	NA	H10	15	2102	20201209	A	28.5	30	alive	flg22	2	3.32284
mock	1	NA	A11	15	89	20201209	A	28.5	30	alive	mock	2	1.95424
mock	2	NA	B11	15	55	20201209	A	28.5	30	alive	mock	2	1.74819
mock	3	NA	C11	15	100	20201209	A	28.5	30	alive	mock	2	2.00432
mock	4	NA	D11	15	89	20201209	A	28.5	30	alive	mock	2	1.95424
mock	5	NA	E11	15	77	20201209	A	28.5	30	alive	mock	2	1.89209
mock	6	NA	F11	15	89	20201209	A	28.5	30	alive	mock	2	1.95424
mock	7	NA	G11	15	111	20201209	A	28.5	30	alive	mock	2	2.04922
mock	8	NA	H11	15	77	20201209	A	28.5	30	alive	mock	2	1.89209
L50	1	NA	A01	16	100	20201209	A	30.4	32	alive	L50	2	2.00432
L50	2	NA	B01	16	155	20201209	A	30.4	32	alive	L50	2	2.19312
L50	3	NA	C01	16	155	20201209	A	30.4	32	alive	L50	2	2.19312
L50	4	NA	D01	16	66	20201209	A	30.4	32	alive	L50	2	1.82607
L50	5	NA	E01	16	100	20201209	A	30.4	32	alive	L50	2	2.00432
L50	6	NA	F01	16	111	20201209	A	30.4	32	alive	L50	2	2.04922
L50	7	NA	G01	16	122	20201209	A	30.4	32	alive	L50	2	2.08991
L50	8	NA	H01	16	100	20201209	A	30.4	32	alive	L50	2	2.00432
R935	1	NA	A02	16	66	20201209	A	30.4	32	alive	R935	2	1.82607
R935	2	NA	B02	16	77	20201209	A	30.4	32	alive	R935	2	1.89209
R935	3	NA	C02	16	77	20201209	A	30.4	32	alive	R935	2	1.89209
R935	4	NA	D02	16	77	20201209	A	30.4	32	alive	R935	2	1.89209
R935	5	NA	E02	16	66	20201209	A	30.4	32	alive	R935	2	1.82607
R935	6	NA	F02	16	77	20201209	A	30.4	32	alive	R935	2	1.89209
R935	7	NA	G02	16	77	20201209	A	30.4	32	alive	R935	2	1.89209
R935	8	NA	H02	16	89	20201209	A	30.4	32	alive	R935	2	1.95424
L1	1	NA	A03	16	77	20201209	A	30.4	32	alive	L1	2	1.89209
L1	2	NA	B03	16	66	20201209	A	30.4	32	alive	L1	2	1.82607
L1	3	NA	C03	16	77	20201209	A	30.4	32	alive	L1	2	1.89209
L1	4	NA	D03	16	77	20201209	A	30.4	32	alive	L1	2	1.89209
L1	5	NA	E03	16	89	20201209	A	30.4	32	alive	L1	2	1.95424
L1	6	NA	F03	16	89	20201209	A	30.4	32	alive	L1	2	1.95424
L1	7	NA	G03	16	100	20201209	A	30.4	32	alive	L1	2	2.00432
L1	8	NA	H03	16	89	20201209	A	30.4	32	alive	L1	2	1.95424
L127	1	NA	A04	16	210	20201209	A	30.4	32	alive	L127	2	2.32428
L127	2	NA	B04	16	100	20201209	A	30.4	32	alive	L127	2	2.00432
L127	3	NA	C04	16	144	20201209	A	30.4	32	alive	L127	2	2.16137
L127	4	NA	D04	16	409	20201209	A	30.4	32	alive	L127	2	2.61278
L127	5	NA	E04	16	100	20201209	A	30.4	32	alive	L127	2	2.00432
L127	6	NA	F04	16	100	20201209	A	30.4	32	alive	L127	2	2.00432
L127	7	NA	G04	16	77	20201209	A	30.4	32	alive	L127	2	1.89209
L127	8	NA	H04	16	100	20201209	A	30.4	32	alive	L127	2	2.00432
L15	1	NA	A06	16	166	20201209	A	30.4	32	alive	L15	2	2.22272
L15	2	NA	B06	16	133	20201209	A	30.4	32	alive	L15	2	2.1271
L15	3	NA	C06	16	199	20201209	A	30.4	32	alive	L15	2	2.30103
L15	4	NA	D06	16	111	20201209	A	30.4	32	alive	L15	2	2.04922
L15	5	NA	E06	16	100	20201209	A	30.4	32	alive	L15	2	2.00432
L15	6	NA	F06	16	89	20201209	A	30.4	32	alive	L15	2	1.95424
L15	7	NA	G06	16	89	20201209	A	30.4	32	alive	L15	2	1.95424
L15	8	NA	H06	16	155	20201209	A	30.4	32	alive	L15	2	2.19312
L155	1	NA	A07	16	100	20201209	A	30.4	32	alive	L155	2	2.00432
L155	2	NA	B07	16	89	20201209	A	30.4	32	alive	L155	2	1.95424
L155	3	NA	C07	16	66	20201209	A	30.4	32	alive	L155	2	1.82607
L155	4	NA	D07	16	155	20201209	A	30.4	32	alive	L155	2	2.19312
L155	5	NA	E07	16	66	20201209	A	30.4	32	alive	L155	2	1.82607
L155	6	NA	F07	16	89	20201209	A	30.4	32	alive	L155	2	1.95424
L155	7	NA	G07	16	66	20201209	A	30.4	32	alive	L155	2	1.82607
L155	8	NA	H07	16	111	20201209	A	30.4	32	alive	L155	2	2.04922
L187	1	NA	A08	16	89	20201209	A	30.4	32	alive	L187	2	1.95424
L187	2	NA	B08	16	55	20201209	A	30.4	32	alive	L187	2	1.74819
L187	3	NA	C08	16	608	20201209	A	30.4	32	alive	L187	2	2.78462
L187	4	NA	D08	16	100	20201209	A	30.4	32	alive	L187	2	2.00432
L187	5	NA	E08	16	100	20201209	A	30.4	32	alive	L187	2	2.00432
L187	6	NA	F08	16	100	20201209	A	30.4	32	alive	L187	2	2.00432
L187	7	NA	G08	16	100	20201209	A	30.4	32	alive	L187	2	2.00432
L187	8	NA	H08	16	77	20201209	A	30.4	32	alive	L187	2	1.89209
flg22	1	NA	A10	16	1350	20201209	A	30.4	32	alive	flg22	2	3.13066
flg22	2	NA	B10	16	4492	20201209	A	30.4	32	alive	flg22	2	3.65254
flg22	3	NA	C10	16	1040	20201209	A	30.4	32	alive	flg22	2	3.01745
flg22	4	NA	D10	16	498	20201209	A	30.4	32	alive	flg22	2	2.6981
flg22	5	NA	E10	16	597	20201209	A	30.4	32	alive	flg22	2	2.7767
flg22	6	NA	F10	16	1648	20201209	A	30.4	32	alive	flg22	2	3.21722
flg22	7	NA	G10	16	597	20201209	A	30.4	32	alive	flg22	2	2.7767
flg22	8	NA	H10	16	1593	20201209	A	30.4	32	alive	flg22	2	3.20249
mock	1	NA	A11	16	89	20201209	A	30.4	32	alive	mock	2	1.95424
mock	2	NA	B11	16	77	20201209	A	30.4	32	alive	mock	2	1.89209
mock	3	NA	C11	16	77	20201209	A	30.4	32	alive	mock	2	1.89209
mock	4	NA	D11	16	77	20201209	A	30.4	32	alive	mock	2	1.89209
mock	5	NA	E11	16	100	20201209	A	30.4	32	alive	mock	2	2.00432
mock	6	NA	F11	16	66	20201209	A	30.4	32	alive	mock	2	1.82607
mock	7	NA	G11	16	89	20201209	A	30.4	32	alive	mock	2	1.95424
mock	8	NA	H11	16	77	20201209	A	30.4	32	alive	mock	2	1.89209
L50	1	NA	A01	17	89	20201209	A	32.3	34	alive	L50	2	1.95424
L50	2	NA	B01	17	155	20201209	A	32.3	34	alive	L50	2	2.19312
L50	3	NA	C01	17	100	20201209	A	32.3	34	alive	L50	2	2.00432
L50	4	NA	D01	17	89	20201209	A	32.3	34	alive	L50	2	1.95424
L50	5	NA	E01	17	144	20201209	A	32.3	34	alive	L50	2	2.16137
L50	6	NA	F01	17	77	20201209	A	32.3	34	alive	L50	2	1.89209
L50	7	NA	G01	17	100	20201209	A	32.3	34	alive	L50	2	2.00432
L50	8	NA	H01	17	100	20201209	A	32.3	34	alive	L50	2	2.00432
R935	1	NA	A02	17	100	20201209	A	32.3	34	alive	R935	2	2.00432
R935	2	NA	B02	17	55	20201209	A	32.3	34	alive	R935	2	1.74819
R935	3	NA	C02	17	77	20201209	A	32.3	34	alive	R935	2	1.89209
R935	4	NA	D02	17	66	20201209	A	32.3	34	alive	R935	2	1.82607
R935	5	NA	E02	17	111	20201209	A	32.3	34	alive	R935	2	2.04922
R935	6	NA	F02	17	77	20201209	A	32.3	34	alive	R935	2	1.89209
R935	7	NA	G02	17	89	20201209	A	32.3	34	alive	R935	2	1.95424
R935	8	NA	H02	17	144	20201209	A	32.3	34	alive	R935	2	2.16137
L1	1	NA	A03	17	55	20201209	A	32.3	34	alive	L1	2	1.74819
L1	2	NA	B03	17	66	20201209	A	32.3	34	alive	L1	2	1.82607
L1	3	NA	C03	17	89	20201209	A	32.3	34	alive	L1	2	1.95424
L1	4	NA	D03	17	55	20201209	A	32.3	34	alive	L1	2	1.74819
L1	5	NA	E03	17	77	20201209	A	32.3	34	alive	L1	2	1.89209
L1	6	NA	F03	17	77	20201209	A	32.3	34	alive	L1	2	1.89209
L1	7	NA	G03	17	89	20201209	A	32.3	34	alive	L1	2	1.95424
L1	8	NA	H03	17	66	20201209	A	32.3	34	alive	L1	2	1.82607
L127	1	NA	A04	17	133	20201209	A	32.3	34	alive	L127	2	2.1271
L127	2	NA	B04	17	111	20201209	A	32.3	34	alive	L127	2	2.04922
L127	3	NA	C04	17	144	20201209	A	32.3	34	alive	L127	2	2.16137
L127	4	NA	D04	17	398	20201209	A	32.3	34	alive	L127	2	2.60097
L127	5	NA	E04	17	89	20201209	A	32.3	34	alive	L127	2	1.95424
L127	6	NA	F04	17	77	20201209	A	32.3	34	alive	L127	2	1.89209
L127	7	NA	G04	17	77	20201209	A	32.3	34	alive	L127	2	1.89209
L127	8	NA	H04	17	89	20201209	A	32.3	34	alive	L127	2	1.95424
L15	1	NA	A06	17	210	20201209	A	32.3	34	alive	L15	2	2.32428
L15	2	NA	B06	17	188	20201209	A	32.3	34	alive	L15	2	2.27646
L15	3	NA	C06	17	199	20201209	A	32.3	34	alive	L15	2	2.30103
L15	4	NA	D06	17	100	20201209	A	32.3	34	alive	L15	2	2.00432
L15	5	NA	E06	17	100	20201209	A	32.3	34	alive	L15	2	2.00432
L15	6	NA	F06	17	111	20201209	A	32.3	34	alive	L15	2	2.04922
L15	7	NA	G06	17	111	20201209	A	32.3	34	alive	L15	2	2.04922
L15	8	NA	H06	17	144	20201209	A	32.3	34	alive	L15	2	2.16137
L155	1	NA	A07	17	77	20201209	A	32.3	34	alive	L155	2	1.89209
L155	2	NA	B07	17	89	20201209	A	32.3	34	alive	L155	2	1.95424
L155	3	NA	C07	17	66	20201209	A	32.3	34	alive	L155	2	1.82607
L155	4	NA	D07	17	133	20201209	A	32.3	34	alive	L155	2	2.1271
L155	5	NA	E07	17	100	20201209	A	32.3	34	alive	L155	2	2.00432
L155	6	NA	F07	17	100	20201209	A	32.3	34	alive	L155	2	2.00432
L155	7	NA	G07	17	66	20201209	A	32.3	34	alive	L155	2	1.82607
L155	8	NA	H07	17	144	20201209	A	32.3	34	alive	L155	2	2.16137
L187	1	NA	A08	17	89	20201209	A	32.3	34	alive	L187	2	1.95424
L187	2	NA	B08	17	100	20201209	A	32.3	34	alive	L187	2	2.00432
L187	3	NA	C08	17	564	20201209	A	32.3	34	alive	L187	2	2.75205
L187	4	NA	D08	17	133	20201209	A	32.3	34	alive	L187	2	2.1271
L187	5	NA	E08	17	77	20201209	A	32.3	34	alive	L187	2	1.89209
L187	6	NA	F08	17	122	20201209	A	32.3	34	alive	L187	2	2.08991
L187	7	NA	G08	17	111	20201209	A	32.3	34	alive	L187	2	2.04922
L187	8	NA	H08	17	100	20201209	A	32.3	34	alive	L187	2	2.00432
flg22	1	NA	A10	17	1106	20201209	A	32.3	34	alive	flg22	2	3.04415
flg22	2	NA	B10	17	3352	20201209	A	32.3	34	alive	flg22	2	3.52543
flg22	3	NA	C10	17	708	20201209	A	32.3	34	alive	flg22	2	2.85065
flg22	4	NA	D10	17	398	20201209	A	32.3	34	alive	flg22	2	2.60097
flg22	5	NA	E10	17	487	20201209	A	32.3	34	alive	flg22	2	2.68842
flg22	6	NA	F10	17	1228	20201209	A	32.3	34	alive	flg22	2	3.08955
flg22	7	NA	G10	17	387	20201209	A	32.3	34	alive	flg22	2	2.58883
flg22	8	NA	H10	17	1162	20201209	A	32.3	34	alive	flg22	2	3.06558
mock	1	NA	A11	17	89	20201209	A	32.3	34	alive	mock	2	1.95424
mock	2	NA	B11	17	77	20201209	A	32.3	34	alive	mock	2	1.89209
mock	3	NA	C11	17	100	20201209	A	32.3	34	alive	mock	2	2.00432
mock	4	NA	D11	17	100	20201209	A	32.3	34	alive	mock	2	2.00432
mock	5	NA	E11	17	77	20201209	A	32.3	34	alive	mock	2	1.89209
mock	6	NA	F11	17	77	20201209	A	32.3	34	alive	mock	2	1.89209
mock	7	NA	G11	17	77	20201209	A	32.3	34	alive	mock	2	1.89209
mock	8	NA	H11	17	66	20201209	A	32.3	34	alive	mock	2	1.82607
L50	1	NA	A01	18	89	20201209	A	34.2	36	alive	L50	2	1.95424
L50	2	NA	B01	18	122	20201209	A	34.2	36	alive	L50	2	2.08991
L50	3	NA	C01	18	100	20201209	A	34.2	36	alive	L50	2	2.00432
L50	4	NA	D01	18	77	20201209	A	34.2	36	alive	L50	2	1.89209
L50	5	NA	E01	18	133	20201209	A	34.2	36	alive	L50	2	2.1271
L50	6	NA	F01	18	66	20201209	A	34.2	36	alive	L50	2	1.82607
L50	7	NA	G01	18	111	20201209	A	34.2	36	alive	L50	2	2.04922
L50	8	NA	H01	18	66	20201209	A	34.2	36	alive	L50	2	1.82607
R935	1	NA	A02	18	77	20201209	A	34.2	36	alive	R935	2	1.89209
R935	2	NA	B02	18	89	20201209	A	34.2	36	alive	R935	2	1.95424
R935	3	NA	C02	18	66	20201209	A	34.2	36	alive	R935	2	1.82607
R935	4	NA	D02	18	66	20201209	A	34.2	36	alive	R935	2	1.82607
R935	5	NA	E02	18	55	20201209	A	34.2	36	alive	R935	2	1.74819
R935	6	NA	F02	18	77	20201209	A	34.2	36	alive	R935	2	1.89209
R935	7	NA	G02	18	89	20201209	A	34.2	36	alive	R935	2	1.95424
R935	8	NA	H02	18	100	20201209	A	34.2	36	alive	R935	2	2.00432
L1	1	NA	A03	18	89	20201209	A	34.2	36	alive	L1	2	1.95424
L1	2	NA	B03	18	89	20201209	A	34.2	36	alive	L1	2	1.95424
L1	3	NA	C03	18	66	20201209	A	34.2	36	alive	L1	2	1.82607
L1	4	NA	D03	18	89	20201209	A	34.2	36	alive	L1	2	1.95424
L1	5	NA	E03	18	89	20201209	A	34.2	36	alive	L1	2	1.95424
L1	6	NA	F03	18	122	20201209	A	34.2	36	alive	L1	2	2.08991
L1	7	NA	G03	18	55	20201209	A	34.2	36	alive	L1	2	1.74819
L1	8	NA	H03	18	89	20201209	A	34.2	36	alive	L1	2	1.95424
L127	1	NA	A04	18	155	20201209	A	34.2	36	alive	L127	2	2.19312
L127	2	NA	B04	18	77	20201209	A	34.2	36	alive	L127	2	1.89209
L127	3	NA	C04	18	155	20201209	A	34.2	36	alive	L127	2	2.19312
L127	4	NA	D04	18	343	20201209	A	34.2	36	alive	L127	2	2.53656
L127	5	NA	E04	18	111	20201209	A	34.2	36	alive	L127	2	2.04922
L127	6	NA	F04	18	89	20201209	A	34.2	36	alive	L127	2	1.95424
L127	7	NA	G04	18	100	20201209	A	34.2	36	alive	L127	2	2.00432
L127	8	NA	H04	18	89	20201209	A	34.2	36	alive	L127	2	1.95424
L15	1	NA	A06	18	199	20201209	A	34.2	36	alive	L15	2	2.30103
L15	2	NA	B06	18	177	20201209	A	34.2	36	alive	L15	2	2.25042
L15	3	NA	C06	18	155	20201209	A	34.2	36	alive	L15	2	2.19312
L15	4	NA	D06	18	100	20201209	A	34.2	36	alive	L15	2	2.00432
L15	5	NA	E06	18	77	20201209	A	34.2	36	alive	L15	2	1.89209
L15	6	NA	F06	18	89	20201209	A	34.2	36	alive	L15	2	1.95424
L15	7	NA	G06	18	111	20201209	A	34.2	36	alive	L15	2	2.04922
L15	8	NA	H06	18	133	20201209	A	34.2	36	alive	L15	2	2.1271
L155	1	NA	A07	18	55	20201209	A	34.2	36	alive	L155	2	1.74819
L155	2	NA	B07	18	122	20201209	A	34.2	36	alive	L155	2	2.08991
L155	3	NA	C07	18	89	20201209	A	34.2	36	alive	L155	2	1.95424
L155	4	NA	D07	18	100	20201209	A	34.2	36	alive	L155	2	2.00432
L155	5	NA	E07	18	77	20201209	A	34.2	36	alive	L155	2	1.89209
L155	6	NA	F07	18	77	20201209	A	34.2	36	alive	L155	2	1.89209
L155	7	NA	G07	18	100	20201209	A	34.2	36	alive	L155	2	2.00432
L155	8	NA	H07	18	122	20201209	A	34.2	36	alive	L155	2	2.08991
L187	1	NA	A08	18	100	20201209	A	34.2	36	alive	L187	2	2.00432
L187	2	NA	B08	18	100	20201209	A	34.2	36	alive	L187	2	2.00432
L187	3	NA	C08	18	509	20201209	A	34.2	36	alive	L187	2	2.70757
L187	4	NA	D08	18	89	20201209	A	34.2	36	alive	L187	2	1.95424
L187	5	NA	E08	18	66	20201209	A	34.2	36	alive	L187	2	1.82607
L187	6	NA	F08	18	89	20201209	A	34.2	36	alive	L187	2	1.95424
L187	7	NA	G08	18	89	20201209	A	34.2	36	alive	L187	2	1.95424
L187	8	NA	H08	18	55	20201209	A	34.2	36	alive	L187	2	1.74819
flg22	1	NA	A10	18	907	20201209	A	34.2	36	alive	flg22	2	2.95809
flg22	2	NA	B10	18	2379	20201209	A	34.2	36	alive	flg22	2	3.37658
flg22	3	NA	C10	18	431	20201209	A	34.2	36	alive	flg22	2	2.63548
flg22	4	NA	D10	18	243	20201209	A	34.2	36	alive	flg22	2	2.38739
flg22	5	NA	E10	18	365	20201209	A	34.2	36	alive	flg22	2	2.56348
flg22	6	NA	F10	18	907	20201209	A	34.2	36	alive	flg22	2	2.95809
flg22	7	NA	G10	18	288	20201209	A	34.2	36	alive	flg22	2	2.4609
flg22	8	NA	H10	18	929	20201209	A	34.2	36	alive	flg22	2	2.96848
mock	1	NA	A11	18	89	20201209	A	34.2	36	alive	mock	2	1.95424
mock	2	NA	B11	18	66	20201209	A	34.2	36	alive	mock	2	1.82607
mock	3	NA	C11	18	66	20201209	A	34.2	36	alive	mock	2	1.82607
mock	4	NA	D11	18	77	20201209	A	34.2	36	alive	mock	2	1.89209
mock	5	NA	E11	18	77	20201209	A	34.2	36	alive	mock	2	1.89209
mock	6	NA	F11	18	77	20201209	A	34.2	36	alive	mock	2	1.89209
mock	7	NA	G11	18	66	20201209	A	34.2	36	alive	mock	2	1.82607
mock	8	NA	H11	18	89	20201209	A	34.2	36	alive	mock	2	1.95424
L50	1	NA	A01	19	122	20201209	A	36.1	38	alive	L50	2	2.08991
L50	2	NA	B01	19	111	20201209	A	36.1	38	alive	L50	2	2.04922
L50	3	NA	C01	19	133	20201209	A	36.1	38	alive	L50	2	2.1271
L50	4	NA	D01	19	89	20201209	A	36.1	38	alive	L50	2	1.95424
L50	5	NA	E01	19	66	20201209	A	36.1	38	alive	L50	2	1.82607
L50	6	NA	F01	19	66	20201209	A	36.1	38	alive	L50	2	1.82607
L50	7	NA	G01	19	122	20201209	A	36.1	38	alive	L50	2	2.08991
L50	8	NA	H01	19	77	20201209	A	36.1	38	alive	L50	2	1.89209
R935	1	NA	A02	19	100	20201209	A	36.1	38	alive	R935	2	2.00432
R935	2	NA	B02	19	55	20201209	A	36.1	38	alive	R935	2	1.74819
R935	3	NA	C02	19	89	20201209	A	36.1	38	alive	R935	2	1.95424
R935	4	NA	D02	19	100	20201209	A	36.1	38	alive	R935	2	2.00432
R935	5	NA	E02	19	89	20201209	A	36.1	38	alive	R935	2	1.95424
R935	6	NA	F02	19	89	20201209	A	36.1	38	alive	R935	2	1.95424
R935	7	NA	G02	19	100	20201209	A	36.1	38	alive	R935	2	2.00432
R935	8	NA	H02	19	111	20201209	A	36.1	38	alive	R935	2	2.04922
L1	1	NA	A03	19	100	20201209	A	36.1	38	alive	L1	2	2.00432
L1	2	NA	B03	19	66	20201209	A	36.1	38	alive	L1	2	1.82607
L1	3	NA	C03	19	89	20201209	A	36.1	38	alive	L1	2	1.95424
L1	4	NA	D03	19	100	20201209	A	36.1	38	alive	L1	2	2.00432
L1	5	NA	E03	19	77	20201209	A	36.1	38	alive	L1	2	1.89209
L1	6	NA	F03	19	89	20201209	A	36.1	38	alive	L1	2	1.95424
L1	7	NA	G03	19	77	20201209	A	36.1	38	alive	L1	2	1.89209
L1	8	NA	H03	19	100	20201209	A	36.1	38	alive	L1	2	2.00432
L127	1	NA	A04	19	122	20201209	A	36.1	38	alive	L127	2	2.08991
L127	2	NA	B04	19	100	20201209	A	36.1	38	alive	L127	2	2.00432
L127	3	NA	C04	19	133	20201209	A	36.1	38	alive	L127	2	2.1271
L127	4	NA	D04	19	365	20201209	A	36.1	38	alive	L127	2	2.56348
L127	5	NA	E04	19	122	20201209	A	36.1	38	alive	L127	2	2.08991
L127	6	NA	F04	19	77	20201209	A	36.1	38	alive	L127	2	1.89209
L127	7	NA	G04	19	122	20201209	A	36.1	38	alive	L127	2	2.08991
L127	8	NA	H04	19	77	20201209	A	36.1	38	alive	L127	2	1.89209
L15	1	NA	A06	19	155	20201209	A	36.1	38	alive	L15	2	2.19312
L15	2	NA	B06	19	210	20201209	A	36.1	38	alive	L15	2	2.32428
L15	3	NA	C06	19	166	20201209	A	36.1	38	alive	L15	2	2.22272
L15	4	NA	D06	19	100	20201209	A	36.1	38	alive	L15	2	2.00432
L15	5	NA	E06	19	77	20201209	A	36.1	38	alive	L15	2	1.89209
L15	6	NA	F06	19	77	20201209	A	36.1	38	alive	L15	2	1.89209
L15	7	NA	G06	19	89	20201209	A	36.1	38	alive	L15	2	1.95424
L15	8	NA	H06	19	133	20201209	A	36.1	38	alive	L15	2	2.1271
L155	1	NA	A07	19	55	20201209	A	36.1	38	alive	L155	2	1.74819
L155	2	NA	B07	19	122	20201209	A	36.1	38	alive	L155	2	2.08991
L155	3	NA	C07	19	66	20201209	A	36.1	38	alive	L155	2	1.82607
L155	4	NA	D07	19	111	20201209	A	36.1	38	alive	L155	2	2.04922
L155	5	NA	E07	19	100	20201209	A	36.1	38	alive	L155	2	2.00432
L155	6	NA	F07	19	66	20201209	A	36.1	38	alive	L155	2	1.82607
L155	7	NA	G07	19	111	20201209	A	36.1	38	alive	L155	2	2.04922
L155	8	NA	H07	19	111	20201209	A	36.1	38	alive	L155	2	2.04922
L187	1	NA	A08	19	77	20201209	A	36.1	38	alive	L187	2	1.89209
L187	2	NA	B08	19	66	20201209	A	36.1	38	alive	L187	2	1.82607
L187	3	NA	C08	19	465	20201209	A	36.1	38	alive	L187	2	2.66839
L187	4	NA	D08	19	89	20201209	A	36.1	38	alive	L187	2	1.95424
L187	5	NA	E08	19	89	20201209	A	36.1	38	alive	L187	2	1.95424
L187	6	NA	F08	19	77	20201209	A	36.1	38	alive	L187	2	1.89209
L187	7	NA	G08	19	77	20201209	A	36.1	38	alive	L187	2	1.89209
L187	8	NA	H08	19	89	20201209	A	36.1	38	alive	L187	2	1.95424
flg22	1	NA	A10	19	708	20201209	A	36.1	38	alive	flg22	2	2.85065
flg22	2	NA	B10	19	1704	20201209	A	36.1	38	alive	flg22	2	3.23172
flg22	3	NA	C10	19	299	20201209	A	36.1	38	alive	flg22	2	2.47712
flg22	4	NA	D10	19	266	20201209	A	36.1	38	alive	flg22	2	2.42651
flg22	5	NA	E10	19	299	20201209	A	36.1	38	alive	flg22	2	2.47712
flg22	6	NA	F10	19	631	20201209	A	36.1	38	alive	flg22	2	2.80072
flg22	7	NA	G10	19	199	20201209	A	36.1	38	alive	flg22	2	2.30103
flg22	8	NA	H10	19	774	20201209	A	36.1	38	alive	flg22	2	2.8893
mock	1	NA	A11	19	89	20201209	A	36.1	38	alive	mock	2	1.95424
mock	2	NA	B11	19	66	20201209	A	36.1	38	alive	mock	2	1.82607
mock	3	NA	C11	19	77	20201209	A	36.1	38	alive	mock	2	1.89209
mock	4	NA	D11	19	66	20201209	A	36.1	38	alive	mock	2	1.82607
mock	5	NA	E11	19	77	20201209	A	36.1	38	alive	mock	2	1.89209
mock	6	NA	F11	19	66	20201209	A	36.1	38	alive	mock	2	1.82607
mock	7	NA	G11	19	77	20201209	A	36.1	38	alive	mock	2	1.89209
mock	8	NA	H11	19	89	20201209	A	36.1	38	alive	mock	2	1.95424
L50	1	NA	A01	20	77	20201209	A	38	40	alive	L50	2	1.89209
L50	2	NA	B01	20	122	20201209	A	38	40	alive	L50	2	2.08991
L50	3	NA	C01	20	122	20201209	A	38	40	alive	L50	2	2.08991
L50	4	NA	D01	20	55	20201209	A	38	40	alive	L50	2	1.74819
L50	5	NA	E01	20	89	20201209	A	38	40	alive	L50	2	1.95424
L50	6	NA	F01	20	89	20201209	A	38	40	alive	L50	2	1.95424
L50	7	NA	G01	20	100	20201209	A	38	40	alive	L50	2	2.00432
L50	8	NA	H01	20	111	20201209	A	38	40	alive	L50	2	2.04922
R935	1	NA	A02	20	77	20201209	A	38	40	alive	R935	2	1.89209
R935	2	NA	B02	20	89	20201209	A	38	40	alive	R935	2	1.95424
R935	3	NA	C02	20	66	20201209	A	38	40	alive	R935	2	1.82607
R935	4	NA	D02	20	89	20201209	A	38	40	alive	R935	2	1.95424
R935	5	NA	E02	20	89	20201209	A	38	40	alive	R935	2	1.95424
R935	6	NA	F02	20	89	20201209	A	38	40	alive	R935	2	1.95424
R935	7	NA	G02	20	100	20201209	A	38	40	alive	R935	2	2.00432
R935	8	NA	H02	20	111	20201209	A	38	40	alive	R935	2	2.04922
L1	1	NA	A03	20	55	20201209	A	38	40	alive	L1	2	1.74819
L1	2	NA	B03	20	89	20201209	A	38	40	alive	L1	2	1.95424
L1	3	NA	C03	20	66	20201209	A	38	40	alive	L1	2	1.82607
L1	4	NA	D03	20	89	20201209	A	38	40	alive	L1	2	1.95424
L1	5	NA	E03	20	77	20201209	A	38	40	alive	L1	2	1.89209
L1	6	NA	F03	20	111	20201209	A	38	40	alive	L1	2	2.04922
L1	7	NA	G03	20	89	20201209	A	38	40	alive	L1	2	1.95424
L1	8	NA	H03	20	77	20201209	A	38	40	alive	L1	2	1.89209
L127	1	NA	A04	20	166	20201209	A	38	40	alive	L127	2	2.22272
L127	2	NA	B04	20	77	20201209	A	38	40	alive	L127	2	1.89209
L127	3	NA	C04	20	166	20201209	A	38	40	alive	L127	2	2.22272
L127	4	NA	D04	20	332	20201209	A	38	40	alive	L127	2	2.52244
L127	5	NA	E04	20	89	20201209	A	38	40	alive	L127	2	1.95424
L127	6	NA	F04	20	77	20201209	A	38	40	alive	L127	2	1.89209
L127	7	NA	G04	20	111	20201209	A	38	40	alive	L127	2	2.04922
L127	8	NA	H04	20	77	20201209	A	38	40	alive	L127	2	1.89209
L15	1	NA	A06	20	210	20201209	A	38	40	alive	L15	2	2.32428
L15	2	NA	B06	20	155	20201209	A	38	40	alive	L15	2	2.19312
L15	3	NA	C06	20	210	20201209	A	38	40	alive	L15	2	2.32428
L15	4	NA	D06	20	100	20201209	A	38	40	alive	L15	2	2.00432
L15	5	NA	E06	20	89	20201209	A	38	40	alive	L15	2	1.95424
L15	6	NA	F06	20	133	20201209	A	38	40	alive	L15	2	2.1271
L15	7	NA	G06	20	111	20201209	A	38	40	alive	L15	2	2.04922
L15	8	NA	H06	20	133	20201209	A	38	40	alive	L15	2	2.1271
L155	1	NA	A07	20	77	20201209	A	38	40	alive	L155	2	1.89209
L155	2	NA	B07	20	122	20201209	A	38	40	alive	L155	2	2.08991
L155	3	NA	C07	20	66	20201209	A	38	40	alive	L155	2	1.82607
L155	4	NA	D07	20	89	20201209	A	38	40	alive	L155	2	1.95424
L155	5	NA	E07	20	100	20201209	A	38	40	alive	L155	2	2.00432
L155	6	NA	F07	20	89	20201209	A	38	40	alive	L155	2	1.95424
L155	7	NA	G07	20	66	20201209	A	38	40	alive	L155	2	1.82607
L155	8	NA	H07	20	155	20201209	A	38	40	alive	L155	2	2.19312
L187	1	NA	A08	20	77	20201209	A	38	40	alive	L187	2	1.89209
L187	2	NA	B08	20	89	20201209	A	38	40	alive	L187	2	1.95424
L187	3	NA	C08	20	398	20201209	A	38	40	alive	L187	2	2.60097
L187	4	NA	D08	20	89	20201209	A	38	40	alive	L187	2	1.95424
L187	5	NA	E08	20	77	20201209	A	38	40	alive	L187	2	1.89209
L187	6	NA	F08	20	77	20201209	A	38	40	alive	L187	2	1.89209
L187	7	NA	G08	20	77	20201209	A	38	40	alive	L187	2	1.89209
L187	8	NA	H08	20	89	20201209	A	38	40	alive	L187	2	1.95424
flg22	1	NA	A10	20	498	20201209	A	38	40	alive	flg22	2	2.6981
flg22	2	NA	B10	20	1151	20201209	A	38	40	alive	flg22	2	3.06145
flg22	3	NA	C10	20	210	20201209	A	38	40	alive	flg22	2	2.32428
flg22	4	NA	D10	20	166	20201209	A	38	40	alive	flg22	2	2.22272
flg22	5	NA	E10	20	243	20201209	A	38	40	alive	flg22	2	2.38739
flg22	6	NA	F10	20	420	20201209	A	38	40	alive	flg22	2	2.62428
flg22	7	NA	G10	20	188	20201209	A	38	40	alive	flg22	2	2.27646
flg22	8	NA	H10	20	642	20201209	A	38	40	alive	flg22	2	2.80821
mock	1	NA	A11	20	100	20201209	A	38	40	alive	mock	2	2.00432
mock	2	NA	B11	20	89	20201209	A	38	40	alive	mock	2	1.95424
mock	3	NA	C11	20	77	20201209	A	38	40	alive	mock	2	1.89209
mock	4	NA	D11	20	77	20201209	A	38	40	alive	mock	2	1.89209
mock	5	NA	E11	20	89	20201209	A	38	40	alive	mock	2	1.95424
mock	6	NA	F11	20	89	20201209	A	38	40	alive	mock	2	1.95424
mock	7	NA	G11	20	100	20201209	A	38	40	alive	mock	2	2.00432
mock	8	NA	H11	20	77	20201209	A	38	40	alive	mock	2	1.89209
L50	1	NA	A01	21	77	20201209	A	39.9	42	alive	L50	2	1.89209
L50	2	NA	B01	21	133	20201209	A	39.9	42	alive	L50	2	2.1271
L50	3	NA	C01	21	100	20201209	A	39.9	42	alive	L50	2	2.00432
L50	4	NA	D01	21	111	20201209	A	39.9	42	alive	L50	2	2.04922
L50	5	NA	E01	21	133	20201209	A	39.9	42	alive	L50	2	2.1271
L50	6	NA	F01	21	89	20201209	A	39.9	42	alive	L50	2	1.95424
L50	7	NA	G01	21	100	20201209	A	39.9	42	alive	L50	2	2.00432
L50	8	NA	H01	21	100	20201209	A	39.9	42	alive	L50	2	2.00432
R935	1	NA	A02	21	100	20201209	A	39.9	42	alive	R935	2	2.00432
R935	2	NA	B02	21	77	20201209	A	39.9	42	alive	R935	2	1.89209
R935	3	NA	C02	21	77	20201209	A	39.9	42	alive	R935	2	1.89209
R935	4	NA	D02	21	66	20201209	A	39.9	42	alive	R935	2	1.82607
R935	5	NA	E02	21	77	20201209	A	39.9	42	alive	R935	2	1.89209
R935	6	NA	F02	21	66	20201209	A	39.9	42	alive	R935	2	1.82607
R935	7	NA	G02	21	77	20201209	A	39.9	42	alive	R935	2	1.89209
R935	8	NA	H02	21	100	20201209	A	39.9	42	alive	R935	2	2.00432
L1	1	NA	A03	21	55	20201209	A	39.9	42	alive	L1	2	1.74819
L1	2	NA	B03	21	89	20201209	A	39.9	42	alive	L1	2	1.95424
L1	3	NA	C03	21	89	20201209	A	39.9	42	alive	L1	2	1.95424
L1	4	NA	D03	21	77	20201209	A	39.9	42	alive	L1	2	1.89209
L1	5	NA	E03	21	77	20201209	A	39.9	42	alive	L1	2	1.89209
L1	6	NA	F03	21	77	20201209	A	39.9	42	alive	L1	2	1.89209
L1	7	NA	G03	21	77	20201209	A	39.9	42	alive	L1	2	1.89209
L1	8	NA	H03	21	111	20201209	A	39.9	42	alive	L1	2	2.04922
L127	1	NA	A04	21	100	20201209	A	39.9	42	alive	L127	2	2.00432
L127	2	NA	B04	21	89	20201209	A	39.9	42	alive	L127	2	1.95424
L127	3	NA	C04	21	155	20201209	A	39.9	42	alive	L127	2	2.19312
L127	4	NA	D04	21	321	20201209	A	39.9	42	alive	L127	2	2.50786
L127	5	NA	E04	21	100	20201209	A	39.9	42	alive	L127	2	2.00432
L127	6	NA	F04	21	66	20201209	A	39.9	42	alive	L127	2	1.82607
L127	7	NA	G04	21	111	20201209	A	39.9	42	alive	L127	2	2.04922
L127	8	NA	H04	21	77	20201209	A	39.9	42	alive	L127	2	1.89209
L15	1	NA	A06	21	177	20201209	A	39.9	42	alive	L15	2	2.25042
L15	2	NA	B06	21	199	20201209	A	39.9	42	alive	L15	2	2.30103
L15	3	NA	C06	21	232	20201209	A	39.9	42	alive	L15	2	2.36736
L15	4	NA	D06	21	111	20201209	A	39.9	42	alive	L15	2	2.04922
L15	5	NA	E06	21	89	20201209	A	39.9	42	alive	L15	2	1.95424
L15	6	NA	F06	21	77	20201209	A	39.9	42	alive	L15	2	1.89209
L15	7	NA	G06	21	100	20201209	A	39.9	42	alive	L15	2	2.00432
L15	8	NA	H06	21	122	20201209	A	39.9	42	alive	L15	2	2.08991
L155	1	NA	A07	21	77	20201209	A	39.9	42	alive	L155	2	1.89209
L155	2	NA	B07	21	111	20201209	A	39.9	42	alive	L155	2	2.04922
L155	3	NA	C07	21	77	20201209	A	39.9	42	alive	L155	2	1.89209
L155	4	NA	D07	21	100	20201209	A	39.9	42	alive	L155	2	2.00432
L155	5	NA	E07	21	111	20201209	A	39.9	42	alive	L155	2	2.04922
L155	6	NA	F07	21	89	20201209	A	39.9	42	alive	L155	2	1.95424
L155	7	NA	G07	21	66	20201209	A	39.9	42	alive	L155	2	1.82607
L155	8	NA	H07	21	144	20201209	A	39.9	42	alive	L155	2	2.16137
L187	1	NA	A08	21	89	20201209	A	39.9	42	alive	L187	2	1.95424
L187	2	NA	B08	21	100	20201209	A	39.9	42	alive	L187	2	2.00432
L187	3	NA	C08	21	343	20201209	A	39.9	42	alive	L187	2	2.53656
L187	4	NA	D08	21	77	20201209	A	39.9	42	alive	L187	2	1.89209
L187	5	NA	E08	21	111	20201209	A	39.9	42	alive	L187	2	2.04922
L187	6	NA	F08	21	89	20201209	A	39.9	42	alive	L187	2	1.95424
L187	7	NA	G08	21	89	20201209	A	39.9	42	alive	L187	2	1.95424
L187	8	NA	H08	21	77	20201209	A	39.9	42	alive	L187	2	1.89209
flg22	1	NA	A10	21	332	20201209	A	39.9	42	alive	flg22	2	2.52244
flg22	2	NA	B10	21	797	20201209	A	39.9	42	alive	flg22	2	2.902
flg22	3	NA	C10	21	144	20201209	A	39.9	42	alive	flg22	2	2.16137
flg22	4	NA	D10	21	166	20201209	A	39.9	42	alive	flg22	2	2.22272
flg22	5	NA	E10	21	188	20201209	A	39.9	42	alive	flg22	2	2.27646
flg22	6	NA	F10	21	288	20201209	A	39.9	42	alive	flg22	2	2.4609
flg22	7	NA	G10	21	122	20201209	A	39.9	42	alive	flg22	2	2.08991
flg22	8	NA	H10	21	553	20201209	A	39.9	42	alive	flg22	2	2.74351
mock	1	NA	A11	21	66	20201209	A	39.9	42	alive	mock	2	1.82607
mock	2	NA	B11	21	111	20201209	A	39.9	42	alive	mock	2	2.04922
mock	3	NA	C11	21	89	20201209	A	39.9	42	alive	mock	2	1.95424
mock	4	NA	D11	21	77	20201209	A	39.9	42	alive	mock	2	1.89209
mock	5	NA	E11	21	66	20201209	A	39.9	42	alive	mock	2	1.82607
mock	6	NA	F11	21	89	20201209	A	39.9	42	alive	mock	2	1.95424
mock	7	NA	G11	21	77	20201209	A	39.9	42	alive	mock	2	1.89209
mock	8	NA	H11	21	100	20201209	A	39.9	42	alive	mock	2	2.00432
L50	1	NA	A01	22	100	20201209	A	41.8	44	alive	L50	2	2.00432
L50	2	NA	B01	22	122	20201209	A	41.8	44	alive	L50	2	2.08991
L50	3	NA	C01	22	89	20201209	A	41.8	44	alive	L50	2	1.95424
L50	4	NA	D01	22	55	20201209	A	41.8	44	alive	L50	2	1.74819
L50	5	NA	E01	22	89	20201209	A	41.8	44	alive	L50	2	1.95424
L50	6	NA	F01	22	100	20201209	A	41.8	44	alive	L50	2	2.00432
L50	7	NA	G01	22	77	20201209	A	41.8	44	alive	L50	2	1.89209
L50	8	NA	H01	22	89	20201209	A	41.8	44	alive	L50	2	1.95424
R935	1	NA	A02	22	100	20201209	A	41.8	44	alive	R935	2	2.00432
R935	2	NA	B02	22	77	20201209	A	41.8	44	alive	R935	2	1.89209
R935	3	NA	C02	22	111	20201209	A	41.8	44	alive	R935	2	2.04922
R935	4	NA	D02	22	89	20201209	A	41.8	44	alive	R935	2	1.95424
R935	5	NA	E02	22	77	20201209	A	41.8	44	alive	R935	2	1.89209
R935	6	NA	F02	22	89	20201209	A	41.8	44	alive	R935	2	1.95424
R935	7	NA	G02	22	66	20201209	A	41.8	44	alive	R935	2	1.82607
R935	8	NA	H02	22	89	20201209	A	41.8	44	alive	R935	2	1.95424
L1	1	NA	A03	22	77	20201209	A	41.8	44	alive	L1	2	1.89209
L1	2	NA	B03	22	89	20201209	A	41.8	44	alive	L1	2	1.95424
L1	3	NA	C03	22	77	20201209	A	41.8	44	alive	L1	2	1.89209
L1	4	NA	D03	22	77	20201209	A	41.8	44	alive	L1	2	1.89209
L1	5	NA	E03	22	77	20201209	A	41.8	44	alive	L1	2	1.89209
L1	6	NA	F03	22	111	20201209	A	41.8	44	alive	L1	2	2.04922
L1	7	NA	G03	22	89	20201209	A	41.8	44	alive	L1	2	1.95424
L1	8	NA	H03	22	89	20201209	A	41.8	44	alive	L1	2	1.95424
L127	1	NA	A04	22	133	20201209	A	41.8	44	alive	L127	2	2.1271
L127	2	NA	B04	22	111	20201209	A	41.8	44	alive	L127	2	2.04922
L127	3	NA	C04	22	133	20201209	A	41.8	44	alive	L127	2	2.1271
L127	4	NA	D04	22	288	20201209	A	41.8	44	alive	L127	2	2.4609
L127	5	NA	E04	22	111	20201209	A	41.8	44	alive	L127	2	2.04922
L127	6	NA	F04	22	77	20201209	A	41.8	44	alive	L127	2	1.89209
L127	7	NA	G04	22	77	20201209	A	41.8	44	alive	L127	2	1.89209
L127	8	NA	H04	22	100	20201209	A	41.8	44	alive	L127	2	2.00432
L15	1	NA	A06	22	199	20201209	A	41.8	44	alive	L15	2	2.30103
L15	2	NA	B06	22	166	20201209	A	41.8	44	alive	L15	2	2.22272
L15	3	NA	C06	22	243	20201209	A	41.8	44	alive	L15	2	2.38739
L15	4	NA	D06	22	89	20201209	A	41.8	44	alive	L15	2	1.95424
L15	5	NA	E06	22	89	20201209	A	41.8	44	alive	L15	2	1.95424
L15	6	NA	F06	22	77	20201209	A	41.8	44	alive	L15	2	1.89209
L15	7	NA	G06	22	100	20201209	A	41.8	44	alive	L15	2	2.00432
L15	8	NA	H06	22	144	20201209	A	41.8	44	alive	L15	2	2.16137
L155	1	NA	A07	22	77	20201209	A	41.8	44	alive	L155	2	1.89209
L155	2	NA	B07	22	144	20201209	A	41.8	44	alive	L155	2	2.16137
L155	3	NA	C07	22	77	20201209	A	41.8	44	alive	L155	2	1.89209
L155	4	NA	D07	22	77	20201209	A	41.8	44	alive	L155	2	1.89209
L155	5	NA	E07	22	89	20201209	A	41.8	44	alive	L155	2	1.95424
L155	6	NA	F07	22	77	20201209	A	41.8	44	alive	L155	2	1.89209
L155	7	NA	G07	22	89	20201209	A	41.8	44	alive	L155	2	1.95424
L155	8	NA	H07	22	122	20201209	A	41.8	44	alive	L155	2	2.08991
L187	1	NA	A08	22	77	20201209	A	41.8	44	alive	L187	2	1.89209
L187	2	NA	B08	22	77	20201209	A	41.8	44	alive	L187	2	1.89209
L187	3	NA	C08	22	277	20201209	A	41.8	44	alive	L187	2	2.44404
L187	4	NA	D08	22	100	20201209	A	41.8	44	alive	L187	2	2.00432
L187	5	NA	E08	22	55	20201209	A	41.8	44	alive	L187	2	1.74819
L187	6	NA	F08	22	111	20201209	A	41.8	44	alive	L187	2	2.04922
L187	7	NA	G08	22	77	20201209	A	41.8	44	alive	L187	2	1.89209
L187	8	NA	H08	22	89	20201209	A	41.8	44	alive	L187	2	1.95424
flg22	1	NA	A10	22	288	20201209	A	41.8	44	alive	flg22	2	2.4609
flg22	2	NA	B10	22	531	20201209	A	41.8	44	alive	flg22	2	2.72591
flg22	3	NA	C10	22	111	20201209	A	41.8	44	alive	flg22	2	2.04922
flg22	4	NA	D10	22	133	20201209	A	41.8	44	alive	flg22	2	2.1271
flg22	5	NA	E10	22	155	20201209	A	41.8	44	alive	flg22	2	2.19312
flg22	6	NA	F10	22	221	20201209	A	41.8	44	alive	flg22	2	2.34635
flg22	7	NA	G10	22	122	20201209	A	41.8	44	alive	flg22	2	2.08991
flg22	8	NA	H10	22	520	20201209	A	41.8	44	alive	flg22	2	2.71684
mock	1	NA	A11	22	77	20201209	A	41.8	44	alive	mock	2	1.89209
mock	2	NA	B11	22	66	20201209	A	41.8	44	alive	mock	2	1.82607
mock	3	NA	C11	22	66	20201209	A	41.8	44	alive	mock	2	1.82607
mock	4	NA	D11	22	77	20201209	A	41.8	44	alive	mock	2	1.89209
mock	5	NA	E11	22	77	20201209	A	41.8	44	alive	mock	2	1.89209
mock	6	NA	F11	22	66	20201209	A	41.8	44	alive	mock	2	1.82607
mock	7	NA	G11	22	55	20201209	A	41.8	44	alive	mock	2	1.74819
mock	8	NA	H11	22	89	20201209	A	41.8	44	alive	mock	2	1.95424
L50	1	NA	A01	23	133	20201209	A	43.7	46	alive	L50	2	2.1271
L50	2	NA	B01	23	100	20201209	A	43.7	46	alive	L50	2	2.00432
L50	3	NA	C01	23	111	20201209	A	43.7	46	alive	L50	2	2.04922
L50	4	NA	D01	23	77	20201209	A	43.7	46	alive	L50	2	1.89209
L50	5	NA	E01	23	100	20201209	A	43.7	46	alive	L50	2	2.00432
L50	6	NA	F01	23	89	20201209	A	43.7	46	alive	L50	2	1.95424
L50	7	NA	G01	23	111	20201209	A	43.7	46	alive	L50	2	2.04922
L50	8	NA	H01	23	122	20201209	A	43.7	46	alive	L50	2	2.08991
R935	1	NA	A02	23	100	20201209	A	43.7	46	alive	R935	2	2.00432
R935	2	NA	B02	23	66	20201209	A	43.7	46	alive	R935	2	1.82607
R935	3	NA	C02	23	77	20201209	A	43.7	46	alive	R935	2	1.89209
R935	4	NA	D02	23	89	20201209	A	43.7	46	alive	R935	2	1.95424
R935	5	NA	E02	23	77	20201209	A	43.7	46	alive	R935	2	1.89209
R935	6	NA	F02	23	55	20201209	A	43.7	46	alive	R935	2	1.74819
R935	7	NA	G02	23	66	20201209	A	43.7	46	alive	R935	2	1.82607
R935	8	NA	H02	23	122	20201209	A	43.7	46	alive	R935	2	2.08991
L1	1	NA	A03	23	111	20201209	A	43.7	46	alive	L1	2	2.04922
L1	2	NA	B03	23	77	20201209	A	43.7	46	alive	L1	2	1.89209
L1	3	NA	C03	23	77	20201209	A	43.7	46	alive	L1	2	1.89209
L1	4	NA	D03	23	77	20201209	A	43.7	46	alive	L1	2	1.89209
L1	5	NA	E03	23	77	20201209	A	43.7	46	alive	L1	2	1.89209
L1	6	NA	F03	23	77	20201209	A	43.7	46	alive	L1	2	1.89209
L1	7	NA	G03	23	77	20201209	A	43.7	46	alive	L1	2	1.89209
L1	8	NA	H03	23	89	20201209	A	43.7	46	alive	L1	2	1.95424
L127	1	NA	A04	23	111	20201209	A	43.7	46	alive	L127	2	2.04922
L127	2	NA	B04	23	89	20201209	A	43.7	46	alive	L127	2	1.95424
L127	3	NA	C04	23	122	20201209	A	43.7	46	alive	L127	2	2.08991
L127	4	NA	D04	23	266	20201209	A	43.7	46	alive	L127	2	2.42651
L127	5	NA	E04	23	77	20201209	A	43.7	46	alive	L127	2	1.89209
L127	6	NA	F04	23	66	20201209	A	43.7	46	alive	L127	2	1.82607
L127	7	NA	G04	23	100	20201209	A	43.7	46	alive	L127	2	2.00432
L127	8	NA	H04	23	89	20201209	A	43.7	46	alive	L127	2	1.95424
L15	1	NA	A06	23	232	20201209	A	43.7	46	alive	L15	2	2.36736
L15	2	NA	B06	23	199	20201209	A	43.7	46	alive	L15	2	2.30103
L15	3	NA	C06	23	199	20201209	A	43.7	46	alive	L15	2	2.30103
L15	4	NA	D06	23	77	20201209	A	43.7	46	alive	L15	2	1.89209
L15	5	NA	E06	23	77	20201209	A	43.7	46	alive	L15	2	1.89209
L15	6	NA	F06	23	111	20201209	A	43.7	46	alive	L15	2	2.04922
L15	7	NA	G06	23	66	20201209	A	43.7	46	alive	L15	2	1.82607
L15	8	NA	H06	23	133	20201209	A	43.7	46	alive	L15	2	2.1271
L155	1	NA	A07	23	89	20201209	A	43.7	46	alive	L155	2	1.95424
L155	2	NA	B07	23	144	20201209	A	43.7	46	alive	L155	2	2.16137
L155	3	NA	C07	23	89	20201209	A	43.7	46	alive	L155	2	1.95424
L155	4	NA	D07	23	111	20201209	A	43.7	46	alive	L155	2	2.04922
L155	5	NA	E07	23	89	20201209	A	43.7	46	alive	L155	2	1.95424
L155	6	NA	F07	23	89	20201209	A	43.7	46	alive	L155	2	1.95424
L155	7	NA	G07	23	89	20201209	A	43.7	46	alive	L155	2	1.95424
L155	8	NA	H07	23	122	20201209	A	43.7	46	alive	L155	2	2.08991
L187	1	NA	A08	23	55	20201209	A	43.7	46	alive	L187	2	1.74819
L187	2	NA	B08	23	66	20201209	A	43.7	46	alive	L187	2	1.82607
L187	3	NA	C08	23	221	20201209	A	43.7	46	alive	L187	2	2.34635
L187	4	NA	D08	23	89	20201209	A	43.7	46	alive	L187	2	1.95424
L187	5	NA	E08	23	44	20201209	A	43.7	46	alive	L187	2	1.65321
L187	6	NA	F08	23	89	20201209	A	43.7	46	alive	L187	2	1.95424
L187	7	NA	G08	23	100	20201209	A	43.7	46	alive	L187	2	2.00432
L187	8	NA	H08	23	89	20201209	A	43.7	46	alive	L187	2	1.95424
flg22	1	NA	A10	23	199	20201209	A	43.7	46	alive	flg22	2	2.30103
flg22	2	NA	B10	23	365	20201209	A	43.7	46	alive	flg22	2	2.56348
flg22	3	NA	C10	23	89	20201209	A	43.7	46	alive	flg22	2	1.95424
flg22	4	NA	D10	23	133	20201209	A	43.7	46	alive	flg22	2	2.1271
flg22	5	NA	E10	23	122	20201209	A	43.7	46	alive	flg22	2	2.08991
flg22	6	NA	F10	23	177	20201209	A	43.7	46	alive	flg22	2	2.25042
flg22	7	NA	G10	23	111	20201209	A	43.7	46	alive	flg22	2	2.04922
flg22	8	NA	H10	23	420	20201209	A	43.7	46	alive	flg22	2	2.62428
mock	1	NA	A11	23	66	20201209	A	43.7	46	alive	mock	2	1.82607
mock	2	NA	B11	23	55	20201209	A	43.7	46	alive	mock	2	1.74819
mock	3	NA	C11	23	66	20201209	A	43.7	46	alive	mock	2	1.82607
mock	4	NA	D11	23	122	20201209	A	43.7	46	alive	mock	2	2.08991
mock	5	NA	E11	23	77	20201209	A	43.7	46	alive	mock	2	1.89209
mock	6	NA	F11	23	89	20201209	A	43.7	46	alive	mock	2	1.95424
mock	7	NA	G11	23	100	20201209	A	43.7	46	alive	mock	2	2.00432
mock	8	NA	H11	23	66	20201209	A	43.7	46	alive	mock	2	1.82607
L50	1	NA	A01	24	111	20201209	A	45.6	48	alive	L50	2	2.04922
L50	2	NA	B01	24	111	20201209	A	45.6	48	alive	L50	2	2.04922
L50	3	NA	C01	24	89	20201209	A	45.6	48	alive	L50	2	1.95424
L50	4	NA	D01	24	89	20201209	A	45.6	48	alive	L50	2	1.95424
L50	5	NA	E01	24	89	20201209	A	45.6	48	alive	L50	2	1.95424
L50	6	NA	F01	24	66	20201209	A	45.6	48	alive	L50	2	1.82607
L50	7	NA	G01	24	77	20201209	A	45.6	48	alive	L50	2	1.89209
L50	8	NA	H01	24	111	20201209	A	45.6	48	alive	L50	2	2.04922
R935	1	NA	A02	24	77	20201209	A	45.6	48	alive	R935	2	1.89209
R935	2	NA	B02	24	77	20201209	A	45.6	48	alive	R935	2	1.89209
R935	3	NA	C02	24	89	20201209	A	45.6	48	alive	R935	2	1.95424
R935	4	NA	D02	24	100	20201209	A	45.6	48	alive	R935	2	2.00432
R935	5	NA	E02	24	66	20201209	A	45.6	48	alive	R935	2	1.82607
R935	6	NA	F02	24	77	20201209	A	45.6	48	alive	R935	2	1.89209
R935	7	NA	G02	24	66	20201209	A	45.6	48	alive	R935	2	1.82607
R935	8	NA	H02	24	66	20201209	A	45.6	48	alive	R935	2	1.82607
L1	1	NA	A03	24	77	20201209	A	45.6	48	alive	L1	2	1.89209
L1	2	NA	B03	24	66	20201209	A	45.6	48	alive	L1	2	1.82607
L1	3	NA	C03	24	89	20201209	A	45.6	48	alive	L1	2	1.95424
L1	4	NA	D03	24	89	20201209	A	45.6	48	alive	L1	2	1.95424
L1	5	NA	E03	24	89	20201209	A	45.6	48	alive	L1	2	1.95424
L1	6	NA	F03	24	100	20201209	A	45.6	48	alive	L1	2	2.00432
L1	7	NA	G03	24	89	20201209	A	45.6	48	alive	L1	2	1.95424
L1	8	NA	H03	24	111	20201209	A	45.6	48	alive	L1	2	2.04922
L127	1	NA	A04	24	100	20201209	A	45.6	48	alive	L127	2	2.00432
L127	2	NA	B04	24	89	20201209	A	45.6	48	alive	L127	2	1.95424
L127	3	NA	C04	24	100	20201209	A	45.6	48	alive	L127	2	2.00432
L127	4	NA	D04	24	210	20201209	A	45.6	48	alive	L127	2	2.32428
L127	5	NA	E04	24	77	20201209	A	45.6	48	alive	L127	2	1.89209
L127	6	NA	F04	24	89	20201209	A	45.6	48	alive	L127	2	1.95424
L127	7	NA	G04	24	66	20201209	A	45.6	48	alive	L127	2	1.82607
L127	8	NA	H04	24	111	20201209	A	45.6	48	alive	L127	2	2.04922
L15	1	NA	A06	24	199	20201209	A	45.6	48	alive	L15	2	2.30103
L15	2	NA	B06	24	232	20201209	A	45.6	48	alive	L15	2	2.36736
L15	3	NA	C06	24	144	20201209	A	45.6	48	alive	L15	2	2.16137
L15	4	NA	D06	24	77	20201209	A	45.6	48	alive	L15	2	1.89209
L15	5	NA	E06	24	100	20201209	A	45.6	48	alive	L15	2	2.00432
L15	6	NA	F06	24	122	20201209	A	45.6	48	alive	L15	2	2.08991
L15	7	NA	G06	24	89	20201209	A	45.6	48	alive	L15	2	1.95424
L15	8	NA	H06	24	122	20201209	A	45.6	48	alive	L15	2	2.08991
L155	1	NA	A07	24	77	20201209	A	45.6	48	alive	L155	2	1.89209
L155	2	NA	B07	24	188	20201209	A	45.6	48	alive	L155	2	2.27646
L155	3	NA	C07	24	77	20201209	A	45.6	48	alive	L155	2	1.89209
L155	4	NA	D07	24	77	20201209	A	45.6	48	alive	L155	2	1.89209
L155	5	NA	E07	24	77	20201209	A	45.6	48	alive	L155	2	1.89209
L155	6	NA	F07	24	66	20201209	A	45.6	48	alive	L155	2	1.82607
L155	7	NA	G07	24	77	20201209	A	45.6	48	alive	L155	2	1.89209
L155	8	NA	H07	24	133	20201209	A	45.6	48	alive	L155	2	2.1271
L187	1	NA	A08	24	77	20201209	A	45.6	48	alive	L187	2	1.89209
L187	2	NA	B08	24	66	20201209	A	45.6	48	alive	L187	2	1.82607
L187	3	NA	C08	24	210	20201209	A	45.6	48	alive	L187	2	2.32428
L187	4	NA	D08	24	77	20201209	A	45.6	48	alive	L187	2	1.89209
L187	5	NA	E08	24	100	20201209	A	45.6	48	alive	L187	2	2.00432
L187	6	NA	F08	24	100	20201209	A	45.6	48	alive	L187	2	2.00432
L187	7	NA	G08	24	77	20201209	A	45.6	48	alive	L187	2	1.89209
L187	8	NA	H08	24	77	20201209	A	45.6	48	alive	L187	2	1.89209
flg22	1	NA	A10	24	199	20201209	A	45.6	48	alive	flg22	2	2.30103
flg22	2	NA	B10	24	266	20201209	A	45.6	48	alive	flg22	2	2.42651
flg22	3	NA	C10	24	66	20201209	A	45.6	48	alive	flg22	2	1.82607
flg22	4	NA	D10	24	111	20201209	A	45.6	48	alive	flg22	2	2.04922
flg22	5	NA	E10	24	133	20201209	A	45.6	48	alive	flg22	2	2.1271
flg22	6	NA	F10	24	133	20201209	A	45.6	48	alive	flg22	2	2.1271
flg22	7	NA	G10	24	77	20201209	A	45.6	48	alive	flg22	2	1.89209
flg22	8	NA	H10	24	343	20201209	A	45.6	48	alive	flg22	2	2.53656
mock	1	NA	A11	24	77	20201209	A	45.6	48	alive	mock	2	1.89209
mock	2	NA	B11	24	77	20201209	A	45.6	48	alive	mock	2	1.89209
mock	3	NA	C11	24	100	20201209	A	45.6	48	alive	mock	2	2.00432
mock	4	NA	D11	24	66	20201209	A	45.6	48	alive	mock	2	1.82607
mock	5	NA	E11	24	55	20201209	A	45.6	48	alive	mock	2	1.74819
mock	6	NA	F11	24	89	20201209	A	45.6	48	alive	mock	2	1.95424
mock	7	NA	G11	24	89	20201209	A	45.6	48	alive	mock	2	1.95424
mock	8	NA	H11	24	89	20201209	A	45.6	48	alive	mock	2	1.95424
L50	1	NA	A01	25	77	20201209	A	47.5	50	alive	L50	2	1.89209
L50	2	NA	B01	25	111	20201209	A	47.5	50	alive	L50	2	2.04922
L50	3	NA	C01	25	89	20201209	A	47.5	50	alive	L50	2	1.95424
L50	4	NA	D01	25	89	20201209	A	47.5	50	alive	L50	2	1.95424
L50	5	NA	E01	25	100	20201209	A	47.5	50	alive	L50	2	2.00432
L50	6	NA	F01	25	89	20201209	A	47.5	50	alive	L50	2	1.95424
L50	7	NA	G01	25	66	20201209	A	47.5	50	alive	L50	2	1.82607
L50	8	NA	H01	25	66	20201209	A	47.5	50	alive	L50	2	1.82607
R935	1	NA	A02	25	100	20201209	A	47.5	50	alive	R935	2	2.00432
R935	2	NA	B02	25	66	20201209	A	47.5	50	alive	R935	2	1.82607
R935	3	NA	C02	25	77	20201209	A	47.5	50	alive	R935	2	1.89209
R935	4	NA	D02	25	89	20201209	A	47.5	50	alive	R935	2	1.95424
R935	5	NA	E02	25	77	20201209	A	47.5	50	alive	R935	2	1.89209
R935	6	NA	F02	25	89	20201209	A	47.5	50	alive	R935	2	1.95424
R935	7	NA	G02	25	89	20201209	A	47.5	50	alive	R935	2	1.95424
R935	8	NA	H02	25	111	20201209	A	47.5	50	alive	R935	2	2.04922
L1	1	NA	A03	25	100	20201209	A	47.5	50	alive	L1	2	2.00432
L1	2	NA	B03	25	100	20201209	A	47.5	50	alive	L1	2	2.00432
L1	3	NA	C03	25	89	20201209	A	47.5	50	alive	L1	2	1.95424
L1	4	NA	D03	25	100	20201209	A	47.5	50	alive	L1	2	2.00432
L1	5	NA	E03	25	89	20201209	A	47.5	50	alive	L1	2	1.95424
L1	6	NA	F03	25	89	20201209	A	47.5	50	alive	L1	2	1.95424
L1	7	NA	G03	25	77	20201209	A	47.5	50	alive	L1	2	1.89209
L1	8	NA	H03	25	100	20201209	A	47.5	50	alive	L1	2	2.00432
L127	1	NA	A04	25	100	20201209	A	47.5	50	alive	L127	2	2.00432
L127	2	NA	B04	25	66	20201209	A	47.5	50	alive	L127	2	1.82607
L127	3	NA	C04	25	122	20201209	A	47.5	50	alive	L127	2	2.08991
L127	4	NA	D04	25	177	20201209	A	47.5	50	alive	L127	2	2.25042
L127	5	NA	E04	25	111	20201209	A	47.5	50	alive	L127	2	2.04922
L127	6	NA	F04	25	66	20201209	A	47.5	50	alive	L127	2	1.82607
L127	7	NA	G04	25	89	20201209	A	47.5	50	alive	L127	2	1.95424
L127	8	NA	H04	25	77	20201209	A	47.5	50	alive	L127	2	1.89209
L15	1	NA	A06	25	199	20201209	A	47.5	50	alive	L15	2	2.30103
L15	2	NA	B06	25	277	20201209	A	47.5	50	alive	L15	2	2.44404
L15	3	NA	C06	25	122	20201209	A	47.5	50	alive	L15	2	2.08991
L15	4	NA	D06	25	77	20201209	A	47.5	50	alive	L15	2	1.89209
L15	5	NA	E06	25	122	20201209	A	47.5	50	alive	L15	2	2.08991
L15	6	NA	F06	25	100	20201209	A	47.5	50	alive	L15	2	2.00432
L15	7	NA	G06	25	89	20201209	A	47.5	50	alive	L15	2	1.95424
L15	8	NA	H06	25	133	20201209	A	47.5	50	alive	L15	2	2.1271
L155	1	NA	A07	25	77	20201209	A	47.5	50	alive	L155	2	1.89209
L155	2	NA	B07	25	210	20201209	A	47.5	50	alive	L155	2	2.32428
L155	3	NA	C07	25	66	20201209	A	47.5	50	alive	L155	2	1.82607
L155	4	NA	D07	25	100	20201209	A	47.5	50	alive	L155	2	2.00432
L155	5	NA	E07	25	100	20201209	A	47.5	50	alive	L155	2	2.00432
L155	6	NA	F07	25	66	20201209	A	47.5	50	alive	L155	2	1.82607
L155	7	NA	G07	25	89	20201209	A	47.5	50	alive	L155	2	1.95424
L155	8	NA	H07	25	122	20201209	A	47.5	50	alive	L155	2	2.08991
L187	1	NA	A08	25	89	20201209	A	47.5	50	alive	L187	2	1.95424
L187	2	NA	B08	25	77	20201209	A	47.5	50	alive	L187	2	1.89209
L187	3	NA	C08	25	144	20201209	A	47.5	50	alive	L187	2	2.16137
L187	4	NA	D08	25	89	20201209	A	47.5	50	alive	L187	2	1.95424
L187	5	NA	E08	25	77	20201209	A	47.5	50	alive	L187	2	1.89209
L187	6	NA	F08	25	77	20201209	A	47.5	50	alive	L187	2	1.89209
L187	7	NA	G08	25	89	20201209	A	47.5	50	alive	L187	2	1.95424
L187	8	NA	H08	25	89	20201209	A	47.5	50	alive	L187	2	1.95424
flg22	1	NA	A10	25	199	20201209	A	47.5	50	alive	flg22	2	2.30103
flg22	2	NA	B10	25	210	20201209	A	47.5	50	alive	flg22	2	2.32428
flg22	3	NA	C10	25	77	20201209	A	47.5	50	alive	flg22	2	1.89209
flg22	4	NA	D10	25	100	20201209	A	47.5	50	alive	flg22	2	2.00432
flg22	5	NA	E10	25	144	20201209	A	47.5	50	alive	flg22	2	2.16137
flg22	6	NA	F10	25	144	20201209	A	47.5	50	alive	flg22	2	2.16137
flg22	7	NA	G10	25	89	20201209	A	47.5	50	alive	flg22	2	1.95424
flg22	8	NA	H10	25	277	20201209	A	47.5	50	alive	flg22	2	2.44404
mock	1	NA	A11	25	77	20201209	A	47.5	50	alive	mock	2	1.89209
mock	2	NA	B11	25	55	20201209	A	47.5	50	alive	mock	2	1.74819
mock	3	NA	C11	25	89	20201209	A	47.5	50	alive	mock	2	1.95424
mock	4	NA	D11	25	77	20201209	A	47.5	50	alive	mock	2	1.89209
mock	5	NA	E11	25	77	20201209	A	47.5	50	alive	mock	2	1.89209
mock	6	NA	F11	25	66	20201209	A	47.5	50	alive	mock	2	1.82607
mock	7	NA	G11	25	77	20201209	A	47.5	50	alive	mock	2	1.89209
mock	8	NA	H11	25	89	20201209	A	47.5	50	alive	mock	2	1.95424
L50	1	NA	A01	26	89	20201209	A	49.4	52	alive	L50	2	1.95424
L50	2	NA	B01	26	100	20201209	A	49.4	52	alive	L50	2	2.00432
L50	3	NA	C01	26	89	20201209	A	49.4	52	alive	L50	2	1.95424
L50	4	NA	D01	26	111	20201209	A	49.4	52	alive	L50	2	2.04922
L50	5	NA	E01	26	77	20201209	A	49.4	52	alive	L50	2	1.89209
L50	6	NA	F01	26	111	20201209	A	49.4	52	alive	L50	2	2.04922
L50	7	NA	G01	26	89	20201209	A	49.4	52	alive	L50	2	1.95424
L50	8	NA	H01	26	77	20201209	A	49.4	52	alive	L50	2	1.89209
R935	1	NA	A02	26	111	20201209	A	49.4	52	alive	R935	2	2.04922
R935	2	NA	B02	26	89	20201209	A	49.4	52	alive	R935	2	1.95424
R935	3	NA	C02	26	100	20201209	A	49.4	52	alive	R935	2	2.00432
R935	4	NA	D02	26	77	20201209	A	49.4	52	alive	R935	2	1.89209
R935	5	NA	E02	26	55	20201209	A	49.4	52	alive	R935	2	1.74819
R935	6	NA	F02	26	66	20201209	A	49.4	52	alive	R935	2	1.82607
R935	7	NA	G02	26	77	20201209	A	49.4	52	alive	R935	2	1.89209
R935	8	NA	H02	26	89	20201209	A	49.4	52	alive	R935	2	1.95424
L1	1	NA	A03	26	77	20201209	A	49.4	52	alive	L1	2	1.89209
L1	2	NA	B03	26	100	20201209	A	49.4	52	alive	L1	2	2.00432
L1	3	NA	C03	26	77	20201209	A	49.4	52	alive	L1	2	1.89209
L1	4	NA	D03	26	77	20201209	A	49.4	52	alive	L1	2	1.89209
L1	5	NA	E03	26	77	20201209	A	49.4	52	alive	L1	2	1.89209
L1	6	NA	F03	26	77	20201209	A	49.4	52	alive	L1	2	1.89209
L1	7	NA	G03	26	89	20201209	A	49.4	52	alive	L1	2	1.95424
L1	8	NA	H03	26	100	20201209	A	49.4	52	alive	L1	2	2.00432
L127	1	NA	A04	26	100	20201209	A	49.4	52	alive	L127	2	2.00432
L127	2	NA	B04	26	111	20201209	A	49.4	52	alive	L127	2	2.04922
L127	3	NA	C04	26	100	20201209	A	49.4	52	alive	L127	2	2.00432
L127	4	NA	D04	26	155	20201209	A	49.4	52	alive	L127	2	2.19312
L127	5	NA	E04	26	77	20201209	A	49.4	52	alive	L127	2	1.89209
L127	6	NA	F04	26	111	20201209	A	49.4	52	alive	L127	2	2.04922
L127	7	NA	G04	26	100	20201209	A	49.4	52	alive	L127	2	2.00432
L127	8	NA	H04	26	89	20201209	A	49.4	52	alive	L127	2	1.95424
L15	1	NA	A06	26	210	20201209	A	49.4	52	alive	L15	2	2.32428
L15	2	NA	B06	26	288	20201209	A	49.4	52	alive	L15	2	2.4609
L15	3	NA	C06	26	122	20201209	A	49.4	52	alive	L15	2	2.08991
L15	4	NA	D06	26	77	20201209	A	49.4	52	alive	L15	2	1.89209
L15	5	NA	E06	26	100	20201209	A	49.4	52	alive	L15	2	2.00432
L15	6	NA	F06	26	100	20201209	A	49.4	52	alive	L15	2	2.00432
L15	7	NA	G06	26	100	20201209	A	49.4	52	alive	L15	2	2.00432
L15	8	NA	H06	26	155	20201209	A	49.4	52	alive	L15	2	2.19312
L155	1	NA	A07	26	77	20201209	A	49.4	52	alive	L155	2	1.89209
L155	2	NA	B07	26	277	20201209	A	49.4	52	alive	L155	2	2.44404
L155	3	NA	C07	26	100	20201209	A	49.4	52	alive	L155	2	2.00432
L155	4	NA	D07	26	89	20201209	A	49.4	52	alive	L155	2	1.95424
L155	5	NA	E07	26	100	20201209	A	49.4	52	alive	L155	2	2.00432
L155	6	NA	F07	26	77	20201209	A	49.4	52	alive	L155	2	1.89209
L155	7	NA	G07	26	77	20201209	A	49.4	52	alive	L155	2	1.89209
L155	8	NA	H07	26	166	20201209	A	49.4	52	alive	L155	2	2.22272
L187	1	NA	A08	26	77	20201209	A	49.4	52	alive	L187	2	1.89209
L187	2	NA	B08	26	100	20201209	A	49.4	52	alive	L187	2	2.00432
L187	3	NA	C08	26	133	20201209	A	49.4	52	alive	L187	2	2.1271
L187	4	NA	D08	26	89	20201209	A	49.4	52	alive	L187	2	1.95424
L187	5	NA	E08	26	55	20201209	A	49.4	52	alive	L187	2	1.74819
L187	6	NA	F08	26	89	20201209	A	49.4	52	alive	L187	2	1.95424
L187	7	NA	G08	26	111	20201209	A	49.4	52	alive	L187	2	2.04922
L187	8	NA	H08	26	89	20201209	A	49.4	52	alive	L187	2	1.95424
flg22	1	NA	A10	26	188	20201209	A	49.4	52	alive	flg22	2	2.27646
flg22	2	NA	B10	26	166	20201209	A	49.4	52	alive	flg22	2	2.22272
flg22	3	NA	C10	26	100	20201209	A	49.4	52	alive	flg22	2	2.00432
flg22	4	NA	D10	26	100	20201209	A	49.4	52	alive	flg22	2	2.00432
flg22	5	NA	E10	26	111	20201209	A	49.4	52	alive	flg22	2	2.04922
flg22	6	NA	F10	26	155	20201209	A	49.4	52	alive	flg22	2	2.19312
flg22	7	NA	G10	26	89	20201209	A	49.4	52	alive	flg22	2	1.95424
flg22	8	NA	H10	26	254	20201209	A	49.4	52	alive	flg22	2	2.40654
mock	1	NA	A11	26	77	20201209	A	49.4	52	alive	mock	2	1.89209
mock	2	NA	B11	26	66	20201209	A	49.4	52	alive	mock	2	1.82607
mock	3	NA	C11	26	77	20201209	A	49.4	52	alive	mock	2	1.89209
mock	4	NA	D11	26	77	20201209	A	49.4	52	alive	mock	2	1.89209
mock	5	NA	E11	26	77	20201209	A	49.4	52	alive	mock	2	1.89209
mock	6	NA	F11	26	66	20201209	A	49.4	52	alive	mock	2	1.82607
mock	7	NA	G11	26	89	20201209	A	49.4	52	alive	mock	2	1.95424
mock	8	NA	H11	26	77	20201209	A	49.4	52	alive	mock	2	1.89209
L50	1	NA	A01	27	89	20201209	A	51.3	54	alive	L50	2	1.95424
L50	2	NA	B01	27	89	20201209	A	51.3	54	alive	L50	2	1.95424
L50	3	NA	C01	27	111	20201209	A	51.3	54	alive	L50	2	2.04922
L50	4	NA	D01	27	89	20201209	A	51.3	54	alive	L50	2	1.95424
L50	5	NA	E01	27	77	20201209	A	51.3	54	alive	L50	2	1.89209
L50	6	NA	F01	27	89	20201209	A	51.3	54	alive	L50	2	1.95424
L50	7	NA	G01	27	77	20201209	A	51.3	54	alive	L50	2	1.89209
L50	8	NA	H01	27	100	20201209	A	51.3	54	alive	L50	2	2.00432
R935	1	NA	A02	27	66	20201209	A	51.3	54	alive	R935	2	1.82607
R935	2	NA	B02	27	100	20201209	A	51.3	54	alive	R935	2	2.00432
R935	3	NA	C02	27	77	20201209	A	51.3	54	alive	R935	2	1.89209
R935	4	NA	D02	27	77	20201209	A	51.3	54	alive	R935	2	1.89209
R935	5	NA	E02	27	66	20201209	A	51.3	54	alive	R935	2	1.82607
R935	6	NA	F02	27	100	20201209	A	51.3	54	alive	R935	2	2.00432
R935	7	NA	G02	27	89	20201209	A	51.3	54	alive	R935	2	1.95424
R935	8	NA	H02	27	89	20201209	A	51.3	54	alive	R935	2	1.95424
L1	1	NA	A03	27	89	20201209	A	51.3	54	alive	L1	2	1.95424
L1	2	NA	B03	27	100	20201209	A	51.3	54	alive	L1	2	2.00432
L1	3	NA	C03	27	122	20201209	A	51.3	54	alive	L1	2	2.08991
L1	4	NA	D03	27	111	20201209	A	51.3	54	alive	L1	2	2.04922
L1	5	NA	E03	27	55	20201209	A	51.3	54	alive	L1	2	1.74819
L1	6	NA	F03	27	89	20201209	A	51.3	54	alive	L1	2	1.95424
L1	7	NA	G03	27	77	20201209	A	51.3	54	alive	L1	2	1.89209
L1	8	NA	H03	27	100	20201209	A	51.3	54	alive	L1	2	2.00432
L127	1	NA	A04	27	122	20201209	A	51.3	54	alive	L127	2	2.08991
L127	2	NA	B04	27	77	20201209	A	51.3	54	alive	L127	2	1.89209
L127	3	NA	C04	27	111	20201209	A	51.3	54	alive	L127	2	2.04922
L127	4	NA	D04	27	133	20201209	A	51.3	54	alive	L127	2	2.1271
L127	5	NA	E04	27	77	20201209	A	51.3	54	alive	L127	2	1.89209
L127	6	NA	F04	27	89	20201209	A	51.3	54	alive	L127	2	1.95424
L127	7	NA	G04	27	100	20201209	A	51.3	54	alive	L127	2	2.00432
L127	8	NA	H04	27	89	20201209	A	51.3	54	alive	L127	2	1.95424
L15	1	NA	A06	27	243	20201209	A	51.3	54	alive	L15	2	2.38739
L15	2	NA	B06	27	254	20201209	A	51.3	54	alive	L15	2	2.40654
L15	3	NA	C06	27	89	20201209	A	51.3	54	alive	L15	2	1.95424
L15	4	NA	D06	27	122	20201209	A	51.3	54	alive	L15	2	2.08991
L15	5	NA	E06	27	100	20201209	A	51.3	54	alive	L15	2	2.00432
L15	6	NA	F06	27	77	20201209	A	51.3	54	alive	L15	2	1.89209
L15	7	NA	G06	27	89	20201209	A	51.3	54	alive	L15	2	1.95424
L15	8	NA	H06	27	155	20201209	A	51.3	54	alive	L15	2	2.19312
L155	1	NA	A07	27	77	20201209	A	51.3	54	alive	L155	2	1.89209
L155	2	NA	B07	27	243	20201209	A	51.3	54	alive	L155	2	2.38739
L155	3	NA	C07	27	77	20201209	A	51.3	54	alive	L155	2	1.89209
L155	4	NA	D07	27	77	20201209	A	51.3	54	alive	L155	2	1.89209
L155	5	NA	E07	27	89	20201209	A	51.3	54	alive	L155	2	1.95424
L155	6	NA	F07	27	111	20201209	A	51.3	54	alive	L155	2	2.04922
L155	7	NA	G07	27	89	20201209	A	51.3	54	alive	L155	2	1.95424
L155	8	NA	H07	27	177	20201209	A	51.3	54	alive	L155	2	2.25042
L187	1	NA	A08	27	66	20201209	A	51.3	54	alive	L187	2	1.82607
L187	2	NA	B08	27	77	20201209	A	51.3	54	alive	L187	2	1.89209
L187	3	NA	C08	27	111	20201209	A	51.3	54	alive	L187	2	2.04922
L187	4	NA	D08	27	89	20201209	A	51.3	54	alive	L187	2	1.95424
L187	5	NA	E08	27	89	20201209	A	51.3	54	alive	L187	2	1.95424
L187	6	NA	F08	27	89	20201209	A	51.3	54	alive	L187	2	1.95424
L187	7	NA	G08	27	89	20201209	A	51.3	54	alive	L187	2	1.95424
[truncated: 455,777+ more rows]

## Sheet: Fig1d
	Col-0_ROS.live	rbohD_ROS.live	Col-0_ROS.HK	rbohD_ROS.HK	Col-0_endo.cfu	rbohD_endo.cfu	Col-0_total.cfu	rbohD_total.cfu
L1	144.438	82.2093	248.051	78.0199	2.25915	1.94719	5.85389	6.09558
L127	416.242	79.4924	2687.02	81.2812	0.749958	1.46033	4.98657	4.88309
L130	112.213	78.5379	1024.01	85.0653	2.24928	1.66215	6.17254	6.27902
L148	251.575	81.1525	2026.56	80.6922	0.472842	6.34387	5.94621	8.73184
L15	293.543	78.5862	1400.65	81.339	2.11423	2.03984	6.14543	6.16601
L155	191.936	79.2642	262.04	78.7462	2.51588	1.64907	5.42837	5.19324
L176	159.17	78.9574	97.7216	79.2396	1.55291	2.05038	5.31623	5.35475
L177	97.1875	78.7074	1505.47	78.8617	2.53704	2.66971	5.80396	6.15579
L187	188.199	82.321	1142.88	81.964	0.873325	0.672849	4.10249	4.27495
L404	119.898	80.6203	1812.62	81.911	2.26928	2.68438	5.80812	5.6011
L48	109.287	81.2235	1665.49	82.5966	2.02146	0.80052	5.94974	5.58201
L50	99.351	81.4242	2381.05	81.197	2.2395	2.71994	5.92144	5.96592
L53	88.0125	80.929	1942.61	79.8125	1.64326	1.51135	5.13461	5.1572
L58	156.527	80.8021	1171.51	80.9015	2.13122	2.69937	6.25375	6.69011
L70	94.8258	77.9669	1618.14	79.2509	0.879942	0	4.82096	5.33974
R147	210.773	78.4366	447.374	78.9233	2.4592	2.54029	2.57994	3.04693
R563	134.321	83.0994	1389.07	82.1089	1.02533	0.720895	5.11078	4.72734
R604	105.387	82.0426	1653.25	91.8968	2.66523	3.02445	5.88467	5.51825
R935	100.907	82.1875	103.562	81.2585	1.1107	1.64303	5.26636	5.35727
S763	171.729	87.4261	422.13	81.5985	1.99528	3.19723	5.5352	5.64993

## Sheet: Fig2c
date	genotype	strain	image	plant_no	pixel_area_cm2
20220301	Col-0	L148	IMG_5089-1.JPG	1	0.658
20220301	Col-0	L148	IMG_5089-1.JPG	2	0.6215
20220301	Col-0	L148	IMG_5089-1.JPG	3	0.6215
20220301	Col-0	L148	IMG_5089-1.JPG	4	0.553
20220301	Col-0	L148	IMG_5089-1.JPG	5	0.553
20220301	Col-0	L148	IMG_5090-1.JPG	1	1.221
20220301	Col-0	L148	IMG_5090-1.JPG	2	0.137
20220301	Col-0	L148	IMG_5090-1.JPG	3	0.353
20220301	Col-0	L148	IMG_5090-1.JPG	4	0
20220301	Col-0	L148	IMG_5090-1.JPG	5	NA
20220301	Col-0	L148	IMG_5091-1.JPG	1	1.705
20220301	Col-0	L148	IMG_5091-1.JPG	2	0.929
20220301	Col-0	L148	IMG_5091-1.JPG	3	0.254
20220301	Col-0	L148	IMG_5091-1.JPG	4	0.8965
20220301	Col-0	L148	IMG_5091-1.JPG	5	0.8965
20220301	Col-0	L148	IMG_5092-1.JPG	1	1.61633
20220301	Col-0	L148	IMG_5092-1.JPG	2	0.612
20220301	Col-0	L148	IMG_5092-1.JPG	3	0.061
20220301	Col-0	L148	IMG_5092-1.JPG	4	1.61633
20220301	Col-0	L148	IMG_5092-1.JPG	5	1.61633
20220301	rbohD	L148	IMG_5093-1.JPG	1	0.497
20220301	rbohD	L148	IMG_5093-1.JPG	2	0.361
20220301	rbohD	L148	IMG_5093-1.JPG	3	0.762
20220301	rbohD	L148	IMG_5093-1.JPG	4	0
20220301	rbohD	L148	IMG_5093-1.JPG	5	0.157
20220301	rbohD	L148	IMG_5094-1.JPG	1	0.927
20220301	rbohD	L148	IMG_5094-1.JPG	2	0.254
20220301	rbohD	L148	IMG_5094-1.JPG	3	0.122
20220301	rbohD	L148	IMG_5094-1.JPG	4	0
20220301	rbohD	L148	IMG_5094-1.JPG	5	0
20220301	rbohD	L148	IMG_5095-1.JPG	1	0.037
20220301	rbohD	L148	IMG_5095-1.JPG	2	0.83
20220301	rbohD	L148	IMG_5095-1.JPG	3	1.053
20220301	rbohD	L148	IMG_5095-1.JPG	4	0
20220301	rbohD	L148	IMG_5095-1.JPG	5	0
20220301	rbohD	L148	IMG_5096-1.JPG	1	0.624
20220301	rbohD	L148	IMG_5096-1.JPG	2	0.128
20220301	rbohD	L148	IMG_5096-1.JPG	3	0
20220301	rbohD	L148	IMG_5096-1.JPG	4	0.12
20220301	rbohD	L148	IMG_5096-1.JPG	5	0
20220301	Col-0	mock	IMG_5120-1.JPG	1	2.782
20220301	Col-0	mock	IMG_5120-1.JPG	2	0.772
20220301	Col-0	mock	IMG_5120-1.JPG	3	0.86
20220301	Col-0	mock	IMG_5120-1.JPG	4	1.305
20220301	Col-0	mock	IMG_5120-1.JPG	5	1.185
20220301	Col-0	mock	IMG_5121-1.JPG	1	1.8205
20220301	Col-0	mock	IMG_5121-1.JPG	2	1.8205
20220301	Col-0	mock	IMG_5121-1.JPG	3	1.8205
20220301	Col-0	mock	IMG_5121-1.JPG	4	1.8205
20220301	Col-0	mock	IMG_5121-1.JPG	5	1.319
20220301	Col-0	mock	IMG_5122-1.JPG	1	0.869
20220301	Col-0	mock	IMG_5122-1.JPG	2	0.888
20220301	Col-0	mock	IMG_5122-1.JPG	3	1.6835
20220301	Col-0	mock	IMG_5122-1.JPG	4	1.6835
20220301	Col-0	mock	IMG_5122-1.JPG	5	0.907
20220301	Col-0	mock	IMG_5123-1.JPG	1	1.50067
20220301	Col-0	mock	IMG_5123-1.JPG	2	1.50067
20220301	Col-0	mock	IMG_5123-1.JPG	3	1.50067
20220301	Col-0	mock	IMG_5123-1.JPG	4	1.6785
20220301	Col-0	mock	IMG_5123-1.JPG	5	1.6785
20220301	rbohD	mock	IMG_5124-1.JPG	1	1.1505
20220301	rbohD	mock	IMG_5124-1.JPG	2	1.1505
20220301	rbohD	mock	IMG_5124-1.JPG	3	0.257
20220301	rbohD	mock	IMG_5124-1.JPG	4	0.257
20220301	rbohD	mock	IMG_5124-1.JPG	5	0.977
20220301	rbohD	mock	IMG_5125-1.JPG	1	0.952
20220301	rbohD	mock	IMG_5125-1.JPG	2	0.913
20220301	rbohD	mock	IMG_5125-1.JPG	3	0.554
20220301	rbohD	mock	IMG_5125-1.JPG	4	0.806
20220301	rbohD	mock	IMG_5125-1.JPG	5	1.649
20220301	rbohD	mock	IMG_5126-1.JPG	1	1.26
20220301	rbohD	mock	IMG_5126-1.JPG	2	1.8345
20220301	rbohD	mock	IMG_5126-1.JPG	3	1.8345
20220301	rbohD	mock	IMG_5126-1.JPG	4	NA
20220301	rbohD	mock	IMG_5126-1.JPG	5	NA
20220301	rbohD	mock	IMG_5127-1.JPG	1	0.982
20220301	rbohD	mock	IMG_5127-1.JPG	2	0.936
20220301	rbohD	mock	IMG_5127-1.JPG	3	0.83
20220301	rbohD	mock	IMG_5127-1.JPG	4	0.83
20220301	rbohD	mock	IMG_5127-1.JPG	5	0.83
20220303	Col-0	L148	IMG_5410-1.JPG	1	1.648
20220303	Col-0	L148	IMG_5410-1.JPG	2	1.648
20220303	Col-0	L148	IMG_5410-1.JPG	3	0.293
20220303	Col-0	L148	IMG_5410-1.JPG	4	0.771
20220303	Col-0	L148	IMG_5410-1.JPG	5	1.571
20220303	Col-0	L148	IMG_5411-1.JPG	1	0.462
20220303	Col-0	L148	IMG_5411-1.JPG	2	0.505
20220303	Col-0	L148	IMG_5411-1.JPG	3	1.418
20220303	Col-0	L148	IMG_5411-1.JPG	4	0.488
20220303	Col-0	L148	IMG_5411-1.JPG	5	NA
20220303	rbohD	L148	IMG_5412-1.JPG	1	1.539
20220303	rbohD	L148	IMG_5412-1.JPG	2	0.189
20220303	rbohD	L148	IMG_5412-1.JPG	3	1.524
20220303	rbohD	L148	IMG_5412-1.JPG	4	0
20220303	rbohD	L148	IMG_5412-1.JPG	5	0
20220303	rbohD	L148	IMG_5413-1.JPG	1	0
20220303	rbohD	L148	IMG_5413-1.JPG	2	0.165
20220303	rbohD	L148	IMG_5413-1.JPG	3	0
20220303	rbohD	L148	IMG_5413-1.JPG	4	0.174
20220303	rbohD	L148	IMG_5413-1.JPG	5	0
20220303	Col-0	mock	IMG_5426-1.JPG	1	1.6645
20220303	Col-0	mock	IMG_5426-1.JPG	2	1.6645
20220303	Col-0	mock	IMG_5426-1.JPG	3	0.174
20220303	Col-0	mock	IMG_5426-1.JPG	4	0.301
20220303	Col-0	mock	IMG_5426-1.JPG	5	1.142
20220303	Col-0	mock	IMG_5427-1.JPG	1	1.466
20220303	Col-0	mock	IMG_5427-1.JPG	2	1.466
20220303	Col-0	mock	IMG_5427-1.JPG	3	1.045
20220303	Col-0	mock	IMG_5427-1.JPG	4	0.081
20220303	Col-0	mock	IMG_5427-1.JPG	5	0.715
20220303	rbohD	mock	IMG_5428-1.JPG	1	NA
20220303	rbohD	mock	IMG_5428-1.JPG	2	1.319
20220303	rbohD	mock	IMG_5428-1.JPG	3	NA
20220303	rbohD	mock	IMG_5428-1.JPG	4	2.0015
20220303	rbohD	mock	IMG_5428-1.JPG	5	2.0015
20220303	rbohD	mock	IMG_5429-1.JPG	1	1.912
20220303	rbohD	mock	IMG_5429-1.JPG	2	1.144
20220303	rbohD	mock	IMG_5429-1.JPG	3	1.325
20220303	rbohD	mock	IMG_5429-1.JPG	4	1.7005
20220303	rbohD	mock	IMG_5429-1.JPG	5	1.7005
20220206	rbohD	mock	IMG_3264-1.JPG	1	0.962
20220206	rbohD	mock	IMG_3264-1.JPG	2	0.353
20220206	rbohD	mock	IMG_3264-1.JPG	3	NA
20220206	rbohD	mock	IMG_3264-1.JPG	4	1.012
20220206	rbohD	mock	IMG_3264-1.JPG	5	1.235
20220206	Col-0	mock	IMG_3265-1.JPG	1	0.605
20220206	Col-0	mock	IMG_3265-1.JPG	2	1.005
20220206	Col-0	mock	IMG_3265-1.JPG	3	0.914
20220206	Col-0	mock	IMG_3265-1.JPG	4	0.605
20220206	Col-0	mock	IMG_3265-1.JPG	5	0.907
20220206	rbohD	L148	IMG_3274-1.JPG	1	0
20220206	rbohD	L148	IMG_3274-1.JPG	2	0.1
20220206	rbohD	L148	IMG_3274-1.JPG	3	0
20220206	rbohD	L148	IMG_3274-1.JPG	4	0
20220206	rbohD	L148	IMG_3274-1.JPG	5	0
20220206	Col-0	L148	IMG_3275-1.JPG	1	0.394
20220206	Col-0	L148	IMG_3275-1.JPG	2	NA
20220206	Col-0	L148	IMG_3275-1.JPG	3	1.165
20220206	Col-0	L148	IMG_3275-1.JPG	4	NA
20220206	Col-0	L148	IMG_3275-1.JPG	5	0.106
20220206	rbohD	mock	IMG_3264-1.JPG	1	0.962
20220206	rbohD	mock	IMG_3264-1.JPG	2	1.376
20220206	rbohD	mock	IMG_3264-1.JPG	3	0.418
20220206	rbohD	mock	IMG_3264-1.JPG	4	1.007
20220206	rbohD	mock	IMG_3264-1.JPG	5	NA
20220206	Col-0	mock	IMG_3265-1.JPG	1	1.005
20220206	Col-0	mock	IMG_3265-1.JPG	2	0.914
20220206	Col-0	mock	IMG_3265-1.JPG	3	0.605
20220206	Col-0	mock	IMG_3265-1.JPG	4	0.836
20220206	Col-0	mock	IMG_3265-1.JPG	5	0.605
20220218	Col-0	mock	IMG_4054-1.JPG	1	NA
20220218	Col-0	mock	IMG_4054-1.JPG	2	0.684
20220218	Col-0	mock	IMG_4054-1.JPG	3	1.1895
20220218	Col-0	mock	IMG_4054-1.JPG	4	1.1895
20220218	Col-0	mock	IMG_4054-1.JPG	5	0.717
20220218	rbohD	L148	IMG_4055-1.JPG	1	0
20220218	rbohD	L148	IMG_4055-1.JPG	2	0.1
20220218	rbohD	L148	IMG_4055-1.JPG	3	0
20220218	rbohD	L148	IMG_4055-1.JPG	4	0
20220218	rbohD	L148	IMG_4055-1.JPG	5	0
20220218	rbohD	L148	IMG_4056-1.JPG	1	0
20220218	rbohD	L148	IMG_4056-1.JPG	2	0
20220218	rbohD	L148	IMG_4056-1.JPG	3	1.774
20220218	rbohD	L148	IMG_4056-1.JPG	4	0.336
20220218	rbohD	L148	IMG_4056-1.JPG	5	0
20220218	Col-0	L148	IMG_4057-1.JPG	1	0.482
20220218	Col-0	L148	IMG_4057-1.JPG	2	1.341
20220218	Col-0	L148	IMG_4057-1.JPG	3	0.329
20220218	Col-0	L148	IMG_4057-1.JPG	4	0.725
20220218	Col-0	L148	IMG_4057-1.JPG	5	0.476
20220218	Col-0	L148	IMG_4058-1.JPG	1	0
20220218	Col-0	L148	IMG_4058-1.JPG	2	0.056
20220218	Col-0	L148	IMG_4058-1.JPG	3	0
20220218	Col-0	L148	IMG_4058-1.JPG	4	0.129
20220218	Col-0	L148	IMG_4058-1.JPG	5	0
20220218	rbohD	mock	IMG_4051-1.JPG	1	NA
20220218	rbohD	mock	IMG_4051-1.JPG	2	0.571
20220218	rbohD	mock	IMG_4051-1.JPG	3	1.367
20220218	rbohD	mock	IMG_4051-1.JPG	4	1.128
20220218	rbohD	mock	IMG_4051-1.JPG	5	0.914
20220218	rbohD	mock	IMG_4052-1.JPG	1	1.662
20220218	rbohD	mock	IMG_4052-1.JPG	2	0
20220218	rbohD	mock	IMG_4052-1.JPG	3	0.389
20220218	rbohD	mock	IMG_4052-1.JPG	4	0.635
20220218	rbohD	mock	IMG_4052-1.JPG	5	1.397
20220207	Col-0	mock	IMG_3396-1.JPG	1	NA
20220207	Col-0	mock	IMG_3396-1.JPG	2	1.483
20220207	Col-0	mock	IMG_3396-1.JPG	3	1.4105
20220207	Col-0	mock	IMG_3396-1.JPG	4	1.4105
20220207	Col-0	mock	IMG_3396-1.JPG	5	1.082
20220207	rbohD	mock	IMG_3397-1.JPG	1	0.996
20220207	rbohD	mock	IMG_3397-1.JPG	2	NA
20220207	rbohD	mock	IMG_3397-1.JPG	3	0.394
20220207	rbohD	mock	IMG_3397-1.JPG	4	0.74
20220207	rbohD	mock	IMG_3397-1.JPG	5	NA
20220116	rbohD	mock	IMG_3934-1.JPG	1	1.212
20220116	rbohD	mock	IMG_3934-1.JPG	2	0
20220116	rbohD	mock	IMG_3934-1.JPG	3	0.9
20220116	rbohD	mock	IMG_3934-1.JPG	4	0
20220116	rbohD	mock	IMG_3934-1.JPG	5	0.541
20220116	rbohD	mock	IMG_3935-1.JPG	1	NA
20220116	rbohD	mock	IMG_3935-1.JPG	2	0.89
20220116	rbohD	mock	IMG_3935-1.JPG	3	0.491
20220116	rbohD	mock	IMG_3935-1.JPG	4	1.317
20220116	rbohD	mock	IMG_3935-1.JPG	5	0.894
20220116	rbohD	mock	IMG_3936-1.JPG	1	NA
20220116	rbohD	mock	IMG_3936-1.JPG	2	0.505
20220116	rbohD	mock	IMG_3936-1.JPG	3	0.332
20220116	rbohD	mock	IMG_3936-1.JPG	4	0.786
20220116	rbohD	mock	IMG_3936-1.JPG	5	0.361
20220116	Col-0	mock	IMG_3937-1.JPG	1	0.728
20220116	Col-0	mock	IMG_3937-1.JPG	2	1.38
20220116	Col-0	mock	IMG_3937-1.JPG	3	0.487
20220116	Col-0	mock	IMG_3937-1.JPG	4	1.228
20220116	Col-0	mock	IMG_3937-1.JPG	5	0.562
20220116	Col-0	mock	IMG_3938-1.JPG	1	2.029
20220116	Col-0	mock	IMG_3938-1.JPG	2	1.788
20220116	Col-0	mock	IMG_3938-1.JPG	3	NA
20220116	Col-0	mock	IMG_3938-1.JPG	4	0.851
20220116	Col-0	mock	IMG_3938-1.JPG	5	1.796
20220116	Col-0	mock	IMG_3939-1.JPG	1	0.876
20220116	Col-0	mock	IMG_3939-1.JPG	2	0.896
20220116	Col-0	mock	IMG_3939-1.JPG	3	1.245
20220116	Col-0	mock	IMG_3939-1.JPG	4	1.471
20220116	Col-0	mock	IMG_3939-1.JPG	5	1.245
20220116	rbohD	L148	IMG_3940-1.JPG	1	0.035
20220116	rbohD	L148	IMG_3940-1.JPG	2	0.035
20220116	rbohD	L148	IMG_3940-1.JPG	3	0.016
20220116	rbohD	L148	IMG_3940-1.JPG	4	0
20220116	rbohD	L148	IMG_3940-1.JPG	5	0
20220116	rbohD	L148	IMG_3941-1.JPG	1	0.02
20220116	rbohD	L148	IMG_3941-1.JPG	2	0.014
20220116	rbohD	L148	IMG_3941-1.JPG	3	0.001
20220116	rbohD	L148	IMG_3941-1.JPG	4	0.402
20220116	rbohD	L148	IMG_3941-1.JPG	5	0.001
20220116	rbohD	L148	IMG_3942-1.JPG	1	0.022
20220116	rbohD	L148	IMG_3942-1.JPG	2	0.464
20220116	rbohD	L148	IMG_3942-1.JPG	3	0.58
20220116	rbohD	L148	IMG_3942-1.JPG	4	0.007
20220116	rbohD	L148	IMG_3942-1.JPG	5	0.007
20220116	Col-0	L148	IMG_3943-1.JPG	1	1.332
20220116	Col-0	L148	IMG_3943-1.JPG	2	0.746
20220116	Col-0	L148	IMG_3943-1.JPG	3	NA
20220116	Col-0	L148	IMG_3943-1.JPG	4	2.247
20220116	Col-0	L148	IMG_3943-1.JPG	5	0.887
20220116	Col-0	L148	IMG_3944-1.JPG	1	1.582
20220116	Col-0	L148	IMG_3944-1.JPG	2	2.123
20220116	Col-0	L148	IMG_3944-1.JPG	3	1.582
20220116	Col-0	L148	IMG_3944-1.JPG	4	2.123
20220116	Col-0	L148	IMG_3944-1.JPG	5	NA
20220116	Col-0	L148	IMG_3945-1.JPG	1	1.324
20220116	Col-0	L148	IMG_3945-1.JPG	2	0.786
20220116	Col-0	L148	IMG_3945-1.JPG	3	1.582
20220116	Col-0	L148	IMG_3945-1.JPG	4	1.324
20220116	Col-0	L148	IMG_3945-1.JPG	5	NA
20220208	Col-0	mock	IMG_3449-1.JPG	1	1.8245
20220208	Col-0	mock	IMG_3449-1.JPG	2	1.035
20220208	Col-0	mock	IMG_3449-1.JPG	3	1.4465
20220208	Col-0	mock	IMG_3449-1.JPG	4	1.8245
20220208	Col-0	mock	IMG_3449-1.JPG	5	1.4465
20220208	Col-0	mock	IMG_3450-1.JPG	1	1.314
20220208	Col-0	mock	IMG_3450-1.JPG	2	1.712
20220208	Col-0	mock	IMG_3450-1.JPG	3	1.452
20220208	Col-0	mock	IMG_3450-1.JPG	4	1.712
20220208	Col-0	mock	IMG_3450-1.JPG	5	1.452
20220208	Col-0	mock	IMG_3451-1.JPG	1	1.214
20220208	Col-0	mock	IMG_3451-1.JPG	2	1.00233
20220208	Col-0	mock	IMG_3451-1.JPG	3	1.214
20220208	Col-0	mock	IMG_3451-1.JPG	4	1.00233
20220208	Col-0	mock	IMG_3451-1.JPG	5	1.00233
20220208	Col-0	mock	IMG_3452-1.JPG	1	1.079
20220208	Col-0	mock	IMG_3452-1.JPG	2	1.092
20220208	Col-0	mock	IMG_3452-1.JPG	3	1.217
20220208	Col-0	mock	IMG_3452-1.JPG	4	1.072
20220208	Col-0	mock	IMG_3452-1.JPG	5	1.814
20220208	Col-0	mock	IMG_3453-1.JPG	1	1.4325
20220208	Col-0	mock	IMG_3453-1.JPG	2	1.535
20220208	Col-0	mock	IMG_3453-1.JPG	3	1.72
20220208	Col-0	mock	IMG_3453-1.JPG	4	1.754
20220208	Col-0	mock	IMG_3453-1.JPG	5	1.4325
20220208	rbohD	mock	IMG_3454-1.JPG	1	1.9495
20220208	rbohD	mock	IMG_3454-1.JPG	2	1.9495
20220208	rbohD	mock	IMG_3454-1.JPG	3	NA
20220208	rbohD	mock	IMG_3454-1.JPG	4	NA
20220208	rbohD	mock	IMG_3454-1.JPG	5	NA
20220208	rbohD	mock	IMG_3455-1.JPG	1	2.429
20220208	rbohD	mock	IMG_3455-1.JPG	2	2.23633
20220208	rbohD	mock	IMG_3455-1.JPG	3	2.23633
20220208	rbohD	mock	IMG_3455-1.JPG	4	2.23633
20220208	rbohD	mock	IMG_3455-1.JPG	5	NA
20220208	rbohD	mock	IMG_3456-1.JPG	1	1.629
20220208	rbohD	mock	IMG_3456-1.JPG	2	2.62
20220208	rbohD	mock	IMG_3456-1.JPG	3	NA
20220208	rbohD	mock	IMG_3456-1.JPG	4	NA
20220208	rbohD	mock	IMG_3456-1.JPG	5	NA
20220208	rbohD	mock	IMG_3457-1.JPG	1	0.583
20220208	rbohD	mock	IMG_3457-1.JPG	2	1.785
20220208	rbohD	mock	IMG_3457-1.JPG	3	1.785
20220208	rbohD	mock	IMG_3457-1.JPG	4	1.785
20220208	rbohD	mock	IMG_3457-1.JPG	5	1.785
20220208	Col-0	L148	IMG_3467-1.JPG	1	0.303
20220208	Col-0	L148	IMG_3467-1.JPG	2	0.471
20220208	Col-0	L148	IMG_3467-1.JPG	3	0.925
20220208	Col-0	L148	IMG_3467-1.JPG	4	1.861
20220208	Col-0	L148	IMG_3467-1.JPG	5	0.925
20220208	Col-0	L148	IMG_3468-1.JPG	1	0.622
20220208	Col-0	L148	IMG_3468-1.JPG	2	1.5895
20220208	Col-0	L148	IMG_3468-1.JPG	3	0.757
20220208	Col-0	L148	IMG_3468-1.JPG	4	0.281
20220208	Col-0	L148	IMG_3468-1.JPG	5	1.5895
20220208	Col-0	L148	IMG_3469-1.JPG	1	0.957
20220208	Col-0	L148	IMG_3469-1.JPG	2	2.333
20220208	Col-0	L148	IMG_3469-1.JPG	3	0.726
20220208	Col-0	L148	IMG_3469-1.JPG	4	0.17
20220208	Col-0	L148	IMG_3469-1.JPG	5	0.069
20220208	Col-0	L148	IMG_3470-1.JPG	1	0.064
20220208	Col-0	L148	IMG_3470-1.JPG	2	0.606
20220208	Col-0	L148	IMG_3470-1.JPG	3	0.869
20220208	Col-0	L148	IMG_3470-1.JPG	4	0.52
20220208	Col-0	L148	IMG_3470-1.JPG	5	0.419
20220208	Col-0	L148	IMG_3471-1.JPG	1	1.7765
20220208	Col-0	L148	IMG_3471-1.JPG	2	0.843
20220208	Col-0	L148	IMG_3471-1.JPG	3	NA
20220208	Col-0	L148	IMG_3471-1.JPG	4	1.062
20220208	Col-0	L148	IMG_3471-1.JPG	5	1.7765
20220208	rbohD	L148	IMG_3472-1.JPG	1	0.006
20220208	rbohD	L148	IMG_3472-1.JPG	2	0.021
20220208	rbohD	L148	IMG_3472-1.JPG	3	0.042
20220208	rbohD	L148	IMG_3472-1.JPG	4	0.006
20220208	rbohD	L148	IMG_3472-1.JPG	5	0.009
20220208	rbohD	L148	IMG_3473-1.JPG	1	0.027
20220208	rbohD	L148	IMG_3473-1.JPG	2	0.604
20220208	rbohD	L148	IMG_3473-1.JPG	3	0.621
20220208	rbohD	L148	IMG_3473-1.JPG	4	0.388
20220208	rbohD	L148	IMG_3473-1.JPG	5	0.029
20220208	rbohD	L148	IMG_3474-1.JPG	1	0.579
20220208	rbohD	L148	IMG_3474-1.JPG	2	0.274
20220208	rbohD	L148	IMG_3474-1.JPG	3	0.045
20220208	rbohD	L148	IMG_3474-1.JPG	4	0.006
20220208	rbohD	L148	IMG_3474-1.JPG	5	1.02
20220208	rbohD	L148	IMG_3475-1.JPG	1	0.358
20220208	rbohD	L148	IMG_3475-1.JPG	2	0.05
20220208	rbohD	L148	IMG_3475-1.JPG	3	0.002
20220208	rbohD	L148	IMG_3475-1.JPG	4	0.073
20220208	rbohD	L148	IMG_3475-1.JPG	5	0.033
20211206	rbohD	mock	IMG_0577-1.JPG	1	1.482
20211206	rbohD	mock	IMG_0577-1.JPG	2	1.6745
20211206	rbohD	mock	IMG_0577-1.JPG	3	1.6745
20211206	rbohD	mock	IMG_0577-1.JPG	4	NA
20211206	rbohD	mock	IMG_0577-1.JPG	5	NA
20211206	Col-0	mock	IMG_0578-1.JPG	1	1.505
20211206	Col-0	mock	IMG_0578-1.JPG	2	0.287
20211206	Col-0	mock	IMG_0578-1.JPG	3	0.753
20211206	Col-0	mock	IMG_0578-1.JPG	4	0.857
20211206	Col-0	mock	IMG_0578-1.JPG	5	1.762
20211206	rbohD	L148	IMG_0579-1.JPG	1	0.024
20211206	rbohD	L148	IMG_0579-1.JPG	2	1.859
20211206	rbohD	L148	IMG_0579-1.JPG	3	0.014
20211206	rbohD	L148	IMG_0579-1.JPG	4	0.024
20211206	rbohD	L148	IMG_0579-1.JPG	5	0.427
20211206	Col-0	L148	IMG_0580-1.JPG	1	0.525
20211206	Col-0	L148	IMG_0580-1.JPG	2	1.185
20211206	Col-0	L148	IMG_0580-1.JPG	3	1.325
20211206	Col-0	L148	IMG_0580-1.JPG	4	0.474
20211206	Col-0	L148	IMG_0580-1.JPG	5	1.368
20211206	rbohD	L148	IMG_0629-1.JPG	1	0.002
20211206	rbohD	L148	IMG_0629-1.JPG	2	0.002
20211206	rbohD	L148	IMG_0629-1.JPG	3	0.002
20211206	rbohD	L148	IMG_0629-1.JPG	4	0.002
20211206	rbohD	L148	IMG_0629-1.JPG	5	NA
20211206	Col-0	L148	IMG_0630-1.JPG	1	0.866
20211206	Col-0	L148	IMG_0630-1.JPG	2	0.396
20211206	Col-0	L148	IMG_0630-1.JPG	3	1.296
20211206	Col-0	L148	IMG_0630-1.JPG	4	1.253
20211206	Col-0	L148	IMG_0630-1.JPG	5	1.171
20211206	rbohD	L148	IMG_0631-1.JPG	1	0.043
20211206	rbohD	L148	IMG_0631-1.JPG	2	0
20211206	rbohD	L148	IMG_0631-1.JPG	3	0.01
20211206	rbohD	L148	IMG_0631-1.JPG	4	0.01
20211206	rbohD	L148	IMG_0631-1.JPG	5	0.129
20211206	Col-0	L148	IMG_0632-1.JPG	1	0.78
20211206	Col-0	L148	IMG_0632-1.JPG	2	0.144
20211206	Col-0	L148	IMG_0632-1.JPG	3	0.872
20211206	Col-0	L148	IMG_0632-1.JPG	4	0.512
20211206	Col-0	L148	IMG_0632-1.JPG	5	0.99
20211206	rbohD	mock	IMG_0633-1.JPG	1	1.806
20211206	rbohD	mock	IMG_0633-1.JPG	2	1.564
20211206	rbohD	mock	IMG_0633-1.JPG	3	NA
20211206	rbohD	mock	IMG_0633-1.JPG	4	NA
20211206	rbohD	mock	IMG_0633-1.JPG	5	NA
20211206	Col-0	mock	IMG_0634-1.JPG	1	2.209
20211206	Col-0	mock	IMG_0634-1.JPG	2	1.381
20211206	Col-0	mock	IMG_0634-1.JPG	3	1.468
20211206	Col-0	mock	IMG_0634-1.JPG	4	NA
20211206	Col-0	mock	IMG_0634-1.JPG	5	0.819
20211206	rbohD	L148	IMG_0635-1.JPG	1	0.022
20211206	rbohD	L148	IMG_0635-1.JPG	2	NA
20211206	rbohD	L148	IMG_0635-1.JPG	3	0.13
20211206	rbohD	L148	IMG_0635-1.JPG	4	0.091
20211206	rbohD	L148	IMG_0635-1.JPG	5	0.022
20211206	Col-0	L148	IMG_0636-1.JPG	1	0.086
20211206	Col-0	L148	IMG_0636-1.JPG	2	0.621
20211206	Col-0	L148	IMG_0636-1.JPG	3	0.499
20211206	Col-0	L148	IMG_0636-1.JPG	4	0.353
20211206	Col-0	L148	IMG_0636-1.JPG	5	1.194
20211112	rbohD	mock	IMG_9541-1.JPG	1	0.671
20211112	rbohD	mock	IMG_9541-1.JPG	2	0.413
20211112	rbohD	mock	IMG_9541-1.JPG	3	0.322
20211112	rbohD	mock	IMG_9541-1.JPG	4	0.96
20211112	rbohD	mock	IMG_9541-1.JPG	5	0.654
20211112	Col-0	mock	IMG_9542-1.JPG	1	0.459
20211112	Col-0	mock	IMG_9542-1.JPG	2	0.623
20211112	Col-0	mock	IMG_9542-1.JPG	3	0.822
20211112	Col-0	mock	IMG_9542-1.JPG	4	0.352
20211112	Col-0	mock	IMG_9542-1.JPG	5	0.718
20211112	Col-0	L148	IMG_9574-1.JPG	1	0.001
20211112	Col-0	L148	IMG_9574-1.JPG	2	0.001
20211112	Col-0	L148	IMG_9574-1.JPG	3	0.001
20211112	Col-0	L148	IMG_9574-1.JPG	4	0.001
20211112	Col-0	L148	IMG_9574-1.JPG	5	0.001
20211112	rbohD	L148	IMG_9575-1.JPG	1	0.003
20211112	rbohD	L148	IMG_9575-1.JPG	2	0.307
20211112	rbohD	L148	IMG_9575-1.JPG	3	0.007
20211112	rbohD	L148	IMG_9575-1.JPG	4	0.007
20211112	rbohD	L148	IMG_9575-1.JPG	5	0.007
20220412	Col-0	mock	1	NA	1.25966
20220412	Col-0	mock	2	NA	0.936475
20220412	Col-0	mock	3	NA	0.417064
20220412	Col-0	mock	4	NA	1.28322
20220412	Col-0	mock	1	NA	1.00436
20220412	Col-0	mock	2	NA	1.05734
20220412	Col-0	mock	3	NA	0.640219
20220412	Col-0	mock	4	NA	0.784527
20220412	Col-0	mock	5	NA	0.576461
20220412	rbohD	mock	1	NA	1.45259
20220412	rbohD	mock	2	NA	1.45259
20220412	rbohD	mock	3	NA	1.45259
20220412	rbohD	mock	1	NA	0.875213
20220412	rbohD	mock	2	NA	1.11284
20220412	rbohD	mock	3	NA	1.11284
20220412	rbohD	mock	4	NA	1.11284
20220412	Col-0	L148_HK	1	NA	0.927586
20220412	Col-0	L148_HK	2	NA	1.47861
20220412	Col-0	L148_HK	3	NA	1.29771
20220412	Col-0	L148_HK	4	NA	1.09481
20220412	Col-0	L148_HK	1	NA	1.45837
20220412	Col-0	L148_HK	2	NA	0.786187
20220412	Col-0	L148_HK	3	NA	0.739122
20220412	Col-0	L148_HK	4	NA	1.45837
20220412	Col-0	L148_HK	5	NA	1.45837
20220412	Col-0	L148_HK	1	NA	1.57806
20220412	Col-0	L148_HK	2	NA	1.14502
20220412	Col-0	L148_HK	3	NA	1.84318
20220412	Col-0	L148_HK	4	NA	1.57806
20220412	Col-0	L148_HK	5	NA	1.84318
20220412	Col-0	L148_HK	1	NA	1.31314
20220412	Col-0	L148_HK	2	NA	0.690206
20220412	Col-0	L148_HK	3	NA	0.950796
20220412	Col-0	L148_HK	4	NA	1.81993
20220412	Col-0	L148_HK	5	NA	1.31314
20220412	rbohD	L148_HK	1	NA	0.717147
20220412	rbohD	L148_HK	2	NA	1.0913
20220412	rbohD	L148_HK	3	NA	0.494993
20220412	rbohD	L148_HK	4	NA	1.0913
20220412	rbohD	L148_HK	1	NA	0.775981
20220412	rbohD	L148_HK	2	NA	0.61786
20220412	rbohD	L148_HK	3	NA	1.06455
20220412	rbohD	L148_HK	4	NA	0.5162
20220412	rbohD	L148_HK	5	NA	0.957599
20220412	rbohD	L148_HK	1	NA	1.28505
20220412	rbohD	L148_HK	2	NA	1.30772
20220412	rbohD	L148_HK	3	NA	1.09132
20220412	rbohD	L148_HK	4	NA	1.01492
20220412	rbohD	L148_HK	1	NA	0.580466
20220412	rbohD	L148_HK	2	NA	1.3799
20220412	rbohD	L148_HK	3	NA	1.24956
20220412	rbohD	L148_HK	4	NA	1.2645
20220412	rbohD	L148_HK	5	NA	0.739602
20220412	Col-0	L148	1	NA	1.15857
20220412	Col-0	L148	2	NA	0.305364
20220412	Col-0	L148	3	NA	0.961468
20220412	Col-0	L148	4	NA	0.585007
20220412	Col-0	L148	5	NA	0.270878
20220412	rbohD	L148	1	NA	0.467545
20220412	rbohD	L148	2	NA	0.168957
20220412	rbohD	L148	3	NA	0.184664
20220412	rbohD	L148	4	NA	0.163169
20220412	rbohD	L148	1	NA	0.439657
20220412	rbohD	L148	2	NA	0.133964
20220412	rbohD	L148	3	NA	0.0872016
20220412	rbohD	L148	4	NA	0.232167
20220412	rbohD	L148	5	NA	0.00610425

## Sheet: Fig2d
genotype	treatment	total_area_cm2	green_area_cm2	lesion_total_area	green_area
Col-0	mock	2.816	3.773	-33.9844	1.33984
Col-0	mock	4.337	4.646	-7.12474	1.07125
Col-0	mock	3.725	3.409	8.48322	0.915168
Col-0	mock	3.594	4.443	-23.6227	1.23623
Col-0	mock	5.008	4.401	12.1206	0.878794
Col-0	mock	4.947	4.867	1.61714	0.983829
rbohD	mock	3.175	3.355	-5.66929	1.05669
rbohD	mock	3.409	3.4	0.264007	0.99736
rbohD	mock	2.28	3.016	-32.2807	1.32281
rbohD	mock	2.964	2.96	0.134953	0.99865
rbohD	mock	3.595	3.123	13.1293	0.868707
Col-0	L148	3.106	3.942	-26.9156	1.26916
Col-0	L148	3.627	3.187	12.1312	0.878688
Col-0	L148	3.26	3.497	-7.26994	1.0727
Col-0	L148	3.855	4.756	-23.3722	1.23372
Col-0	L148	3.976	4.176	-5.03018	1.0503
Col-0	L148	4.056	5.155	-27.0957	1.27096
rbohD	L148	2.821	1.186	57.9582	0.420418
rbohD	L148	3.448	2.428	29.5824	0.704176
rbohD	L148	3.298	1.347	59.1571	0.408429
rbohD	L148	3.096	2.53	18.2817	0.817183
rbohD	L148	2.943	2.887	1.90282	0.980972
Col-0	DC3000	2.068	1.042	49.6132	0.503868
Col-0	DC3000	2.746	1.388	49.4538	0.505462
Col-0	DC3000	1.391	0.979	29.619	0.70381
Col-0	DC3000	3.082	1.108	64.0493	0.359507
Col-0	DC3000	2.12	0.16	92.4528	0.0754717
Col-0	DC3000	2.376	0.971	59.133	0.40867
rbohD	DC3000	1.983	0.791	60.1109	0.398891
rbohD	DC3000	3.592	0.967	73.0791	0.269209
rbohD	DC3000	3.626	0.385	89.3822	0.106178
rbohD	DC3000	2.093	1.022	51.1706	0.488294
rbohD	DC3000	3.627	0.977	73.0631	0.269369
rbohD	DC3000	2.213	0.779	64.7989	0.352011

## Sheet: Fig2f
genotype	strain	compartment	rep	day	cfu	cfu_mg	log.cfu.mg	date
Col-0	mock	total	1	0	0	0	0	20210929
Col-0	mock	total	2	0	0	0	0	20210929
rbohD	mock	total	1	0	0	0	0	20210929
rbohD	mock	total	2	0	0	0	0	20210929
Col-0	L148	total	1	0	970	7461.54	3.87289	20210929
Col-0	L148	total	2	0	2195	17701.6	4.24804	20210929
rbohD	L148	total	1	0	320	1159.42	3.06462	20210929
rbohD	L148	total	2	0	450	1371.95	3.13766	20210929
Col-0	mock	total	1	0	0	0	0	20210929
Col-0	mock	total	2	0	0	0	0	20210929
rbohD	mock	total	1	0	0	0	0	20210929
rbohD	mock	total	2	0	0	0	0	20210929
Col-0	L148	total	1	0	1135	8730.77	3.9411	20210929
Col-0	L148	total	2	0	2255	18185.5	4.25975	20210929
rbohD	L148	total	1	0	380	1376.81	3.13919	20210929
rbohD	L148	total	2	0	490	1493.9	3.17461	20210929
Col-0	mock	total	1	0	0	0	0	20210929
Col-0	mock	total	2	0	0	0	0	20210929
rbohD	mock	total	1	0	0	0	0	20210929
rbohD	mock	total	2	0	0	0	0	20210929
Col-0	L148	total	1	0	1005	7730.77	3.88828	20210929
Col-0	L148	total	2	0	5800	46774.2	4.67002	20210929
rbohD	L148	total	1	0	395	1431.16	3.15599	20210929
rbohD	L148	total	2	0	665	2027.44	3.30716	20210929
Col-0	L148	total	1	1	1170	11250	4.05119	20210929
Col-0	L148	total	1	1	1265	12650	4.10212	20210929
Col-0	L148	total	1	1	16100	116667	5.06695	20210929
Col-0	L148	total	2	1	5200	96296.3	4.98361	20210929
Col-0	L148	total	2	1	5600	62222.2	4.79395	20210929
Col-0	L148	total	2	1	13050	217500	5.33746	20210929
Col-0	L148	total	3	1	12600	252000	5.4014	20210929
Col-0	L148	total	3	1	1900	23170.7	4.36496	20210929
Col-0	L148	total	3	1	6250	107759	5.03246	20210929
rbohD	L148	total	1	1	10800	163636	5.21388	20210929
rbohD	L148	total	1	1	870	7631.58	3.88267	20210929
rbohD	L148	total	1	1	4200	48837.2	4.68876	20210929
rbohD	L148	total	2	1	3200	40000	4.60207	20210929
rbohD	L148	total	2	1	10050	209375	5.32093	20210929
rbohD	L148	total	2	1	10600	72602.7	4.86096	20210929
rbohD	L148	total	3	1	1175	14329.3	4.15625	20210929
rbohD	L148	total	3	1	8450	98255.8	4.99236	20210929
rbohD	L148	total	3	1	4300	53750	4.73039	20210929
Col-0	mock	total	1	1	0	0	0	20210929
Col-0	mock	total	1	1	0	0	0	20210929
Col-0	mock	total	1	1	0	0	0	20210929
Col-0	mock	total	2	1	0	0	0	20210929
Col-0	mock	total	2	1	0	0	0	20210929
Col-0	mock	total	2	1	0	0	0	20210929
Col-0	mock	total	3	1	0	0	0	20210929
Col-0	mock	total	3	1	0	0	0	20210929
Col-0	mock	total	3	1	0	0	0	20210929
rbohD	mock	total	1	1	0	0	0	20210929
rbohD	mock	total	1	1	0	0	0	20210929
rbohD	mock	total	1	1	0	0	0	20210929
rbohD	mock	total	2	1	0	0	0	20210929
rbohD	mock	total	2	1	0	0	0	20210929
rbohD	mock	total	2	1	0	0	0	20210929
rbohD	mock	total	3	1	0	0	0	20210929
rbohD	mock	total	3	1	0	0	0	20210929
rbohD	mock	total	3	1	0	0	0	20210929
Col-0	L148	endophytic	1	1	0	0	0	20210929
Col-0	L148	endophytic	1	1	0	0	0	20210929
Col-0	L148	endophytic	1	1	0	0	0	20210929
Col-0	L148	endophytic	2	1	0	0	0	20210929
Col-0	L148	endophytic	2	1	0	0	0	20210929
Col-0	L148	endophytic	2	1	0	0	0	20210929
Col-0	L148	endophytic	3	1	1	7.14286	0.910777	20210929
Col-0	L148	endophytic	3	1	500	6756.76	3.8298	20210929
Col-0	L148	endophytic	3	1	845	7161.02	3.85504	20210929
rbohD	L148	endophytic	1	1	0	0	0	20210929
rbohD	L148	endophytic	1	1	0	0	0	20210929
rbohD	L148	endophytic	1	1	0	0	0	20210929
rbohD	L148	endophytic	2	1	3	35.7143	1.56484	20210929
rbohD	L148	endophytic	2	1	2	21.2766	1.34785	20210929
rbohD	L148	endophytic	2	1	3	25.8621	1.42914	20210929
rbohD	L148	endophytic	3	1	0	0	0	20210929
rbohD	L148	endophytic	3	1	4	27.3973	1.45328	20210929
rbohD	L148	endophytic	3	1	0	0	0	20210929
Col-0	mock	endophytic	1	1	0	0	0	20210929
Col-0	mock	endophytic	1	1	0	0	0	20210929
Col-0	mock	endophytic	1	1	0	0	0	20210929
Col-0	mock	endophytic	2	1	0	0	0	20210929
Col-0	mock	endophytic	2	1	0	0	0	20210929
Col-0	mock	endophytic	2	1	0	0	0	20210929
Col-0	mock	endophytic	3	1	0	0	0	20210929
Col-0	mock	endophytic	3	1	0	0	0	20210929
Col-0	mock	endophytic	3	1	0	0	0	20210929
rbohD	mock	endophytic	1	1	0	0	0	20210929
rbohD	mock	endophytic	1	1	0	0	0	20210929
rbohD	mock	endophytic	1	1	0	0	0	20210929
rbohD	mock	endophytic	2	1	0	0	0	20210929
rbohD	mock	endophytic	2	1	0	0	0	20210929
rbohD	mock	endophytic	2	1	0	0	0	20210929
rbohD	mock	endophytic	3	1	0	0	0	20210929
rbohD	mock	endophytic	3	1	0	0	0	20210929
rbohD	mock	endophytic	3	1	0	0	0	20210929
Col-0	L148	total	1	2	84000	807692	5.90725	20210929
Col-0	L148	total	1	2	45000	424528	5.62791	20210929
Col-0	L148	total	1	2	85500	1.09615e+06	6.03987	20210929
Col-0	L148	total	2	2	58000	420290	5.62355	20210929
Col-0	L148	total	2	2	58500	541667	5.73373	20210929
Col-0	L148	total	2	2	64000	542373	5.7343	20210929
Col-0	L148	total	3	2	66500	545082	5.73646	20210929
Col-0	L148	total	3	2	83000	601449	5.7792	20210929
Col-0	L148	total	3	2	45500	355469	5.5508	20210929
rbohD	L148	total	1	2	43500	319853	5.50495	20210929
rbohD	L148	total	1	2	6000	35294.1	4.54771	20210929
rbohD	L148	total	1	2	160500	911932	5.95996	20210929
rbohD	L148	total	2	2	745000	4.28161e+06	6.63161	20210929
rbohD	L148	total	2	2	22900	152667	5.18375	20210929
rbohD	L148	total	2	2	48000	421053	5.62434	20210929
rbohD	L148	total	3	2	13000	71428.6	4.85388	20210929
rbohD	L148	total	3	2	76000	487179	5.68769	20210929
rbohD	L148	total	3	2	60500	495902	5.6954	20210929
Col-0	mock	total	1	2	0	0	0	20210929
Col-0	mock	total	1	2	0	0	0	20210929
Col-0	mock	total	1	2	0	0	0	20210929
Col-0	mock	total	2	2	0	0	0	20210929
Col-0	mock	total	2	2	0	0	0	20210929
Col-0	mock	total	2	2	0	0	0	20210929
Col-0	mock	total	3	2	0	0	0	20210929
Col-0	mock	total	3	2	0	0	0	20210929
Col-0	mock	total	3	2	0	0	0	20210929
rbohD	mock	total	1	2	0	0	0	20210929
rbohD	mock	total	1	2	0	0	0	20210929
rbohD	mock	total	1	2	0	0	0	20210929
rbohD	mock	total	2	2	0	0	0	20210929
rbohD	mock	total	2	2	0	0	0	20210929
rbohD	mock	total	2	2	0	0	0	20210929
rbohD	mock	total	3	2	0	0	0	20210929
rbohD	mock	total	3	2	0	0	0	20210929
rbohD	mock	total	3	2	0	0	0	20210929
Col-0	L148	endophytic	1	2	0	0	0	20210929
Col-0	L148	endophytic	1	2	0	0	0	20210929
Col-0	L148	endophytic	1	2	32.5	270.833	2.4343	20210929
Col-0	L148	endophytic	2	2	13.5	108.871	2.04088	20210929
Col-0	L148	endophytic	2	2	170.5	1353.17	3.13167	20210929
Col-0	L148	endophytic	2	2	17	141.667	2.15432	20210929
Col-0	L148	endophytic	3	2	15	102.74	2.01595	20210929
Col-0	L148	endophytic	3	2	1	7.69231	0.939135	20210929
Col-0	L148	endophytic	3	2	5	47.1698	1.68277	20210929
rbohD	L148	endophytic	1	2	29.5	226.923	2.35779	20210929
rbohD	L148	endophytic	1	2	4	27.7778	1.45906	20210929
rbohD	L148	endophytic	1	2	19	113.095	2.05727	20210929
rbohD	L148	endophytic	2	2	0	0	0	20210929
rbohD	L148	endophytic	2	2	12	139.535	2.14778	20210929
rbohD	L148	endophytic	2	2	6	68.1818	1.83999	20210929
rbohD	L148	endophytic	3	2	84	763.636	2.88345	20210929
rbohD	L148	endophytic	3	2	25	128.866	2.1135	20210929
rbohD	L148	endophytic	3	2	0	0	0	20210929
Col-0	mock	endophytic	1	2	0	0	0	20210929
Col-0	mock	endophytic	1	2	0	0	0	20210929
Col-0	mock	endophytic	1	2	0	0	0	20210929
Col-0	mock	endophytic	2	2	0	0	0	20210929
Col-0	mock	endophytic	2	2	0	0	0	20210929
Col-0	mock	endophytic	2	2	0	0	0	20210929
Col-0	mock	endophytic	3	2	0	0	0	20210929
Col-0	mock	endophytic	3	2	0	0	0	20210929
Col-0	mock	endophytic	3	2	0	0	0	20210929
rbohD	mock	endophytic	1	2	0	0	0	20210929
rbohD	mock	endophytic	1	2	0	0	0	20210929
rbohD	mock	endophytic	1	2	0	0	0	20210929
rbohD	mock	endophytic	2	2	0	0	0	20210929
rbohD	mock	endophytic	2	2	0	0	0	20210929
rbohD	mock	endophytic	2	2	0	0	0	20210929
rbohD	mock	endophytic	3	2	0	0	0	20210929
rbohD	mock	endophytic	3	2	0	0	0	20210929
rbohD	mock	endophytic	3	2	0	0	0	20210929
Col-0	L148	total	1	3	2800000	1.86667e+07	7.27107	20210929
Col-0	L148	total	1	3	14550	99657.5	4.99851	20210929
Col-0	L148	total	1	3	22800	162857	5.21181	20210929
Col-0	L148	total	2	3	3450	29237.3	4.46595	20210929
Col-0	L148	total	2	3	15800	225714	5.35356	20210929
Col-0	L148	total	2	3	39500	308594	5.48939	20210929
Col-0	L148	total	3	3	34000	283333	5.4523	20210929
Col-0	L148	total	3	3	12000	130435	5.1154	20210929
Col-0	L148	total	3	3	10000	135135	5.13077	20210929
rbohD	L148	total	1	3	5100000	3.80597e+07	7.58047	20210929
rbohD	L148	total	1	3	1100000	5.55556e+06	6.74473	20210929
rbohD	L148	total	1	3	405000	3.68182e+06	6.56606	20210929
rbohD	L148	total	2	3	385000	2.02632e+06	6.30671	20210929
rbohD	L148	total	2	3	420000	2.53012e+06	6.40314	20210929
rbohD	L148	total	2	3	71500	406250	5.60879	20210929
rbohD	L148	total	3	3	10000	71428.6	4.85388	20210929
rbohD	L148	total	3	3	185000	1.77885e+06	6.25014	20210929
rbohD	L148	total	3	3	160000	1.42857e+06	6.1549	20210929
Col-0	mock	total	1	3	0	0	0	20210929
Col-0	mock	total	1	3	0	0	0	20210929
Col-0	mock	total	1	3	0	0	0	20210929
Col-0	mock	total	2	3	0	0	0	20210929
Col-0	mock	total	2	3	0	0	0	20210929
Col-0	mock	total	2	3	0	0	0	20210929
Col-0	mock	total	3	3	0	0	0	20210929
Col-0	mock	total	3	3	0	0	0	20210929
Col-0	mock	total	3	3	0	0	0	20210929
rbohD	mock	total	1	3	0	0	0	20210929
rbohD	mock	total	1	3	0	0	0	20210929
rbohD	mock	total	1	3	0	0	0	20210929
rbohD	mock	total	2	3	0	0	0	20210929
rbohD	mock	total	2	3	0	0	0	20210929
rbohD	mock	total	2	3	0	0	0	20210929
rbohD	mock	total	3	3	0	0	0	20210929
rbohD	mock	total	3	3	0	0	0	20210929
rbohD	mock	total	3	3	0	0	0	20210929
Col-0	L148	endophytic	1	3	115	625	2.79657	20210929
Col-0	L148	endophytic	1	3	26	142.857	2.15793	20210929
Col-0	L148	endophytic	1	3	1140	6867.47	3.83686	20210929
Col-0	L148	endophytic	2	3	0	0	0	20210929
Col-0	L148	endophytic	2	3	210	1220.93	3.08705	20210929
Col-0	L148	endophytic	2	3	1	5.43478	0.808534	20210929
Col-0	L148	endophytic	3	3	4	35.7143	1.56484	20210929
Col-0	L148	endophytic	3	3	65	541.667	2.73453	20210929
Col-0	L148	endophytic	3	3	8	51.2821	1.71835	20210929
rbohD	L148	endophytic	1	3	8850	113462	5.05485	20210929
rbohD	L148	endophytic	1	3	1185	12606.4	4.10062	20210929
rbohD	L148	endophytic	1	3	60500	1.00833e+06	6.0036	20210929
rbohD	L148	endophytic	2	3	123	1060.34	3.02586	20210929
rbohD	L148	endophytic	2	3	4000	18348.6	4.26363	20210929
rbohD	L148	endophytic	2	3	53.5	232.609	2.36849	20210929
rbohD	L148	endophytic	3	3	31.5	335.106	2.52648	20210929
rbohD	L148	endophytic	3	3	43	383.929	2.58538	20210929
rbohD	L148	endophytic	3	3	3500	38043.5	4.58029	20210929
Col-0	mock	endophytic	1	3	0	0	0	20210929
Col-0	mock	endophytic	1	3	0	0	0	20210929
Col-0	mock	endophytic	1	3	0	0	0	20210929
Col-0	mock	endophytic	2	3	0	0	0	20210929
Col-0	mock	endophytic	2	3	0	0	0	20210929
Col-0	mock	endophytic	2	3	0	0	0	20210929
Col-0	mock	endophytic	3	3	0	0	0	20210929
Col-0	mock	endophytic	3	3	0	0	0	20210929
Col-0	mock	endophytic	3	3	0	0	0	20210929
rbohD	mock	endophytic	1	3	0	0	0	20210929
rbohD	mock	endophytic	1	3	0	0	0	20210929
rbohD	mock	endophytic	1	3	0	0	0	20210929
rbohD	mock	endophytic	2	3	0	0	0	20210929
rbohD	mock	endophytic	2	3	0	0	0	20210929
rbohD	mock	endophytic	2	3	0	0	0	20210929
rbohD	mock	endophytic	3	3	0	0	0	20210929
rbohD	mock	endophytic	3	3	0	0	0	20210929
rbohD	mock	endophytic	3	3	0	0	0	20210929
Col-0	L148	endophytic	1	0	0	0	0	20210929
rbohD	L148	endophytic	1	0	0	0	0	20210929
Col-0	mock	endophytic	1	0	0	0	0	20210929
rbohD	mock	endophytic	1	0	0	0	0	20210929
Col-0	L148	endophytic	2	0	0	0	0	20210929
rbohD	L148	endophytic	2	0	0	0	0	20210929
Col-0	mock	endophytic	2	0	0	0	0	20210929
rbohD	mock	endophytic	2	0	0	0	0	20210929
Col-0	L148	total	1	0	105	603.448	2.78136	20220303
Col-0	L148	total	2	0	105	1458.33	3.16415	20220303
Col-0	L148	total	3	0	575	3382.35	3.52935	20220303
Col-0	L148	total	4	0	140	1228.07	3.08958	20220303
Col-0	L148	total	5	0	330	4125	3.61553	20220303
Col-0	L148	total	6	0	385	3850	3.58557	20220303
rbohD	L148	total	1	0	195	1875	3.27323	20220303
rbohD	L148	total	2	0	205	1680.33	3.22565	20220303
rbohD	L148	total	3	0	295	2201.49	3.34291	20220303
rbohD	L148	total	4	0	65	507.812	2.70656	20220303
rbohD	L148	total	5	0	125	1157.41	3.06386	20220303
rbohD	L148	total	6	0	985	5184.21	3.71477	20220303
Col-0	mock	total	1	0	0	0	0	20220303
Col-0	mock	total	2	0	0	0	0	20220303
Col-0	mock	total	3	0	0	0	0	20220303
Col-0	mock	total	4	0	0	0	0	20220303
Col-0	mock	total	5	0	0	0	0	20220303
Col-0	mock	total	6	0	0	0	0	20220303
rbohD	mock	total	1	0	0	0	0	20220303
rbohD	mock	total	2	0	0	0	0	20220303
rbohD	mock	total	3	0	0	0	0	20220303
rbohD	mock	total	4	0	0	0	0	20220303
rbohD	mock	total	5	0	0	0	0	20220303
rbohD	mock	total	6	0	0	0	0	20220303
Col-0	L148	total	1	3	120000	1.09091e+06	6.03779	20220303
Col-0	L148	total	2	3	505000	4.95098e+06	6.69469	20220303
Col-0	L148	total	3	3	1060000	1.06e+07	7.02531	20220303
Col-0	L148	total	4	3	135000	1.82432e+06	6.2611	20220303
Col-0	L148	total	5	3	275000	2.86458e+06	6.45706	20220303
Col-0	L148	total	6	3	260000	2.54902e+06	6.40637	20220303
Col-0	L148	endophytic	1	3	16.5	150	2.17898	20220303
Col-0	L148	endophytic	2	3	8.5	72.0339	1.86352	20220303
Col-0	L148	endophytic	3	3	31.5	228.261	2.36033	20220303
Col-0	L148	endophytic	4	3	48.5	551.136	2.74205	20220303
Col-0	L148	endophytic	5	3	28.5	431.818	2.63631	20220303
Col-0	L148	endophytic	6	3	26.5	348.684	2.54368	20220303
rbohD	L148	total	1	3	6100000	4.35714e+07	7.6392	20220303
rbohD	L148	total	2	3	25000000	1.16822e+08	8.06753	20220303
rbohD	L148	total	3	3	8000000	1.11111e+08	8.04576	20220303
rbohD	L148	total	4	3	25000000	1.89394e+08	8.27737	20220303
rbohD	L148	total	5	3	235000	2.25962e+06	6.35403	20220303
rbohD	L148	total	6	3	25000000	2.04918e+08	8.31158	20220303
rbohD	L148	endophytic	1	3	355	4034.09	3.60585	20220303
rbohD	L148	endophytic	2	3	460	3965.52	3.59841	20220303
rbohD	L148	endophytic	3	3	2750	22916.7	4.36017	20220303
rbohD	L148	endophytic	4	3	380	4523.81	3.6556	20220303
rbohD	L148	endophytic	5	3	140	1272.73	3.10508	20220303
rbohD	L148	endophytic	6	3	NA	NA	NA	20220303
Col-0	mock	total	1	3	0	0	0	20220303
Col-0	mock	total	2	3	0	0	0	20220303
Col-0	mock	total	3	3	0	0	0	20220303
Col-0	mock	total	4	3	0	0	0	20220303
Col-0	mock	total	5	3	0	0	0	20220303
Col-0	mock	total	6	3	0	0	0	20220303
Col-0	mock	endophytic	1	3	0	0	0	20220303
Col-0	mock	endophytic	2	3	0	0	0	20220303
Col-0	mock	endophytic	3	3	0	0	0	20220303
Col-0	mock	endophytic	4	3	0	0	0	20220303
Col-0	mock	endophytic	5	3	0	0	0	20220303
Col-0	mock	endophytic	6	3	0	0	0	20220303
rbohD	mock	total	1	3	0	0	0	20220303
rbohD	mock	total	2	3	0	0	0	20220303
rbohD	mock	total	3	3	0	0	0	20220303
rbohD	mock	total	4	3	0	0	0	20220303
rbohD	mock	total	5	3	0	0	0	20220303
rbohD	mock	total	6	3	0	0	0	20220303
rbohD	mock	endophytic	1	3	0	0	0	20220303
rbohD	mock	endophytic	2	3	0	0	0	20220303
rbohD	mock	endophytic	3	3	0	0	0	20220303
rbohD	mock	endophytic	4	3	0	0	0	20220303
rbohD	mock	endophytic	5	3	0	0	0	20220303
rbohD	mock	endophytic	6	3	0	0	0	20220303
Col-0	L148	endophytic	1	0	0	0	0	20220303
Col-0	L148	endophytic	2	0	0	0	0	20220303
Col-0	L148	endophytic	3	0	0	0	0	20220303
Col-0	L148	endophytic	4	0	0	0	0	20220303
Col-0	L148	endophytic	5	0	0	0	0	20220303
Col-0	L148	endophytic	6	0	0	0	0	20220303
rbohD	L148	endophytic	1	0	0	0	0	20220303
rbohD	L148	endophytic	2	0	0	0	0	20220303
rbohD	L148	endophytic	3	0	0	0	0	20220303
rbohD	L148	endophytic	4	0	0	0	0	20220303
rbohD	L148	endophytic	5	0	0	0	0	20220303
rbohD	L148	endophytic	6	0	0	0	0	20220303
Col-0	mock	endophytic	1	0	0	0	0	20220303
Col-0	mock	endophytic	2	0	0	0	0	20220303
Col-0	mock	endophytic	3	0	0	0	0	20220303
Col-0	mock	endophytic	4	0	0	0	0	20220303
Col-0	mock	endophytic	5	0	0	0	0	20220303
Col-0	mock	endophytic	6	0	0	0	0	20220303
rbohD	mock	endophytic	1	0	0	0	0	20220303
rbohD	mock	endophytic	2	0	0	0	0	20220303
rbohD	mock	endophytic	3	0	0	0	0	20220303
rbohD	mock	endophytic	4	0	0	0	0	20220303
rbohD	mock	endophytic	5	0	0	0	0	20220303
rbohD	mock	endophytic	6	0	0	0	0	20220303
Col-0	L148	total	1	0	270	3292.68	3.51768	20220301
Col-0	L148	total	2	0	425	2623.46	3.41904	20220301
Col-0	L148	total	3	0	120	1276.6	3.10639	20220301
Col-0	L148	total	4	0	285	2035.71	3.30893	20220301
Col-0	L148	total	5	0	230	3026.32	3.48106	20220301
Col-0	L148	total	6	0	45	300	2.47857	20220301
rbohD	L148	total	1	0	455	4292.45	3.63281	20220301
rbohD	L148	total	2	0	255	3541.67	3.54933	20220301
rbohD	L148	total	3	0	110	1122.45	3.05055	20220301
rbohD	L148	total	4	0	205	2135.42	3.32969	20220301
rbohD	L148	total	5	0	195	1950	3.29026	20220301
rbohD	L148	total	6	0	120	1016.95	3.00773	20220301
Col-0	mock	total	1	0	0	0	0	20220301
Col-0	mock	total	2	0	0	0	0	20220301
Col-0	mock	total	3	0	0	0	0	20220301
Col-0	mock	total	4	0	0	0	0	20220301
Col-0	mock	total	5	0	0	0	0	20220301
Col-0	mock	total	6	0	0	0	0	20220301
rbohD	mock	total	1	0	0	0	0	20220301
rbohD	mock	total	2	0	0	0	0	20220301
rbohD	mock	total	3	0	0	0	0	20220301
rbohD	mock	total	4	0	0	0	0	20220301
rbohD	mock	total	5	0	0	0	0	20220301
rbohD	mock	total	6	0	0	0	0	20220301
Col-0	L148	total	1	3	175000	1.26812e+06	6.10316	20220301
Col-0	L148	total	2	3	160000	1.35593e+06	6.13224	20220301
Col-0	L148	total	3	3	6200000	2.92453e+07	7.46606	20220301
Col-0	L148	total	4	3	2100000	1.84211e+07	7.26531	20220301
Col-0	L148	total	5	3	30000	405405	5.60789	20220301
Col-0	L148	total	6	3	6200000	4.55882e+07	7.65885	20220301
Col-0	L148	endophytic	1	3	1	5.43478	0.808534	20220301
Col-0	L148	endophytic	2	3	0	0	0	20220301
Col-0	L148	endophytic	3	3	1	8.19672	0.963633	20220301
Col-0	L148	endophytic	4	3	7	48.6111	1.69558	20220301
Col-0	L148	endophytic	5	3	0	0	0	20220301
Col-0	L148	endophytic	6	3	NA	NA	NA	20220301
rbohD	L148	total	1	3	400000	3.63636e+06	6.56067	20220301
rbohD	L148	total	2	3	14700000	1.26724e+08	8.10286	20220301
rbohD	L148	total	3	3	11900000	1.08182e+08	8.03415	20220301
rbohD	L148	total	4	3	4500000	2.41935e+07	7.3837	20220301
rbohD	L148	total	5	3	2400000	2.44898e+07	7.38899	20220301
rbohD	L148	total	6	3	900000	6.71642e+06	6.82714	20220301
rbohD	L148	endophytic	1	3	0	0	0	20220301
rbohD	L148	endophytic	2	3	NA	NA	NA	20220301
rbohD	L148	endophytic	3	3	190	1319.44	3.12072	20220301
rbohD	L148	endophytic	4	3	5.5	39.2857	1.60515	20220301
rbohD	L148	endophytic	5	3	120	895.522	2.95256	20220301
rbohD	L148	endophytic	6	3	6	40	1.61278	20220301
Col-0	mock	total	1	3	0	0	0	20220301
Col-0	mock	total	2	3	0	0	0	20220301
Col-0	mock	total	3	3	0	0	0	20220301
Col-0	mock	total	4	3	0	0	0	20220301
Col-0	mock	total	5	3	0	0	0	20220301
Col-0	mock	total	6	3	0	0	0	20220301
Col-0	mock	endophytic	1	3	0	0	0	20220301
Col-0	mock	endophytic	2	3	0	0	0	20220301
Col-0	mock	endophytic	3	3	0	0	0	20220301
Col-0	mock	endophytic	4	3	0	0	0	20220301
Col-0	mock	endophytic	5	3	0	0	0	20220301
Col-0	mock	endophytic	6	3	0	0	0	20220301
rbohD	mock	total	1	3	0	0	0	20220301
rbohD	mock	total	2	3	0	0	0	20220301
rbohD	mock	total	3	3	0	0	0	20220301
rbohD	mock	total	4	3	0	0	0	20220301
rbohD	mock	total	5	3	0	0	0	20220301
rbohD	mock	total	6	3	0	0	0	20220301
rbohD	mock	endophytic	1	3	0	0	0	20220301
rbohD	mock	endophytic	2	3	0	0	0	20220301
rbohD	mock	endophytic	3	3	0	0	0	20220301
rbohD	mock	endophytic	4	3	0	0	0	20220301
rbohD	mock	endophytic	5	3	0	0	0	20220301
rbohD	mock	endophytic	6	3	0	0	0	20220301
Col-0	L148	endophytic	1	0	0	0	0	20220301
Col-0	L148	endophytic	2	0	0	0	0	20220301
Col-0	L148	endophytic	3	0	0	0	0	20220301
Col-0	L148	endophytic	4	0	0	0	0	20220301
Col-0	L148	endophytic	5	0	0	0	0	20220301
Col-0	L148	endophytic	6	0	0	0	0	20220301
rbohD	L148	endophytic	1	0	0	0	0	20220301
rbohD	L148	endophytic	2	0	0	0	0	20220301
rbohD	L148	endophytic	3	0	0	0	0	20220301
rbohD	L148	endophytic	4	0	0	0	0	20220301
rbohD	L148	endophytic	5	0	0	0	0	20220301
rbohD	L148	endophytic	6	0	0	0	0	20220301
Col-0	mock	endophytic	1	0	0	0	0	20220301
Col-0	mock	endophytic	2	0	0	0	0	20220301
Col-0	mock	endophytic	3	0	0	0	0	20220301
Col-0	mock	endophytic	4	0	0	0	0	20220301
Col-0	mock	endophytic	5	0	0	0	0	20220301
Col-0	mock	endophytic	6	0	0	0	0	20220301
rbohD	mock	endophytic	1	0	0	0	0	20220301
rbohD	mock	endophytic	2	0	0	0	0	20220301
rbohD	mock	endophytic	3	0	0	0	0	20220301
rbohD	mock	endophytic	4	0	0	0	0	20220301
rbohD	mock	endophytic	5	0	0	0	0	20220301
rbohD	mock	endophytic	6	0	0	0	0	20220301

## Sheet: Fig3c
mutant_code	slope_TSB	groups	logFC	col	trait	trait1	test
P10G1	0.232889	a	0.205553	firebrick	growthrate_TSB	μ_TSB	LSD
P9H10	0.232169	a	0.204209	firebrick	growthrate_TSB	μ_TSB	LSD
P6C2	0.230556	ab	0.201181	firebrick	growthrate_TSB	μ_TSB	LSD
P39C2	0.221724	abc	0.184217	firebrick	growthrate_TSB	μ_TSB	LSD
P27F12	0.221428	abcd	0.183636	firebrick	growthrate_TSB	μ_TSB	LSD
P50G6	0.218065	abcde	0.176989	firebrick	growthrate_TSB	μ_TSB	LSD
P57D4	0.215831	abcdef	0.172518	firebrick	growthrate_TSB	μ_TSB	LSD
P16F3	0.215271	abcdefg	0.17139	firebrick	growthrate_TSB	μ_TSB	LSD
P62E1	0.212374	abcdefgh	0.165506	firebrick	growthrate_TSB	μ_TSB	LSD
P18C6	0.212068	abcdefghi	0.164879	firebrick	growthrate_TSB	μ_TSB	LSD
P58C10	0.20529	abcdefghij	0.150771	firebrick	growthrate_TSB	μ_TSB	LSD
P24F6	0.204723	abcdefghijk	0.14957	firebrick	growthrate_TSB	μ_TSB	LSD
P51B5	0.203345	abcdefghijkl	0.146638	firebrick	growthrate_TSB	μ_TSB	LSD
P64E5	0.203198	abcdefghijkl	0.146324	firebrick	growthrate_TSB	μ_TSB	LSD
P35B11	0.201686	abcdefghijklm	0.14308	firebrick	growthrate_TSB	μ_TSB	LSD
P18H4	0.201577	abcdefghijklmn	0.142845	firebrick	growthrate_TSB	μ_TSB	LSD
P55G8	0.199241	abcdefghijklmno	0.137783	firebrick	growthrate_TSB	μ_TSB	LSD
P13G8	0.198061	abcdefghijklmnop	0.135204	firebrick	growthrate_TSB	μ_TSB	LSD
P18D2	0.195302	abcdefghijklmnopq	0.12911	firebrick	growthrate_TSB	μ_TSB	LSD
P48C6	0.194876	abcdefghijklmnopqr	0.128162	firebrick	growthrate_TSB	μ_TSB	LSD
P11E11	0.194332	abcdefghijklmnopqrs	0.126949	firebrick	growthrate_TSB	μ_TSB	LSD
P25F5	0.19311	abcdefghijklmnopqrst	0.124209	firebrick	growthrate_TSB	μ_TSB	LSD
P27G12	0.191339	abcdefghijklmnopqrstu	0.120207	firebrick	growthrate_TSB	μ_TSB	LSD
P18G11	0.191135	abcdefghijklmnopqrstu	0.119744	firebrick	growthrate_TSB	μ_TSB	LSD
P24G12	0.189238	abcdefghijklmnopqrstu	0.115412	firebrick	growthrate_TSB	μ_TSB	LSD
P54E9	0.18899	abcdefghijklmnopqrstu	0.114842	firebrick	growthrate_TSB	μ_TSB	LSD
P10D7	0.186929	abcdefghijklmnopqrstu	0.11008	firebrick	growthrate_TSB	μ_TSB	LSD
P24A9	0.186825	abcdefghijklmnopqrstu	0.109838	firebrick	growthrate_TSB	μ_TSB	LSD
P7G9	0.186165	abcdefghijklmnopqrstu	0.108303	firebrick	growthrate_TSB	μ_TSB	LSD
P10G7	0.186158	abcdefghijklmnopqrstu	0.108285	firebrick	growthrate_TSB	μ_TSB	LSD
P6A1	0.183862	bcdefghijklmnopqrstu	0.102895	firebrick	growthrate_TSB	μ_TSB	LSD
P50F7	0.183817	bcdefghijklmnopqrstu	0.10279	firebrick	growthrate_TSB	μ_TSB	LSD
P71F7	0.183305	cdefghijklmnopqrstu	0.101578	firebrick	growthrate_TSB	μ_TSB	LSD
P63H7	0.182981	cdefghijklmnopqrstu	0.100811	firebrick	growthrate_TSB	μ_TSB	LSD
P18H7	0.182802	cdefghijklmnopqrstu	0.100385	firebrick	growthrate_TSB	μ_TSB	LSD
P34B12	0.182005	cdefghijklmnopqrstu	0.098487	firebrick	growthrate_TSB	μ_TSB	LSD
P31D5	0.18113	cdefghijklmnopqrstu	0.0963932	firebrick	growthrate_TSB	μ_TSB	LSD
P26B3	0.180445	cdefghijklmnopqrstu	0.0947486	firebrick	growthrate_TSB	μ_TSB	LSD
P73C10	0.179034	cdefghijklmnopqrstu	0.0913384	firebrick	growthrate_TSB	μ_TSB	LSD
P3H2	0.178769	cdefghijklmnopqrstuv	0.0906958	grey	growthrate_TSB	μ_TSB	LSD
P47B5	0.178357	cdefghijklmnopqrstuvw	0.0896942	grey	growthrate_TSB	μ_TSB	LSD
P68B4	0.178298	cdefghijklmnopqrstuvw	0.0895515	grey	growthrate_TSB	μ_TSB	LSD
P53C11	0.177076	cdefghijklmnopqrstuvw	0.0865627	grey	growthrate_TSB	μ_TSB	LSD
P35A4	0.176774	cdefghijklmnopqrstuvw	0.0858225	grey	growthrate_TSB	μ_TSB	LSD
P39D8	0.176523	cdefghijklmnopqrstuvw	0.0852044	grey	growthrate_TSB	μ_TSB	LSD
P24H10	0.175218	cdefghijklmnopqrstuvw	0.0819815	grey	growthrate_TSB	μ_TSB	LSD
P65C6	0.175187	cdefghijklmnopqrstuvw	0.0819064	grey	growthrate_TSB	μ_TSB	LSD
P24D6	0.174896	cdefghijklmnopqrstuvw	0.0811831	grey	growthrate_TSB	μ_TSB	LSD
P49C9	0.174728	cdefghijklmnopqrstuvw	0.0807673	grey	growthrate_TSB	μ_TSB	LSD
P40A5	0.174636	defghijklmnopqrstuvw	0.0805382	grey	growthrate_TSB	μ_TSB	LSD
P59D4	0.174459	defghijklmnopqrstuvw	0.0800966	grey	growthrate_TSB	μ_TSB	LSD
P14G9	0.174457	defghijklmnopqrstuvw	0.0800931	grey	growthrate_TSB	μ_TSB	LSD
P19D8	0.174355	efghijklmnopqrstuvw	0.0798378	grey	growthrate_TSB	μ_TSB	LSD
P39E2	0.174342	efghijklmnopqrstuvw	0.0798066	grey	growthrate_TSB	μ_TSB	LSD
P13B4	0.174092	efghijklmnopqrstuvw	0.0791835	grey	growthrate_TSB	μ_TSB	LSD
P40B3	0.17377	efghijklmnopqrstuvw	0.078379	grey	growthrate_TSB	μ_TSB	LSD
P56A7	0.17355	efghijklmnopqrstuvw	0.0778281	grey	growthrate_TSB	μ_TSB	LSD
P30A1	0.173228	efghijklmnopqrstuvwx	0.0770209	grey	growthrate_TSB	μ_TSB	LSD
P67E1	0.172545	efghijklmnopqrstuvwx	0.0753062	grey	growthrate_TSB	μ_TSB	LSD
P22F7	0.172518	efghijklmnopqrstuvwx	0.0752389	grey	growthrate_TSB	μ_TSB	LSD
P39G1	0.172312	efghijklmnopqrstuvwx	0.0747201	grey	growthrate_TSB	μ_TSB	LSD
P40A3	0.172186	efghijklmnopqrstuvwx	0.0744013	grey	growthrate_TSB	μ_TSB	LSD
P58F6	0.171692	efghijklmnopqrstuvwxy	0.0731532	grey	growthrate_TSB	μ_TSB	LSD
P63E10	0.171426	efghijklmnopqrstuvwxy	0.0724805	grey	growthrate_TSB	μ_TSB	LSD
P11G6	0.171301	efghijklmnopqrstuvwxy	0.0721629	grey	growthrate_TSB	μ_TSB	LSD
P36A5	0.169882	fghijklmnopqrstuvwxyz	0.0685514	grey	growthrate_TSB	μ_TSB	LSD
P56D4	0.16975	fghijklmnopqrstuvwxyz	0.068213	grey	growthrate_TSB	μ_TSB	LSD
P60C10	0.169506	fghijklmnopqrstuvwxyz	0.0675877	grey	growthrate_TSB	μ_TSB	LSD
P35H6	0.16859	ghijklmnopqrstuvwxyz	0.0652364	grey	growthrate_TSB	μ_TSB	LSD
P5D2	0.16811	hijklmnopqrstuvwxyzA	0.0639972	grey	growthrate_TSB	μ_TSB	LSD
P58G12	0.167774	hijklmnopqrstuvwxyzA	0.0631278	grey	growthrate_TSB	μ_TSB	LSD
P49A9	0.167701	hijklmnopqrstuvwxyzA	0.0629405	grey	growthrate_TSB	μ_TSB	LSD
P44F5	0.167639	hijklmnopqrstuvwxyzA	0.0627782	grey	growthrate_TSB	μ_TSB	LSD
P25H1	0.167361	hijklmnopqrstuvwxyzAB	0.0620578	grey	growthrate_TSB	μ_TSB	LSD
P16G5	0.167024	hijklmnopqrstuvwxyzAB	0.0611835	grey	growthrate_TSB	μ_TSB	LSD
P15A7	0.166822	hijklmnopqrstuvwxyzAB	0.0606582	grey	growthrate_TSB	μ_TSB	LSD
P6G12	0.166265	hijklmnopqrstuvwxyzAB	0.0592036	grey	growthrate_TSB	μ_TSB	LSD
P43D4	0.166186	hijklmnopqrstuvwxyzAB	0.0589986	grey	growthrate_TSB	μ_TSB	LSD
P30E12	0.16592	hijklmnopqrstuvwxyzAB	0.0583014	grey	growthrate_TSB	μ_TSB	LSD
P5B4	0.165579	hijklmnopqrstuvwxyzAB	0.057409	grey	growthrate_TSB	μ_TSB	LSD
P55D11	0.165543	hijklmnopqrstuvwxyzAB	0.0573151	grey	growthrate_TSB	μ_TSB	LSD
P43C6	0.165241	ijklmnopqrstuvwxyzAB	0.0565204	grey	growthrate_TSB	μ_TSB	LSD
P11H7	0.165219	ijklmnopqrstuvwxyzAB	0.0564638	grey	growthrate_TSB	μ_TSB	LSD
P25H4	0.165166	ijklmnopqrstuvwxyzAB	0.0563237	grey	growthrate_TSB	μ_TSB	LSD
P63E7	0.164902	jklmnopqrstuvwxyzAB	0.0556307	grey	growthrate_TSB	μ_TSB	LSD
P44E11	0.164407	jklmnopqrstuvwxyzAB	0.0543232	grey	growthrate_TSB	μ_TSB	LSD
P58H10	0.164124	jklmnopqrstuvwxyzABC	0.0535752	grey	growthrate_TSB	μ_TSB	LSD
P13A12	0.164086	jklmnopqrstuvwxyzABC	0.0534741	grey	growthrate_TSB	μ_TSB	LSD
P62C7	0.163973	jklmnopqrstuvwxyzABC	0.0531768	grey	growthrate_TSB	μ_TSB	LSD
P54G3	0.163943	jklmnopqrstuvwxyzABC	0.0530971	grey	growthrate_TSB	μ_TSB	LSD
P63G10	0.163537	jklmnopqrstuvwxyzABC	0.0520187	grey	growthrate_TSB	μ_TSB	LSD
P43E9	0.16348	jklmnopqrstuvwxyzABC	0.0518677	grey	growthrate_TSB	μ_TSB	LSD
P13G11	0.163175	jklmnopqrstuvwxyzABC	0.051057	grey	growthrate_TSB	μ_TSB	LSD
P35C4	0.162798	jklmnopqrstuvwxyzABC	0.050053	grey	growthrate_TSB	μ_TSB	LSD
P65A7	0.162703	jklmnopqrstuvwxyzABC	0.0497981	grey	growthrate_TSB	μ_TSB	LSD
P64B6	0.16261	jklmnopqrstuvwxyzABC	0.0495502	grey	growthrate_TSB	μ_TSB	LSD
P58B6	0.162344	jklmnopqrstuvwxyzABC	0.0488392	grey	growthrate_TSB	μ_TSB	LSD
P4G4	0.16211	jklmnopqrstuvwxyzABC	0.0482124	grey	growthrate_TSB	μ_TSB	LSD
P68F1	0.162071	jklmnopqrstuvwxyzABC	0.0481101	grey	growthrate_TSB	μ_TSB	LSD
P21G5	0.162013	jklmnopqrstuvwxyzABC	0.047954	grey	growthrate_TSB	μ_TSB	LSD
P67A2	0.16116	jklmnopqrstuvwxyzABC	0.0456602	grey	growthrate_TSB	μ_TSB	LSD
P26A2	0.161139	jklmnopqrstuvwxyzABC	0.0456057	grey	growthrate_TSB	μ_TSB	LSD
P27B9	0.160798	jklmnopqrstuvwxyzABC	0.0446847	grey	growthrate_TSB	μ_TSB	LSD
P36A11	0.160632	jklmnopqrstuvwxyzABC	0.0442353	grey	growthrate_TSB	μ_TSB	LSD
P68D5	0.160398	jklmnopqrstuvwxyzABC	0.0436027	grey	growthrate_TSB	μ_TSB	LSD
P7F4	0.160379	jklmnopqrstuvwxyzABC	0.0435516	grey	growthrate_TSB	μ_TSB	LSD
P14G12	0.159935	jklmnopqrstuvwxyzABCD	0.0423483	grey	growthrate_TSB	μ_TSB	LSD
P31E10	0.159831	jklmnopqrstuvwxyzABCD	0.0420638	grey	growthrate_TSB	μ_TSB	LSD
P6C12	0.159731	jklmnopqrstuvwxyzABCD	0.0417934	grey	growthrate_TSB	μ_TSB	LSD
P64B11	0.1597	jklmnopqrstuvwxyzABCD	0.0417075	grey	growthrate_TSB	μ_TSB	LSD
P45C2	0.159684	jklmnopqrstuvwxyzABCD	0.0416639	grey	growthrate_TSB	μ_TSB	LSD
P74B4	0.159645	jklmnopqrstuvwxyzABCD	0.0415579	grey	growthrate_TSB	μ_TSB	LSD
P54F11	0.159183	jklmnopqrstuvwxyzABCD	0.0403003	grey	growthrate_TSB	μ_TSB	LSD
P63H1	0.159085	jklmnopqrstuvwxyzABCD	0.040034	grey	growthrate_TSB	μ_TSB	LSD
P64A1	0.159026	jklmnopqrstuvwxyzABCD	0.0398724	grey	growthrate_TSB	μ_TSB	LSD
P64A4	0.158785	jklmnopqrstuvwxyzABCD	0.0392132	grey	growthrate_TSB	μ_TSB	LSD
P3A12	0.158741	jklmnopqrstuvwxyzABCD	0.039093	grey	growthrate_TSB	μ_TSB	LSD
P17F5	0.158716	jklmnopqrstuvwxyzABCD	0.0390233	grey	growthrate_TSB	μ_TSB	LSD
P30F11	0.158677	jklmnopqrstuvwxyzABCD	0.0389181	grey	growthrate_TSB	μ_TSB	LSD
P33C1	0.158563	jklmnopqrstuvwxyzABCD	0.0386058	grey	growthrate_TSB	μ_TSB	LSD
P50B6	0.158018	klmnopqrstuvwxyzABCD	0.0371109	grey	growthrate_TSB	μ_TSB	LSD
P52F2	0.157792	klmnopqrstuvwxyzABCD	0.0364891	grey	growthrate_TSB	μ_TSB	LSD
P65D7	0.15777	klmnopqrstuvwxyzABCD	0.0364292	grey	growthrate_TSB	μ_TSB	LSD
P3D1	0.157579	lmnopqrstuvwxyzABCD	0.0359031	grey	growthrate_TSB	μ_TSB	LSD
P7A6	0.157554	lmnopqrstuvwxyzABCD	0.0358342	grey	growthrate_TSB	μ_TSB	LSD
P36A10	0.15733	lmnopqrstuvwxyzABCD	0.0352163	grey	growthrate_TSB	μ_TSB	LSD
P40G12	0.157117	lmnopqrstuvwxyzABCD	0.0346273	grey	growthrate_TSB	μ_TSB	LSD
P64C8	0.156911	lmnopqrstuvwxyzABCD	0.0340584	grey	growthrate_TSB	μ_TSB	LSD
P17D7	0.156555	lmnopqrstuvwxyzABCD	0.0330717	grey	growthrate_TSB	μ_TSB	LSD
P21F1	0.156526	lmnopqrstuvwxyzABCD	0.0329901	grey	growthrate_TSB	μ_TSB	LSD
P60D6	0.155767	mnopqrstuvwxyzABCD	0.0308806	grey	growthrate_TSB	μ_TSB	LSD
P35G12	0.15569	mnopqrstuvwxyzABCD	0.0306638	grey	growthrate_TSB	μ_TSB	LSD
P42E6	0.154733	mnopqrstuvwxyzABCDE	0.0279864	grey	growthrate_TSB	μ_TSB	LSD
P21D6	0.154572	nopqrstuvwxyzABCDE	0.0275342	grey	growthrate_TSB	μ_TSB	LSD
P57H9	0.154421	opqrstuvwxyzABCDE	0.0271093	grey	growthrate_TSB	μ_TSB	LSD
P33C8	0.153879	opqrstuvwxyzABCDE	0.025582	grey	growthrate_TSB	μ_TSB	LSD
P36D1	0.153845	opqrstuvwxyzABCDE	0.0254871	grey	growthrate_TSB	μ_TSB	LSD
P11A11	0.153653	opqrstuvwxyzABCDE	0.0249437	grey	growthrate_TSB	μ_TSB	LSD
P55A11	0.153226	opqrstuvwxyzABCDE	0.0237374	grey	growthrate_TSB	μ_TSB	LSD
P47A10	0.152807	opqrstuvwxyzABCDE	0.0225469	grey	growthrate_TSB	μ_TSB	LSD
P67F3	0.15185	pqrstuvwxyzABCDE	0.0198199	grey	growthrate_TSB	μ_TSB	LSD
P19D6	0.151595	pqrstuvwxyzABCDE	0.0190901	grey	growthrate_TSB	μ_TSB	LSD
P71A6	0.151561	pqrstuvwxyzABCDE	0.0189912	grey	growthrate_TSB	μ_TSB	LSD
P55D10	0.151514	pqrstuvwxyzABCDE	0.0188555	grey	growthrate_TSB	μ_TSB	LSD
P16A8	0.151449	pqrstuvwxyzABCDE	0.0186698	grey	growthrate_TSB	μ_TSB	LSD
P13F5	0.150619	qrstuvwxyzABCDE	0.0162843	grey	growthrate_TSB	μ_TSB	LSD
P17F1	0.150588	qrstuvwxyzABCDE	0.0161934	grey	growthrate_TSB	μ_TSB	LSD
P33F3	0.150103	qrstuvwxyzABCDE	0.0147932	grey	growthrate_TSB	μ_TSB	LSD
P20G8	0.149655	qrstuvwxyzABCDE	0.0134942	grey	growthrate_TSB	μ_TSB	LSD
P72E2	0.149624	qrstuvwxyzABCDE	0.0134059	grey	growthrate_TSB	μ_TSB	LSD
P14A5	0.149415	qrstuvwxyzABCDE	0.0127973	grey	growthrate_TSB	μ_TSB	LSD
P19C6	0.148792	qrstuvwxyzABCDE	0.0109835	grey	growthrate_TSB	μ_TSB	LSD
P42C5	0.148474	qrstuvwxyzABCDE	0.0100538	grey	growthrate_TSB	μ_TSB	LSD
P2A5	0.148257	rstuvwxyzABCDE	0.0094203	grey	growthrate_TSB	μ_TSB	LSD
P69C6	0.148163	rstuvwxyzABCDE	0.00914446	grey	growthrate_TSB	μ_TSB	LSD
P56C10	0.147673	stuvwxyzABCDE	0.00770399	grey	growthrate_TSB	μ_TSB	LSD
P12E8	0.147554	stuvwxyzABCDE	0.00735402	grey	growthrate_TSB	μ_TSB	LSD
P54H4	0.146841	tuvwxyzABCDE	0.00524977	grey	growthrate_TSB	μ_TSB	LSD
P40F6	0.145754	uvwxyzABCDE	0.00202284	grey	growthrate_TSB	μ_TSB	LSD
P25H10	0.145525	uvwxyzABCDE	0.00134024	grey	growthrate_TSB	μ_TSB	LSD
P46B5	0.145403	uvwxyzABCDE	0.000978593	grey	growthrate_TSB	μ_TSB	LSD
P7G12	0.145337	uvwxyzABCDE	0.000780492	grey	growthrate_TSB	μ_TSB	LSD
L148	0.145076	vwxyzABCDE	0	grey	growthrate_TSB	μ_TSB	LSD
P50H3	0.144811	vwxyzABCDE	-0.000793762	grey	growthrate_TSB	μ_TSB	LSD
P12A8	0.144653	vwxyzABCDE	-0.00127016	grey	growthrate_TSB	μ_TSB	LSD
P67C11	0.143769	vwxyzABCDE	-0.00393086	grey	growthrate_TSB	μ_TSB	LSD
P24H8	0.143732	vwxyzABCDE	-0.00404263	grey	growthrate_TSB	μ_TSB	LSD
P47G6	0.143379	vwxyzABCDE	-0.0051102	grey	growthrate_TSB	μ_TSB	LSD
P10C7	0.143347	vwxyzABCDE	-0.00520759	grey	growthrate_TSB	μ_TSB	LSD
P10E6	0.142946	vwxyzABCDE	-0.00642305	grey	growthrate_TSB	μ_TSB	LSD
P65A1	0.142942	vwxyzABCDE	-0.00643659	grey	growthrate_TSB	μ_TSB	LSD
P9E12	0.142929	vwxyzABCDE	-0.0064751	grey	growthrate_TSB	μ_TSB	LSD
P4C6	0.142469	vwxyzABCDE	-0.00787654	grey	growthrate_TSB	μ_TSB	LSD
P54E11	0.142027	vwxyzABCDE	-0.00922482	grey	growthrate_TSB	μ_TSB	LSD
P72B7	0.141865	vwxyzABCDE	-0.00971988	grey	growthrate_TSB	μ_TSB	LSD
P72C5	0.141096	vwxyzABCDE	-0.0120821	grey	growthrate_TSB	μ_TSB	LSD
P47D5	0.141048	vwxyzABCDE	-0.0122294	grey	growthrate_TSB	μ_TSB	LSD
P21F2	0.140062	vwxyzABCDE	-0.015275	grey	growthrate_TSB	μ_TSB	LSD
P73C8	0.139045	vwxyzABCDE	-0.0184418	grey	growthrate_TSB	μ_TSB	LSD
P71F4	0.138718	vwxyzABCDE	-0.0194648	grey	growthrate_TSB	μ_TSB	LSD
P10H10	0.138626	vwxyzABCDE	-0.019751	grey	growthrate_TSB	μ_TSB	LSD
P22G10	0.138578	vwxyzABCDE	-0.0199025	grey	growthrate_TSB	μ_TSB	LSD
P72F9	0.138516	vwxyzABCDE	-0.0200977	grey	growthrate_TSB	μ_TSB	LSD
P58A6	0.137009	vwxyzABCDE	-0.0248472	grey	growthrate_TSB	μ_TSB	LSD
P71H9	0.13639	vwxyzABCDE	-0.0268121	grey	growthrate_TSB	μ_TSB	LSD
P3A3	0.135421	vwxyzABCDE	-0.0299096	grey	growthrate_TSB	μ_TSB	LSD
P71D8	0.134574	vwxyzABCDE	-0.0326354	grey	growthrate_TSB	μ_TSB	LSD
P67G12	0.133253	vwxyzABCDE	-0.036919	grey	growthrate_TSB	μ_TSB	LSD
P52D3	0.133238	vwxyzABCDE	-0.0369693	grey	growthrate_TSB	μ_TSB	LSD
P10E5	0.132741	vwxyzABCDE	-0.0385897	grey	growthrate_TSB	μ_TSB	LSD
P54E7	0.132736	vwxyzABCDE	-0.0386088	grey	growthrate_TSB	μ_TSB	LSD
P23C9	0.131924	vwxyzABCDE	-0.041271	grey	growthrate_TSB	μ_TSB	LSD
P71H2	0.131734	wxyzABCDE	-0.0418969	grey	growthrate_TSB	μ_TSB	LSD
P56B10	0.126443	xyzABCDE	-0.0596998	grey	growthrate_TSB	μ_TSB	LSD
P51F11	0.12488	yzABCDE	-0.0651042	grey	growthrate_TSB	μ_TSB	LSD
P54E2	0.12387	zABCDE	-0.0686302	grey	growthrate_TSB	μ_TSB	LSD
P20F9	0.121227	ABCDE	-0.077996	grey	growthrate_TSB	μ_TSB	LSD
P65E4	0.120468	BCDE	-0.0807262	grey	growthrate_TSB	μ_TSB	LSD
P13D6	0.11727	CDE	-0.0924082	grey	growthrate_TSB	μ_TSB	LSD
P71F12	0.11319	DE	-0.10779	grey	growthrate_TSB	μ_TSB	LSD
P9C1	0.108044	E	-0.127994	grey	growthrate_TSB	μ_TSB	LSD
L148	11.8618	a	0	grey	gentime_TSB	g_TSB	LSD
P9C1	6.43686	a	-0.265477	grey	gentime_TSB	g_TSB	LSD
P71F12	6.13434	a	-0.286383	grey	gentime_TSB	g_TSB	LSD
P13D6	5.91177	a	-0.302433	grey	gentime_TSB	g_TSB	LSD
P20F9	5.87164	a	-0.305391	grey	gentime_TSB	g_TSB	LSD
P65E4	5.81801	a	-0.309376	grey	gentime_TSB	g_TSB	LSD
P54E2	5.61109	a	-0.325103	grey	gentime_TSB	g_TSB	LSD
P51F11	5.55393	a	-0.32955	grey	gentime_TSB	g_TSB	LSD
P56B10	5.48555	a	-0.33493	grey	gentime_TSB	g_TSB	LSD
P71H2	5.26477	a	-0.352771	grey	gentime_TSB	g_TSB	LSD
P23C9	5.25966	a	-0.353193	grey	gentime_TSB	g_TSB	LSD
P10E5	5.23602	a	-0.355149	grey	gentime_TSB	g_TSB	LSD
P54E7	5.22316	a	-0.356217	grey	gentime_TSB	g_TSB	LSD
P67G12	5.20732	a	-0.357536	grey	gentime_TSB	g_TSB	LSD
P52D3	5.20649	a	-0.357605	grey	gentime_TSB	g_TSB	LSD
P71D8	5.19293	a	-0.358738	grey	gentime_TSB	g_TSB	LSD
P3A3	5.15022	a	-0.362324	grey	gentime_TSB	g_TSB	LSD
P21F2	5.1269	a	-0.364296	grey	gentime_TSB	g_TSB	LSD
P71H9	5.08537	a	-0.367828	grey	gentime_TSB	g_TSB	LSD
P58A6	5.06479	a	-0.369589	grey	gentime_TSB	g_TSB	LSD
P72F9	5.00529	a	-0.374722	grey	gentime_TSB	g_TSB	LSD
P22G10	5.0039	a	-0.374842	grey	gentime_TSB	g_TSB	LSD
P10H10	5.00052	a	-0.375136	grey	gentime_TSB	g_TSB	LSD
P71F4	4.99698	a	-0.375443	grey	gentime_TSB	g_TSB	LSD
P73C8	4.98507	a	-0.376479	grey	gentime_TSB	g_TSB	LSD
P47D5	4.98436	a	-0.376541	grey	gentime_TSB	g_TSB	LSD
P12A8	4.95202	a	-0.379368	grey	gentime_TSB	g_TSB	LSD
P72C5	4.92365	a	-0.381864	grey	gentime_TSB	g_TSB	LSD
P72B7	4.88768	a	-0.385048	grey	gentime_TSB	g_TSB	LSD
P54E11	4.88041	a	-0.385694	grey	gentime_TSB	g_TSB	LSD
P4C6	4.86599	a	-0.386979	grey	gentime_TSB	g_TSB	LSD
P10E6	4.86083	a	-0.387441	grey	gentime_TSB	g_TSB	LSD
P65A1	4.85456	a	-0.388001	grey	gentime_TSB	g_TSB	LSD
P9E12	4.85257	a	-0.388179	grey	gentime_TSB	g_TSB	LSD
P10C7	4.84716	a	-0.388663	grey	gentime_TSB	g_TSB	LSD
P47G6	4.83564	a	-0.389697	grey	gentime_TSB	g_TSB	LSD
P67C11	4.82413	a	-0.390731	grey	gentime_TSB	g_TSB	LSD
P24H8	4.82269	a	-0.390861	grey	gentime_TSB	g_TSB	LSD
P25H10	4.8015	a	-0.392773	grey	gentime_TSB	g_TSB	LSD
P50H3	4.79418	a	-0.393437	grey	gentime_TSB	g_TSB	LSD
P46B5	4.78041	a	-0.394685	grey	gentime_TSB	g_TSB	LSD
P7G12	4.77099	a	-0.395542	grey	gentime_TSB	g_TSB	LSD
P12E8	4.76726	a	-0.395882	grey	gentime_TSB	g_TSB	LSD
P40F6	4.75562	a	-0.396943	grey	gentime_TSB	g_TSB	LSD
P54H4	4.72554	a	-0.399699	grey	gentime_TSB	g_TSB	LSD
P2A5	4.71063	a	-0.401072	grey	gentime_TSB	g_TSB	LSD
P56C10	4.69741	a	-0.402292	grey	gentime_TSB	g_TSB	LSD
P42C5	4.69588	a	-0.402433	grey	gentime_TSB	g_TSB	LSD
P33F3	4.68742	a	-0.403216	grey	gentime_TSB	g_TSB	LSD
P20G8	4.68193	a	-0.403725	grey	gentime_TSB	g_TSB	LSD
P69C6	4.67851	a	-0.404043	grey	gentime_TSB	g_TSB	LSD
P14A5	4.66038	a	-0.405729	grey	gentime_TSB	g_TSB	LSD
P19C6	4.65977	a	-0.405787	grey	gentime_TSB	g_TSB	LSD
P13F5	4.64425	a	-0.407235	grey	gentime_TSB	g_TSB	LSD
P72E2	4.63391	a	-0.408203	grey	gentime_TSB	g_TSB	LSD
P17F1	4.60569	a	-0.410855	grey	gentime_TSB	g_TSB	LSD
P16A8	4.60147	a	-0.411254	grey	gentime_TSB	g_TSB	LSD
P55D10	4.57578	a	-0.413685	grey	gentime_TSB	g_TSB	LSD
P71A6	4.57373	a	-0.41388	grey	gentime_TSB	g_TSB	LSD
P19D6	4.57314	a	-0.413936	grey	gentime_TSB	g_TSB	LSD
P67F3	4.56559	a	-0.414653	grey	gentime_TSB	g_TSB	LSD
P47A10	4.53682	a	-0.417399	grey	gentime_TSB	g_TSB	LSD
P55A11	4.53167	a	-0.417892	grey	gentime_TSB	g_TSB	LSD
P36D1	4.52428	a	-0.418601	grey	gentime_TSB	g_TSB	LSD
P42E6	4.51707	a	-0.419293	grey	gentime_TSB	g_TSB	LSD
P11A11	4.51164	a	-0.419816	grey	gentime_TSB	g_TSB	LSD
P33C8	4.50807	a	-0.42016	grey	gentime_TSB	g_TSB	LSD
P57H9	4.49533	a	-0.421389	grey	gentime_TSB	g_TSB	LSD
P21D6	4.48481	a	-0.422406	grey	gentime_TSB	g_TSB	LSD
P35G12	4.45548	a	-0.425256	grey	gentime_TSB	g_TSB	LSD
P60D6	4.45218	a	-0.425578	grey	gentime_TSB	g_TSB	LSD
P21F1	4.44738	a	-0.426047	grey	gentime_TSB	g_TSB	LSD
P17D7	4.43147	a	-0.427602	grey	gentime_TSB	g_TSB	LSD
P64C8	4.42422	a	-0.428314	grey	gentime_TSB	g_TSB	LSD
P3D1	4.4226	a	-0.428472	grey	gentime_TSB	g_TSB	LSD
P40G12	4.4147	a	-0.429249	grey	gentime_TSB	g_TSB	LSD
P50B6	4.40644	a	-0.430063	grey	gentime_TSB	g_TSB	LSD
P36A10	4.40572	a	-0.430134	grey	gentime_TSB	g_TSB	LSD
P7A6	4.39947	a	-0.43075	grey	gentime_TSB	g_TSB	LSD
P65D7	4.39734	a	-0.43096	grey	gentime_TSB	g_TSB	LSD
P52F2	4.3944	a	-0.431251	grey	gentime_TSB	g_TSB	LSD
P17F5	4.39298	a	-0.431392	grey	gentime_TSB	g_TSB	LSD
P6C12	4.39274	a	-0.431415	grey	gentime_TSB	g_TSB	LSD
P64A4	4.38955	a	-0.43173	grey	gentime_TSB	g_TSB	LSD
P54F11	4.37693	a	-0.432981	grey	gentime_TSB	g_TSB	LSD
P45C2	4.37456	a	-0.433216	grey	gentime_TSB	g_TSB	LSD
P30F11	4.37375	a	-0.433297	grey	gentime_TSB	g_TSB	LSD
P33C1	4.3715	a	-0.43352	grey	gentime_TSB	g_TSB	LSD
P3A12	4.36822	a	-0.433846	grey	gentime_TSB	g_TSB	LSD
P64A1	4.35975	a	-0.434689	grey	gentime_TSB	g_TSB	LSD
P63H1	4.35974	a	-0.43469	grey	gentime_TSB	g_TSB	LSD
P74B4	4.3438	a	-0.43628	grey	gentime_TSB	g_TSB	LSD
P64B11	4.34164	a	-0.436497	grey	gentime_TSB	g_TSB	LSD
P31E10	4.33702	a	-0.436959	grey	gentime_TSB	g_TSB	LSD
P68D5	4.3355	a	-0.437111	grey	gentime_TSB	g_TSB	LSD
P14G12	4.33408	a	-0.437254	grey	gentime_TSB	g_TSB	LSD
P7F4	4.32221	a	-0.438445	grey	gentime_TSB	g_TSB	LSD
P27B9	4.31662	a	-0.439007	grey	gentime_TSB	g_TSB	LSD
P36A11	4.31567	a	-0.439103	grey	gentime_TSB	g_TSB	LSD
P43D4	4.30728	a	-0.439948	grey	gentime_TSB	g_TSB	LSD
P26A2	4.30663	a	-0.440013	grey	gentime_TSB	g_TSB	LSD
P67A2	4.30295	a	-0.440384	grey	gentime_TSB	g_TSB	LSD
P13A12	4.3002	a	-0.440662	grey	gentime_TSB	g_TSB	LSD
P4G4	4.2835	a	-0.442352	grey	gentime_TSB	g_TSB	LSD
P21G5	4.28129	a	-0.442576	grey	gentime_TSB	g_TSB	LSD
P68F1	4.27969	a	-0.442738	grey	gentime_TSB	g_TSB	LSD
P64B6	4.27231	a	-0.443488	grey	gentime_TSB	g_TSB	LSD
P44E11	4.27179	a	-0.44354	grey	gentime_TSB	g_TSB	LSD
P58B6	4.26978	a	-0.443745	grey	gentime_TSB	g_TSB	LSD
P35C4	4.26523	a	-0.444208	grey	gentime_TSB	g_TSB	LSD
P65A7	4.26025	a	-0.444716	grey	gentime_TSB	g_TSB	LSD
P13G11	4.25695	a	-0.445052	grey	gentime_TSB	g_TSB	LSD
P63G10	4.24526	a	-0.446247	grey	gentime_TSB	g_TSB	LSD
P16G5	4.24488	a	-0.446285	grey	gentime_TSB	g_TSB	LSD
P25H4	4.24392	a	-0.446383	grey	gentime_TSB	g_TSB	LSD
P43E9	4.24024	a	-0.44676	grey	gentime_TSB	g_TSB	LSD
P58H10	4.2372	a	-0.447071	grey	gentime_TSB	g_TSB	LSD
P62C7	4.23085	a	-0.447722	grey	gentime_TSB	g_TSB	LSD
P54G3	4.22899	a	-0.447914	grey	gentime_TSB	g_TSB	LSD
P11H7	4.22657	a	-0.448163	grey	gentime_TSB	g_TSB	LSD
P5B4	4.2239	a	-0.448437	grey	gentime_TSB	g_TSB	LSD
P49A9	4.21067	a	-0.449799	grey	gentime_TSB	g_TSB	LSD
P63E7	4.20351	a	-0.450538	grey	gentime_TSB	g_TSB	LSD
P40A3	4.20086	a	-0.450812	grey	gentime_TSB	g_TSB	LSD
P44F5	4.20002	a	-0.450899	grey	gentime_TSB	g_TSB	LSD
P43C6	4.19835	a	-0.451072	grey	gentime_TSB	g_TSB	LSD
P55D11	4.18717	a	-0.45223	grey	gentime_TSB	g_TSB	LSD
P30E12	4.17879	a	-0.4531	grey	gentime_TSB	g_TSB	LSD
P6G12	4.17178	a	-0.453829	grey	gentime_TSB	g_TSB	LSD
P25H1	4.16613	a	-0.454417	grey	gentime_TSB	g_TSB	LSD
P15A7	4.15635	a	-0.455438	grey	gentime_TSB	g_TSB	LSD
P35H6	4.13347	a	-0.457836	grey	gentime_TSB	g_TSB	LSD
P58G12	4.13144	a	-0.458049	grey	gentime_TSB	g_TSB	LSD
P5D2	4.12853	a	-0.458355	grey	gentime_TSB	g_TSB	LSD
P56D4	4.1193	a	-0.459327	grey	gentime_TSB	g_TSB	LSD
P60C10	4.10408	a	-0.460935	grey	gentime_TSB	g_TSB	LSD
P36A5	4.08056	a	-0.46343	grey	gentime_TSB	g_TSB	LSD
P63E10	4.06864	a	-0.464701	grey	gentime_TSB	g_TSB	LSD
P49C9	4.06215	a	-0.465394	grey	gentime_TSB	g_TSB	LSD
P11G6	4.04642	a	-0.46708	grey	gentime_TSB	g_TSB	LSD
P58F6	4.03859	a	-0.467921	grey	gentime_TSB	g_TSB	LSD
P39G1	4.03554	a	-0.468249	grey	gentime_TSB	g_TSB	LSD
P67E1	4.03156	a	-0.468677	grey	gentime_TSB	g_TSB	LSD
P30A1	4.0291	a	-0.468943	grey	gentime_TSB	g_TSB	LSD
P22F7	4.02717	a	-0.469151	grey	gentime_TSB	g_TSB	LSD
P39E2	4.01476	a	-0.470491	grey	gentime_TSB	g_TSB	LSD
P13B4	3.99481	a	-0.472654	grey	gentime_TSB	g_TSB	LSD
P56A7	3.99481	a	-0.472655	grey	gentime_TSB	g_TSB	LSD
P40B3	3.98946	a	-0.473237	grey	gentime_TSB	g_TSB	LSD
P24D6	3.98528	a	-0.473692	grey	gentime_TSB	g_TSB	LSD
P40A5	3.97693	a	-0.474603	grey	gentime_TSB	g_TSB	LSD
P59D4	3.97561	a	-0.474747	grey	gentime_TSB	g_TSB	LSD
P19D8	3.97552	a	-0.474756	grey	gentime_TSB	g_TSB	LSD
P14G9	3.97535	a	-0.474775	grey	gentime_TSB	g_TSB	LSD
P24H10	3.96024	a	-0.476429	grey	gentime_TSB	g_TSB	LSD
P35A4	3.9582	a	-0.476653	grey	gentime_TSB	g_TSB	LSD
P65C6	3.95737	a	-0.476744	grey	gentime_TSB	g_TSB	LSD
P39D8	3.95174	a	-0.477362	grey	gentime_TSB	g_TSB	LSD
P47B5	3.94646	a	-0.477943	grey	gentime_TSB	g_TSB	LSD
P26B3	3.92573	a	-0.480231	grey	gentime_TSB	g_TSB	LSD
P68B4	3.92503	a	-0.480308	grey	gentime_TSB	g_TSB	LSD
P53C11	3.91472	a	-0.48145	grey	gentime_TSB	g_TSB	LSD
P73C10	3.91377	a	-0.481555	grey	gentime_TSB	g_TSB	LSD
P3H2	3.88111	a	-0.485194	grey	gentime_TSB	g_TSB	LSD
P34B12	3.83292	a	-0.490621	grey	gentime_TSB	g_TSB	LSD
P31D5	3.82966	a	-0.490991	grey	gentime_TSB	g_TSB	LSD
P7G9	3.821	a	-0.491974	grey	gentime_TSB	g_TSB	LSD
P50F7	3.82044	a	-0.492037	grey	gentime_TSB	g_TSB	LSD
P18H7	3.81981	a	-0.492108	grey	gentime_TSB	g_TSB	LSD
P63H7	3.78976	a	-0.495539	grey	gentime_TSB	g_TSB	LSD
P71F7	3.78139	a	-0.496499	grey	gentime_TSB	g_TSB	LSD
P6A1	3.77026	a	-0.49778	grey	gentime_TSB	g_TSB	LSD
P27G12	3.74387	a	-0.500829	grey	gentime_TSB	g_TSB	LSD
P10G7	3.72476	a	-0.503052	grey	gentime_TSB	g_TSB	LSD
P24A9	3.71608	a	-0.504065	grey	gentime_TSB	g_TSB	LSD
P10D7	3.70945	a	-0.504841	grey	gentime_TSB	g_TSB	LSD
P54E9	3.67335	a	-0.509089	grey	gentime_TSB	g_TSB	LSD
P24G12	3.66435	a	-0.510153	grey	gentime_TSB	g_TSB	LSD
P18G11	3.64152	a	-0.512868	grey	gentime_TSB	g_TSB	LSD
P25F5	3.61981	a	-0.515465	grey	gentime_TSB	g_TSB	LSD
P11E11	3.56721	a	-0.521822	grey	gentime_TSB	g_TSB	LSD
P48C6	3.55869	a	-0.522861	grey	gentime_TSB	g_TSB	LSD
P18D2	3.55111	a	-0.523787	grey	gentime_TSB	g_TSB	LSD
P13G8	3.50327	a	-0.529677	grey	gentime_TSB	g_TSB	LSD
P55G8	3.47906	a	-0.532689	grey	gentime_TSB	g_TSB	LSD
P35B11	3.45685	a	-0.53547	grey	gentime_TSB	g_TSB	LSD
P18H4	3.44263	a	-0.53726	grey	gentime_TSB	g_TSB	LSD
P51B5	3.41981	a	-0.540148	grey	gentime_TSB	g_TSB	LSD
P64E5	3.41676	a	-0.540536	grey	gentime_TSB	g_TSB	LSD
P24F6	3.38583	a	-0.544486	grey	gentime_TSB	g_TSB	LSD
P58C10	3.37714	a	-0.545601	grey	gentime_TSB	g_TSB	LSD
P18C6	3.28907	a	-0.557077	grey	gentime_TSB	g_TSB	LSD
P62E1	3.27906	a	-0.558401	grey	gentime_TSB	g_TSB	LSD
P16F3	3.22482	a	-0.565645	grey	gentime_TSB	g_TSB	LSD
P57D4	3.21744	a	-0.56664	grey	gentime_TSB	g_TSB	LSD
P50G6	3.18075	a	-0.57162	grey	gentime_TSB	g_TSB	LSD
P27F12	3.13297	a	-0.578195	grey	gentime_TSB	g_TSB	LSD
P39C2	3.13194	a	-0.578337	grey	gentime_TSB	g_TSB	LSD
P6C2	3.00818	a	-0.595847	grey	gentime_TSB	g_TSB	LSD
P9H10	2.98553	a	-0.59913	grey	gentime_TSB	g_TSB	LSD
P10G1	2.97726	a	-0.600334	grey	gentime_TSB	g_TSB	LSD
P58C10	0.0879045	a	0.133846	firebrick	growthrate_XVM2	μ_XVM2	LSD
P67G12	0.0863936	ab	0.126316	firebrick	growthrate_XVM2	μ_XVM2	LSD
P51F11	0.0856319	abc	0.12247	firebrick	growthrate_XVM2	μ_XVM2	LSD
P56C10	0.0807505	abcd	0.0969799	firebrick	growthrate_XVM2	μ_XVM2	LSD
P15A7	0.0805252	abcd	0.0957668	firebrick	growthrate_XVM2	μ_XVM2	LSD
P64C8	0.0798639	abcd	0.0921853	firebrick	growthrate_XVM2	μ_XVM2	LSD
P60D6	0.0790918	abcd	0.0879665	firebrick	growthrate_XVM2	μ_XVM2	LSD
P47B5	0.0790763	abcd	0.0878813	firebrick	growthrate_XVM2	μ_XVM2	LSD
P34B12	0.0787772	abcd	0.0862356	firebrick	growthrate_XVM2	μ_XVM2	LSD
P33F3	0.0783877	abcde	0.0840827	grey	growthrate_XVM2	μ_XVM2	LSD
P68B4	0.0774465	abcdef	0.0788365	grey	growthrate_XVM2	μ_XVM2	LSD
P63H1	0.0774326	abcdef	0.0787585	grey	growthrate_XVM2	μ_XVM2	LSD
P64B6	0.0772358	abcdefg	0.0776533	grey	growthrate_XVM2	μ_XVM2	LSD
P59D4	0.0770978	abcdefgh	0.0768765	grey	growthrate_XVM2	μ_XVM2	LSD
P68D5	0.0765042	abcdefghi	0.0735203	grey	growthrate_XVM2	μ_XVM2	LSD
P50F7	0.0764456	abcdefghi	0.0731876	grey	growthrate_XVM2	μ_XVM2	LSD
P19C6	0.0761215	abcdefghi	0.071342	grey	growthrate_XVM2	μ_XVM2	LSD
P17F5	0.0758755	abcdefghij	0.0699363	grey	growthrate_XVM2	μ_XVM2	LSD
P13A12	0.0755781	abcdefghijk	0.0682309	grey	growthrate_XVM2	μ_XVM2	LSD
P64A1	0.0754302	abcdefghijk	0.0673802	grey	growthrate_XVM2	μ_XVM2	LSD
P60C10	0.075382	abcdefghijk	0.0671027	grey	growthrate_XVM2	μ_XVM2	LSD
P35C4	0.0753783	abcdefghijk	0.0670814	grey	growthrate_XVM2	μ_XVM2	LSD
P72E2	0.0753394	abcdefghijkl	0.066857	grey	growthrate_XVM2	μ_XVM2	LSD
P36A10	0.0751659	abcdefghijkl	0.0658557	grey	growthrate_XVM2	μ_XVM2	LSD
P3A12	0.0750143	abcdefghijkl	0.0649791	grey	growthrate_XVM2	μ_XVM2	LSD
P14A5	0.0749557	abcdefghijkl	0.0646395	grey	growthrate_XVM2	μ_XVM2	LSD
P35G12	0.0749453	abcdefghijkl	0.0645792	grey	growthrate_XVM2	μ_XVM2	LSD
P44E11	0.0746444	abcdefghijklm	0.0628323	grey	growthrate_XVM2	μ_XVM2	LSD
P67F3	0.0745587	abcdefghijklm	0.0623334	grey	growthrate_XVM2	μ_XVM2	LSD
P67E1	0.0745508	abcdefghijklm	0.0622873	grey	growthrate_XVM2	μ_XVM2	LSD
P64A4	0.0743426	abcdefghijklm	0.0610727	grey	growthrate_XVM2	μ_XVM2	LSD
P58B6	0.0743163	abcdefghijklm	0.0609187	grey	growthrate_XVM2	μ_XVM2	LSD
P58F6	0.0743076	abcdefghijklm	0.0608679	grey	growthrate_XVM2	μ_XVM2	LSD
P39E2	0.0742943	abcdefghijklm	0.06079	grey	growthrate_XVM2	μ_XVM2	LSD
P40A3	0.0740995	abcdefghijklm	0.05965	grey	growthrate_XVM2	μ_XVM2	LSD
P63G10	0.0740624	abcdefghijklm	0.0594327	grey	growthrate_XVM2	μ_XVM2	LSD
P10E6	0.0740577	abcdefghijklm	0.0594048	grey	growthrate_XVM2	μ_XVM2	LSD
P6G12	0.0738448	abcdefghijklm	0.0581545	grey	growthrate_XVM2	μ_XVM2	LSD
P2A5	0.0734519	abcdefghijklmn	0.0558377	grey	growthrate_XVM2	μ_XVM2	LSD
P73C8	0.0733631	abcdefghijklmn	0.0553124	grey	growthrate_XVM2	μ_XVM2	LSD
P67A2	0.0733113	abcdefghijklmn	0.0550057	grey	growthrate_XVM2	μ_XVM2	LSD
P55D11	0.073042	abcdefghijklmn	0.0534077	grey	growthrate_XVM2	μ_XVM2	LSD
P58G12	0.0730271	abcdefghijklmn	0.0533188	grey	growthrate_XVM2	μ_XVM2	LSD
P68F1	0.0730206	abcdefghijklmn	0.0532804	grey	growthrate_XVM2	μ_XVM2	LSD
P65E4	0.0730058	abcdefghijklmn	0.0531922	grey	growthrate_XVM2	μ_XVM2	LSD
P35H6	0.0728165	abcdefghijklmn	0.0520646	grey	growthrate_XVM2	μ_XVM2	LSD
P62C7	0.0727542	abcdefghijklmn	0.0516929	grey	growthrate_XVM2	μ_XVM2	LSD
P58H10	0.0726602	abcdefghijklmn	0.0511312	grey	growthrate_XVM2	μ_XVM2	LSD
P49C9	0.0725695	abcdefghijklmn	0.050589	grey	growthrate_XVM2	μ_XVM2	LSD
P36D1	0.0725184	abcdefghijklmn	0.0502832	grey	growthrate_XVM2	μ_XVM2	LSD
P27B9	0.0724283	abcdefghijklmn	0.0497429	grey	growthrate_XVM2	μ_XVM2	LSD
P4C6	0.072415	abcdefghijklmn	0.0496632	grey	growthrate_XVM2	μ_XVM2	LSD
P74B4	0.0724006	abcdefghijklmn	0.0495772	grey	growthrate_XVM2	μ_XVM2	LSD
P46B5	0.0722747	abcdefghijklmn	0.0488209	grey	growthrate_XVM2	μ_XVM2	LSD
P13F5	0.0722102	abcdefghijklmn	0.0484332	grey	growthrate_XVM2	μ_XVM2	LSD
P57H9	0.0719662	abcdefghijklmn	0.0469631	grey	growthrate_XVM2	μ_XVM2	LSD
P24H8	0.0718447	abcdefghijklmn	0.0462293	grey	growthrate_XVM2	μ_XVM2	LSD
P50B6	0.0717386	abcdefghijklmno	0.0455878	grey	growthrate_XVM2	μ_XVM2	LSD
P10H10	0.0716756	abcdefghijklmno	0.0452062	grey	growthrate_XVM2	μ_XVM2	LSD
P30A1	0.0716708	abcdefghijklmno	0.0451771	grey	growthrate_XVM2	μ_XVM2	LSD
P20F9	0.071608	abcdefghijklmno	0.0447966	grey	growthrate_XVM2	μ_XVM2	LSD
P16A8	0.0713118	abcdefghijklmnop	0.0429962	grey	growthrate_XVM2	μ_XVM2	LSD
P17F1	0.0713093	abcdefghijklmnop	0.0429808	grey	growthrate_XVM2	μ_XVM2	LSD
P47A10	0.0712956	abcdefghijklmnop	0.0428976	grey	growthrate_XVM2	μ_XVM2	LSD
P47D5	0.0712345	abcdefghijklmnop	0.0425249	grey	growthrate_XVM2	μ_XVM2	LSD
P35A4	0.0711442	abcdefghijklmnop	0.0419744	grey	growthrate_XVM2	μ_XVM2	LSD
P64E5	0.0710897	abcdefghijklmnopq	0.0416416	grey	growthrate_XVM2	μ_XVM2	LSD
P71A6	0.0708644	abcdefghijklmnopq	0.0402629	grey	growthrate_XVM2	μ_XVM2	LSD
P69C6	0.070828	abcdefghijklmnopq	0.0400397	grey	growthrate_XVM2	μ_XVM2	LSD
P27G12	0.070817	abcdefghijklmnopq	0.039972	grey	growthrate_XVM2	μ_XVM2	LSD
P14G9	0.0707397	abcdefghijklmnopq	0.0394982	grey	growthrate_XVM2	μ_XVM2	LSD
P48C6	0.0707302	abcdefghijklmnopq	0.0394394	grey	growthrate_XVM2	μ_XVM2	LSD
P67C11	0.0706783	abcdefghijklmnopq	0.0391211	grey	growthrate_XVM2	μ_XVM2	LSD
P36A11	0.0706503	abcdefghijklmnopq	0.0389489	grey	growthrate_XVM2	μ_XVM2	LSD
P72F9	0.0706387	abcdefghijklmnopq	0.0388777	grey	growthrate_XVM2	μ_XVM2	LSD
P26B3	0.0705481	abcdefghijklmnopq	0.03832	grey	growthrate_XVM2	μ_XVM2	LSD
P7G12	0.0704943	abcdefghijklmnopq	0.0379891	grey	growthrate_XVM2	μ_XVM2	LSD
P39G1	0.0704122	abcdefghijklmnopq	0.037483	grey	growthrate_XVM2	μ_XVM2	LSD
P55D10	0.0703718	abcdefghijklmnopq	0.0372334	grey	growthrate_XVM2	μ_XVM2	LSD
P53C11	0.0703546	abcdefghijklmnopq	0.0371275	grey	growthrate_XVM2	μ_XVM2	LSD
P42C5	0.0703515	abcdefghijklmnopq	0.0371084	grey	growthrate_XVM2	μ_XVM2	LSD
P33C1	0.0701185	abcdefghijklmnopq	0.0356672	grey	growthrate_XVM2	μ_XVM2	LSD
P18C6	0.0701028	abcdefghijklmnopq	0.0355703	grey	growthrate_XVM2	μ_XVM2	LSD
P65D7	0.0698094	abcdefghijklmnopqr	0.0337485	grey	growthrate_XVM2	μ_XVM2	LSD
P44F5	0.0696648	abcdefghijklmnopqr	0.0328483	grey	growthrate_XVM2	μ_XVM2	LSD
P21F2	0.0694252	abcdefghijklmnopqr	0.031352	grey	growthrate_XVM2	μ_XVM2	LSD
P12A8	0.0693986	abcdefghijklmnopqr	0.0311857	grey	growthrate_XVM2	μ_XVM2	LSD
P42E6	0.0690674	abcdefghijklmnopqrs	0.0291082	grey	growthrate_XVM2	μ_XVM2	LSD
P39D8	0.0690659	abcdefghijklmnopqrs	0.0290986	grey	growthrate_XVM2	μ_XVM2	LSD
P7A6	0.0690219	abcdefghijklmnopqrs	0.0288219	grey	growthrate_XVM2	μ_XVM2	LSD
P63E7	0.0688177	abcdefghijklmnopqrs	0.0275348	grey	growthrate_XVM2	μ_XVM2	LSD
P58A6	0.0685621	abcdefghijklmnopqrs	0.0259187	grey	growthrate_XVM2	μ_XVM2	LSD
P71H9	0.0685348	bcdefghijklmnopqrs	0.0257461	grey	growthrate_XVM2	μ_XVM2	LSD
P26A2	0.0684956	bcdefghijklmnopqrs	0.0254976	grey	growthrate_XVM2	μ_XVM2	LSD
P27F12	0.0684366	bcdefghijklmnopqrst	0.0251234	grey	growthrate_XVM2	μ_XVM2	LSD
P43C6	0.0683646	bcdefghijklmnopqrst	0.0246663	grey	growthrate_XVM2	μ_XVM2	LSD
P13B4	0.0681975	bcdefghijklmnopqrstu	0.0236032	grey	growthrate_XVM2	μ_XVM2	LSD
P49A9	0.06819	bcdefghijklmnopqrstu	0.0235558	grey	growthrate_XVM2	μ_XVM2	LSD
P14G12	0.0680423	bcdefghijklmnopqrstu	0.0226135	grey	growthrate_XVM2	μ_XVM2	LSD
P30E12	0.0679984	bcdefghijklmnopqrstu	0.0223332	grey	growthrate_XVM2	μ_XVM2	LSD
P18G11	0.0678868	bcdefghijklmnopqrstu	0.0216199	grey	growthrate_XVM2	μ_XVM2	LSD
P10G7	0.0678486	bcdefghijklmnopqrstu	0.0213759	grey	growthrate_XVM2	μ_XVM2	LSD
P71F4	0.0677953	bcdefghijklmnopqrstuv	0.0210342	grey	growthrate_XVM2	μ_XVM2	LSD
P56A7	0.0677578	bcdefghijklmnopqrstuv	0.020794	grey	growthrate_XVM2	μ_XVM2	LSD
P73C10	0.0677338	bcdefghijklmnopqrstuv	0.0206405	grey	growthrate_XVM2	μ_XVM2	LSD
P33C8	0.0677322	bcdefghijklmnopqrstuv	0.0206302	grey	growthrate_XVM2	μ_XVM2	LSD
P19D6	0.0677301	bcdefghijklmnopqrstuv	0.0206167	grey	growthrate_XVM2	μ_XVM2	LSD
P24A9	0.0673559	bcdefghijklmnopqrstuv	0.0182106	grey	growthrate_XVM2	μ_XVM2	LSD
P72C5	0.0671374	bcdefghijklmnopqrstuv	0.0167995	grey	growthrate_XVM2	μ_XVM2	LSD
P7G9	0.0670995	bcdefghijklmnopqrstuv	0.0165544	grey	growthrate_XVM2	μ_XVM2	LSD
P71D8	0.067057	bcdefghijklmnopqrstuv	0.016279	grey	growthrate_XVM2	μ_XVM2	LSD
P24D6	0.0668379	cdefghijklmnopqrstuv	0.0148579	grey	growthrate_XVM2	μ_XVM2	LSD
P43D4	0.0667267	cdefghijklmnopqrstuv	0.0141345	grey	growthrate_XVM2	μ_XVM2	LSD
P65A7	0.0666345	cdefghijklmnopqrstuv	0.0135343	grey	growthrate_XVM2	μ_XVM2	LSD
P13D6	0.0666045	cdefghijklmnopqrstuv	0.0133384	grey	growthrate_XVM2	μ_XVM2	LSD
P40F6	0.066591	cdefghijklmnopqrstuv	0.0132503	grey	growthrate_XVM2	μ_XVM2	LSD
P24F6	0.0664768	cdefghijklmnopqrstuv	0.0125046	grey	growthrate_XVM2	μ_XVM2	LSD
P22G10	0.0664378	cdefghijklmnopqrstuv	0.0122501	grey	growthrate_XVM2	μ_XVM2	LSD
P63H7	0.0664035	cdefghijklmnopqrstuv	0.0120258	grey	growthrate_XVM2	μ_XVM2	LSD
P40B3	0.0663514	cdefghijklmnopqrstuv	0.0116847	grey	growthrate_XVM2	μ_XVM2	LSD
P11H7	0.0661878	defghijklmnopqrstuv	0.0106129	grey	growthrate_XVM2	μ_XVM2	LSD
P21D6	0.0661857	defghijklmnopqrstuv	0.010599	grey	growthrate_XVM2	μ_XVM2	LSD
P10D7	0.0661855	defghijklmnopqrstuv	0.0105978	grey	growthrate_XVM2	μ_XVM2	LSD
P71H2	0.0660528	defghijklmnopqrstuv	0.00972634	grey	growthrate_XVM2	μ_XVM2	LSD
P54H4	0.0660268	defghijklmnopqrstuv	0.00955478	grey	growthrate_XVM2	μ_XVM2	LSD
P72B7	0.0659666	defghijklmnopqrstuv	0.00915921	grey	growthrate_XVM2	μ_XVM2	LSD
P6C12	0.0657488	defghijklmnopqrstuv	0.00772247	grey	growthrate_XVM2	μ_XVM2	LSD
P25F5	0.0657047	defghijklmnopqrstuv	0.00743157	grey	growthrate_XVM2	μ_XVM2	LSD
P52F2	0.0655625	defghijklmnopqrstuv	0.00649063	grey	growthrate_XVM2	μ_XVM2	LSD
P56D4	0.065337	defghijklmnopqrstuv	0.00499385	grey	growthrate_XVM2	μ_XVM2	LSD
P47G6	0.0651528	defghijklmnopqrstuv	0.00376785	grey	growthrate_XVM2	μ_XVM2	LSD
P25H10	0.0650544	defghijklmnopqrstuv	0.00311156	grey	growthrate_XVM2	μ_XVM2	LSD
P11E11	0.0650397	defghijklmnopqrstuv	0.00301329	grey	growthrate_XVM2	μ_XVM2	LSD
P64B11	0.0650252	defghijklmnopqrstuv	0.00291671	grey	growthrate_XVM2	μ_XVM2	LSD
P19D8	0.0649075	defghijklmnopqrstuv	0.00212999	grey	growthrate_XVM2	μ_XVM2	LSD
P10C7	0.06485	defghijklmnopqrstuv	0.00174483	grey	growthrate_XVM2	μ_XVM2	LSD
P21F1	0.0647614	defghijklmnopqrstuv	0.00115084	grey	growthrate_XVM2	μ_XVM2	LSD
P23C9	0.0646382	defghijklmnopqrstuv	0.000324214	grey	growthrate_XVM2	μ_XVM2	LSD
L148	0.06459	efghijklmnopqrstuv	0	grey	growthrate_XVM2	μ_XVM2	LSD
P20G8	0.0645517	efghijklmnopqrstuv	-0.000257502	grey	growthrate_XVM2	μ_XVM2	LSD
P31E10	0.0645393	efghijklmnopqrstuv	-0.000341156	grey	growthrate_XVM2	μ_XVM2	LSD
P16G5	0.0645254	efghijklmnopqrstuv	-0.00043446	grey	growthrate_XVM2	μ_XVM2	LSD
P54G3	0.0644968	efghijklmnopqrstuv	-0.000626728	grey	growthrate_XVM2	μ_XVM2	LSD
P18H7	0.0644716	efghijklmnopqrstuv	-0.000796481	grey	growthrate_XVM2	μ_XVM2	LSD
P54E7	0.064454	efghijklmnopqrstuv	-0.000915003	grey	growthrate_XVM2	μ_XVM2	LSD
P22F7	0.0642076	efghijklmnopqrstuv	-0.00257848	grey	growthrate_XVM2	μ_XVM2	LSD
P10E5	0.0641845	efghijklmnopqrstuv	-0.00273498	grey	growthrate_XVM2	μ_XVM2	LSD
P13G11	0.0641569	efghijklmnopqrstuv	-0.002922	grey	growthrate_XVM2	μ_XVM2	LSD
P5B4	0.0639418	efghijklmnopqrstuv	-0.00438001	grey	growthrate_XVM2	μ_XVM2	LSD
P3H2	0.0639328	efghijklmnopqrstuv	-0.00444135	grey	growthrate_XVM2	μ_XVM2	LSD
P36A5	0.0638046	efghijklmnopqrstuv	-0.00531294	grey	growthrate_XVM2	μ_XVM2	LSD
P24H10	0.0636398	efghijklmnopqrstuv	-0.00643659	grey	growthrate_XVM2	μ_XVM2	LSD
P63E10	0.0635448	efghijklmnopqrstuv	-0.00708498	grey	growthrate_XVM2	μ_XVM2	LSD
P40G12	0.0630796	efghijklmnopqrstuv	-0.0102766	grey	growthrate_XVM2	μ_XVM2	LSD
P7F4	0.0630784	efghijklmnopqrstuv	-0.0102842	grey	growthrate_XVM2	μ_XVM2	LSD
P65A1	0.0627821	efghijklmnopqrstuv	-0.0123295	grey	growthrate_XVM2	μ_XVM2	LSD
P55A11	0.0627549	efghijklmnopqrstuv	-0.0125175	grey	growthrate_XVM2	μ_XVM2	LSD
P25H4	0.0623252	efghijklmnopqrstuv	-0.0155016	grey	growthrate_XVM2	μ_XVM2	LSD
P17D7	0.0620663	efghijklmnopqrstuv	-0.0173092	grey	growthrate_XVM2	μ_XVM2	LSD
P4G4	0.0618165	efghijklmnopqrstuv	-0.0190609	grey	growthrate_XVM2	μ_XVM2	LSD
P56B10	0.0617591	efghijklmnopqrstuv	-0.0194642	grey	growthrate_XVM2	μ_XVM2	LSD
P18H4	0.0617266	efghijklmnopqrstuv	-0.019693	grey	growthrate_XVM2	μ_XVM2	LSD
P54E2	0.0612517	efghijklmnopqrstuv	-0.0230472	grey	growthrate_XVM2	μ_XVM2	LSD
P54F11	0.0610577	efghijklmnopqrstuv	-0.0244247	grey	growthrate_XVM2	μ_XVM2	LSD
P71F7	0.0609016	efghijklmnopqrstuv	-0.0255367	grey	growthrate_XVM2	μ_XVM2	LSD
P18D2	0.0607109	efghijklmnopqrstuv	-0.0268986	grey	growthrate_XVM2	μ_XVM2	LSD
P3D1	0.0606722	efghijklmnopqrstuv	-0.0271752	grey	growthrate_XVM2	μ_XVM2	LSD
P65C6	0.0604291	efghijklmnopqrstuv	-0.0289188	grey	growthrate_XVM2	μ_XVM2	LSD
P21G5	0.0599301	efghijklmnopqrstuv	-0.0325204	grey	growthrate_XVM2	μ_XVM2	LSD
P71F12	0.0597015	efghijklmnopqrstuv	-0.0341797	grey	growthrate_XVM2	μ_XVM2	LSD
P25H1	0.0593826	efghijklmnopqrstuvw	-0.0365062	grey	growthrate_XVM2	μ_XVM2	LSD
P40A5	0.0592968	efghijklmnopqrstuvw	-0.0371337	grey	growthrate_XVM2	μ_XVM2	LSD
P13G8	0.0589871	fghijklmnopqrstuvw	-0.0394078	grey	growthrate_XVM2	μ_XVM2	LSD
P52D3	0.0583999	fghijklmnopqrstuvw	-0.0437534	grey	growthrate_XVM2	μ_XVM2	LSD
P50H3	0.05835	fghijklmnopqrstuvw	-0.0441243	grey	growthrate_XVM2	μ_XVM2	LSD
P24G12	0.0579639	ghijklmnopqrstuvw	-0.0470079	grey	growthrate_XVM2	μ_XVM2	LSD
P35B11	0.0579526	ghijklmnopqrstuvw	-0.0470923	grey	growthrate_XVM2	μ_XVM2	LSD
P30F11	0.057875	hijklmnopqrstuvw	-0.0476744	grey	growthrate_XVM2	μ_XVM2	LSD
P39C2	0.0576672	ijklmnopqrstuvw	-0.049236	grey	growthrate_XVM2	μ_XVM2	LSD
P54E11	0.0576115	ijklmnopqrstuvw	-0.0496559	grey	growthrate_XVM2	μ_XVM2	LSD
P31D5	0.0575338	ijklmnopqrstuvw	-0.0502421	grey	growthrate_XVM2	μ_XVM2	LSD
P3A3	0.0566489	jklmnopqrstuvw	-0.0569737	grey	growthrate_XVM2	μ_XVM2	LSD
P6A1	0.0564776	klmnopqrstuvw	-0.0582891	grey	growthrate_XVM2	μ_XVM2	LSD
P50G6	0.0560012	lmnopqrstuvwx	-0.0619681	grey	growthrate_XVM2	μ_XVM2	LSD
P11A11	0.055559	mnopqrstuvwx	-0.0654107	grey	growthrate_XVM2	μ_XVM2	LSD
P45C2	0.054173	nopqrstuvwx	-0.0763824	grey	growthrate_XVM2	μ_XVM2	LSD
P62E1	0.0524128	opqrstuvwx	-0.090728	grey	growthrate_XVM2	μ_XVM2	LSD
P9E12	0.0522562	pqrstuvwx	-0.0920276	grey	growthrate_XVM2	μ_XVM2	LSD
P54E9	0.0522456	pqrstuvwx	-0.0921159	grey	growthrate_XVM2	μ_XVM2	LSD
P55G8	0.0520904	pqrstuvwx	-0.0934071	grey	growthrate_XVM2	μ_XVM2	LSD
P57D4	0.0517588	qrstuvwx	-0.096181	grey	growthrate_XVM2	μ_XVM2	LSD
P6C2	0.0505969	rstuvwx	-0.106041	grey	growthrate_XVM2	μ_XVM2	LSD
P11G6	0.0498455	stuvwx	-0.112539	grey	growthrate_XVM2	μ_XVM2	LSD
P51B5	0.0491332	tuvwx	-0.11879	grey	growthrate_XVM2	μ_XVM2	LSD
P9H10	0.0490013	uvwx	-0.119958	grey	growthrate_XVM2	μ_XVM2	LSD
P10G1	0.0484986	vwx	-0.124436	grey	growthrate_XVM2	μ_XVM2	LSD
P16F3	0.0402803	wx	-0.205072	dodgerblue	growthrate_XVM2	μ_XVM2	LSD
P43E9	0.0400772	wx	-0.207267	dodgerblue	growthrate_XVM2	μ_XVM2	LSD
P5D2	0.0367234	xy	-0.245223	dodgerblue	growthrate_XVM2	μ_XVM2	LSD
P12E8	0.0184401	yz	-0.544402	dodgerblue	growthrate_XVM2	μ_XVM2	LSD
P9C1	0.00964151	z	-0.82602	dodgerblue	growthrate_XVM2	μ_XVM2	LSD
P9C1	72.4431	a	0.597392	firebrick	gentime_XVM2	g_XVM2	LSD
P12E8	37.9643	b	0.316772	grey	gentime_XVM2	g_XVM2	LSD
P5D2	18.8907	b	0.0136432	grey	gentime_XVM2	g_XVM2	LSD
P16F3	18.788	b	0.0112766	grey	gentime_XVM2	g_XVM2	LSD
L148	18.3065	b	0	grey	gentime_XVM2	g_XVM2	LSD
P43E9	17.3542	b	-0.0232001	grey	gentime_XVM2	g_XVM2	LSD
P10G1	14.3195	b	-0.106676	grey	gentime_XVM2	g_XVM2	LSD
P9H10	14.1661	b	-0.111355	grey	gentime_XVM2	g_XVM2	LSD
P51B5	14.1656	b	-0.111368	grey	gentime_XVM2	g_XVM2	LSD
P11G6	13.9103	b	-0.119268	grey	gentime_XVM2	g_XVM2	LSD
P6C2	13.7189	b	-0.125284	grey	gentime_XVM2	g_XVM2	LSD
P57D4	13.3919	b	-0.135762	grey	gentime_XVM2	g_XVM2	LSD
P62E1	13.3159	b	-0.138233	grey	gentime_XVM2	g_XVM2	LSD
P55G8	13.3068	b	-0.138531	grey	gentime_XVM2	g_XVM2	LSD
P54E9	13.287	b	-0.139178	grey	gentime_XVM2	g_XVM2	LSD
P9E12	13.2844	b	-0.139261	grey	gentime_XVM2	g_XVM2	LSD
P45C2	12.8008	b	-0.155367	grey	gentime_XVM2	g_XVM2	LSD
P11A11	12.5092	b	-0.165376	grey	gentime_XVM2	g_XVM2	LSD
P50G6	12.4623	b	-0.167006	grey	gentime_XVM2	g_XVM2	LSD
P6A1	12.2733	b	-0.173645	grey	gentime_XVM2	g_XVM2	LSD
P3A3	12.2362	b	-0.174956	grey	gentime_XVM2	g_XVM2	LSD
P39C2	12.1118	b	-0.179395	grey	gentime_XVM2	g_XVM2	LSD
P31D5	12.102	b	-0.179746	grey	gentime_XVM2	g_XVM2	LSD
P35B11	12.0596	b	-0.181271	grey	gentime_XVM2	g_XVM2	LSD
P54E11	12.0563	b	-0.181391	grey	gentime_XVM2	g_XVM2	LSD
P30F11	12.0198	b	-0.182708	grey	gentime_XVM2	g_XVM2	LSD
P48C6	12.0118	b	-0.182996	grey	gentime_XVM2	g_XVM2	LSD
P24G12	11.9601	b	-0.18487	grey	gentime_XVM2	g_XVM2	LSD
P50H3	11.8906	b	-0.187401	grey	gentime_XVM2	g_XVM2	LSD
P52D3	11.8822	b	-0.187708	grey	gentime_XVM2	g_XVM2	LSD
P40A5	11.8293	b	-0.189644	grey	gentime_XVM2	g_XVM2	LSD
P54F11	11.7858	b	-0.191244	grey	gentime_XVM2	g_XVM2	LSD
P13G8	11.7511	b	-0.192525	grey	gentime_XVM2	g_XVM2	LSD
P71F7	11.7463	b	-0.192705	grey	gentime_XVM2	g_XVM2	LSD
P25H1	11.6879	b	-0.194867	grey	gentime_XVM2	g_XVM2	LSD
P71F12	11.634	b	-0.196875	grey	gentime_XVM2	g_XVM2	LSD
P21G5	11.5773	b	-0.198999	grey	gentime_XVM2	g_XVM2	LSD
P65C6	11.4767	b	-0.202787	grey	gentime_XVM2	g_XVM2	LSD
P18D2	11.4277	b	-0.204647	grey	gentime_XVM2	g_XVM2	LSD
P3D1	11.4257	b	-0.204723	grey	gentime_XVM2	g_XVM2	LSD
P54E2	11.3168	b	-0.208881	grey	gentime_XVM2	g_XVM2	LSD
P18H4	11.2417	b	-0.211771	grey	gentime_XVM2	g_XVM2	LSD
P56B10	11.2234	b	-0.21248	grey	gentime_XVM2	g_XVM2	LSD
P4G4	11.2131	b	-0.212879	grey	gentime_XVM2	g_XVM2	LSD
P17D7	11.1742	b	-0.214388	grey	gentime_XVM2	g_XVM2	LSD
P25H4	11.1314	b	-0.216056	grey	gentime_XVM2	g_XVM2	LSD
P36A5	11.1088	b	-0.216938	grey	gentime_XVM2	g_XVM2	LSD
P55A11	11.0934	b	-0.21754	grey	gentime_XVM2	g_XVM2	LSD
P65A1	11.0466	b	-0.219377	grey	gentime_XVM2	g_XVM2	LSD
P7F4	10.991	b	-0.221569	grey	gentime_XVM2	g_XVM2	LSD
P40G12	10.989	b	-0.221645	grey	gentime_XVM2	g_XVM2	LSD
P63E10	10.9081	b	-0.224855	grey	gentime_XVM2	g_XVM2	LSD
P24H10	10.9051	b	-0.224975	grey	gentime_XVM2	g_XVM2	LSD
P3H2	10.8419	b	-0.227498	grey	gentime_XVM2	g_XVM2	LSD
P5B4	10.8408	b	-0.227544	grey	gentime_XVM2	g_XVM2	LSD
P27F12	10.8279	b	-0.228061	grey	gentime_XVM2	g_XVM2	LSD
P13G11	10.8067	b	-0.228911	grey	gentime_XVM2	g_XVM2	LSD
P22F7	10.8049	b	-0.228986	grey	gentime_XVM2	g_XVM2	LSD
P10E5	10.8003	b	-0.229169	grey	gentime_XVM2	g_XVM2	LSD
P54E7	10.7588	b	-0.230841	grey	gentime_XVM2	g_XVM2	LSD
P18H7	10.7559	b	-0.230957	grey	gentime_XVM2	g_XVM2	LSD
P54G3	10.75	b	-0.231195	grey	gentime_XVM2	g_XVM2	LSD
P16G5	10.7447	b	-0.231411	grey	gentime_XVM2	g_XVM2	LSD
P31E10	10.7417	b	-0.23153	grey	gentime_XVM2	g_XVM2	LSD
P20G8	10.7412	b	-0.231553	grey	gentime_XVM2	g_XVM2	LSD
P23C9	10.7344	b	-0.231827	grey	gentime_XVM2	g_XVM2	LSD
P64B11	10.7268	b	-0.232132	grey	gentime_XVM2	g_XVM2	LSD
P21F1	10.7156	b	-0.232586	grey	gentime_XVM2	g_XVM2	LSD
P10C7	10.689	b	-0.233669	grey	gentime_XVM2	g_XVM2	LSD
P19D8	10.6811	b	-0.233988	grey	gentime_XVM2	g_XVM2	LSD
P25H10	10.6625	b	-0.234745	grey	gentime_XVM2	g_XVM2	LSD
P11E11	10.6578	b	-0.234937	grey	gentime_XVM2	g_XVM2	LSD
P52F2	10.6551	b	-0.235045	grey	gentime_XVM2	g_XVM2	LSD
P47G6	10.6523	b	-0.235161	grey	gentime_XVM2	g_XVM2	LSD
P56D4	10.6355	b	-0.235845	grey	gentime_XVM2	g_XVM2	LSD
P25F5	10.5662	b	-0.238686	grey	gentime_XVM2	g_XVM2	LSD
P6C12	10.5457	b	-0.239529	grey	gentime_XVM2	g_XVM2	LSD
P71H2	10.5092	b	-0.241036	grey	gentime_XVM2	g_XVM2	LSD
P72B7	10.508	b	-0.241085	grey	gentime_XVM2	g_XVM2	LSD
P54H4	10.4982	b	-0.241491	grey	gentime_XVM2	g_XVM2	LSD
P21D6	10.4843	b	-0.242064	grey	gentime_XVM2	g_XVM2	LSD
P10D7	10.4743	b	-0.24248	grey	gentime_XVM2	g_XVM2	LSD
P11H7	10.474	b	-0.24249	grey	gentime_XVM2	g_XVM2	LSD
P22G10	10.4588	b	-0.243122	grey	gentime_XVM2	g_XVM2	LSD
P40B3	10.4466	b	-0.243628	grey	gentime_XVM2	g_XVM2	LSD
P63H7	10.4395	b	-0.243926	grey	gentime_XVM2	g_XVM2	LSD
P24F6	10.4351	b	-0.244107	grey	gentime_XVM2	g_XVM2	LSD
P65A7	10.4163	b	-0.244893	grey	gentime_XVM2	g_XVM2	LSD
P40F6	10.4119	b	-0.245076	grey	gentime_XVM2	g_XVM2	LSD
P13D6	10.4071	b	-0.245274	grey	gentime_XVM2	g_XVM2	LSD
P43D4	10.3903	b	-0.245974	grey	gentime_XVM2	g_XVM2	LSD
P72C5	10.3832	b	-0.246271	grey	gentime_XVM2	g_XVM2	LSD
P24D6	10.3715	b	-0.246761	grey	gentime_XVM2	g_XVM2	LSD
P71D8	10.3446	b	-0.247891	grey	gentime_XVM2	g_XVM2	LSD
P7G9	10.3308	b	-0.24847	grey	gentime_XVM2	g_XVM2	LSD
P24A9	10.3012	b	-0.249716	grey	gentime_XVM2	g_XVM2	LSD
P63E7	10.2935	b	-0.25004	grey	gentime_XVM2	g_XVM2	LSD
P56A7	10.2542	b	-0.251701	grey	gentime_XVM2	g_XVM2	LSD
P73C10	10.2534	b	-0.251738	grey	gentime_XVM2	g_XVM2	LSD
P19D6	10.242	b	-0.25222	grey	gentime_XVM2	g_XVM2	LSD
P33C8	10.2411	b	-0.252258	grey	gentime_XVM2	g_XVM2	LSD
P71F4	10.2275	b	-0.252833	grey	gentime_XVM2	g_XVM2	LSD
P10G7	10.2163	b	-0.253312	grey	gentime_XVM2	g_XVM2	LSD
P18G11	10.2106	b	-0.253555	grey	gentime_XVM2	g_XVM2	LSD
P49A9	10.2067	b	-0.253717	grey	gentime_XVM2	g_XVM2	LSD
P30E12	10.1947	b	-0.254229	grey	gentime_XVM2	g_XVM2	LSD
P14G12	10.1873	b	-0.254544	grey	gentime_XVM2	g_XVM2	LSD
P13B4	10.17	b	-0.255282	grey	gentime_XVM2	g_XVM2	LSD
P58A6	10.1565	b	-0.255861	grey	gentime_XVM2	g_XVM2	LSD
P43C6	10.1412	b	-0.256515	grey	gentime_XVM2	g_XVM2	LSD
P26A2	10.1267	b	-0.257136	grey	gentime_XVM2	g_XVM2	LSD
P71H9	10.1209	b	-0.257383	grey	gentime_XVM2	g_XVM2	LSD
P7A6	10.0428	b	-0.260748	grey	gentime_XVM2	g_XVM2	LSD
P39D8	10.0374	b	-0.260985	grey	gentime_XVM2	g_XVM2	LSD
P42E6	10.0374	b	-0.260985	grey	gentime_XVM2	g_XVM2	LSD
P12A8	10.028	b	-0.26139	grey	gentime_XVM2	g_XVM2	LSD
P21F2	9.99697	b	-0.262736	grey	gentime_XVM2	g_XVM2	LSD
P65D7	9.9567	b	-0.264489	grey	gentime_XVM2	g_XVM2	LSD
P44F5	9.95412	b	-0.264601	grey	gentime_XVM2	g_XVM2	LSD
P33C1	9.89433	b	-0.267218	grey	gentime_XVM2	g_XVM2	LSD
P42C5	9.88932	b	-0.267438	grey	gentime_XVM2	g_XVM2	LSD
P18C6	9.8893	b	-0.267439	grey	gentime_XVM2	g_XVM2	LSD
P53C11	9.86653	b	-0.26844	grey	gentime_XVM2	g_XVM2	LSD
P55D10	9.85624	b	-0.268893	grey	gentime_XVM2	g_XVM2	LSD
P7G12	9.84785	b	-0.269263	grey	gentime_XVM2	g_XVM2	LSD
P67C11	9.84733	b	-0.269286	grey	gentime_XVM2	g_XVM2	LSD
P39G1	9.84669	b	-0.269314	grey	gentime_XVM2	g_XVM2	LSD
P26B3	9.82613	b	-0.270222	grey	gentime_XVM2	g_XVM2	LSD
P36A11	9.82575	b	-0.270238	grey	gentime_XVM2	g_XVM2	LSD
P72F9	9.82139	b	-0.270431	grey	gentime_XVM2	g_XVM2	LSD
P14G9	9.80169	b	-0.271303	grey	gentime_XVM2	g_XVM2	LSD
P64E5	9.79324	b	-0.271678	grey	gentime_XVM2	g_XVM2	LSD
P69C6	9.79149	b	-0.271756	grey	gentime_XVM2	g_XVM2	LSD
P27G12	9.78842	b	-0.271892	grey	gentime_XVM2	g_XVM2	LSD
P71A6	9.78512	b	-0.272038	grey	gentime_XVM2	g_XVM2	LSD
P17F1	9.7516	b	-0.273529	grey	gentime_XVM2	g_XVM2	LSD
P35A4	9.74378	b	-0.273877	grey	gentime_XVM2	g_XVM2	LSD
P47A10	9.73742	b	-0.274161	grey	gentime_XVM2	g_XVM2	LSD
P47D5	9.73051	b	-0.274469	grey	gentime_XVM2	g_XVM2	LSD
P16A8	9.72202	b	-0.274848	grey	gentime_XVM2	g_XVM2	LSD
P20F9	9.68458	b	-0.276524	grey	gentime_XVM2	g_XVM2	LSD
P10H10	9.68001	b	-0.276728	grey	gentime_XVM2	g_XVM2	LSD
P24H8	9.6793	b	-0.27676	grey	gentime_XVM2	g_XVM2	LSD
P30A1	9.67328	b	-0.277031	grey	gentime_XVM2	g_XVM2	LSD
P50B6	9.66234	b	-0.277522	grey	gentime_XVM2	g_XVM2	LSD
P57H9	9.65063	b	-0.278048	grey	gentime_XVM2	g_XVM2	LSD
P13F5	9.61125	b	-0.279825	grey	gentime_XVM2	g_XVM2	LSD
P46B5	9.61064	b	-0.279852	grey	gentime_XVM2	g_XVM2	LSD
P74B4	9.57943	b	-0.281265	grey	gentime_XVM2	g_XVM2	LSD
P4C6	9.57323	b	-0.281546	grey	gentime_XVM2	g_XVM2	LSD
P27B9	9.57063	b	-0.281664	grey	gentime_XVM2	g_XVM2	LSD
P36D1	9.55878	b	-0.282202	grey	gentime_XVM2	g_XVM2	LSD
P49C9	9.55313	b	-0.282459	grey	gentime_XVM2	g_XVM2	LSD
P58H10	9.54797	b	-0.282693	grey	gentime_XVM2	g_XVM2	LSD
P62C7	9.53828	b	-0.283134	grey	gentime_XVM2	g_XVM2	LSD
P35H6	9.52097	b	-0.283923	grey	gentime_XVM2	g_XVM2	LSD
P68F1	9.50132	b	-0.28482	grey	gentime_XVM2	g_XVM2	LSD
P65E4	9.50123	b	-0.284825	grey	gentime_XVM2	g_XVM2	LSD
P55D11	9.49933	b	-0.284911	grey	gentime_XVM2	g_XVM2	LSD
P58G12	9.49571	b	-0.285077	grey	gentime_XVM2	g_XVM2	LSD
P67A2	9.45707	b	-0.286848	grey	gentime_XVM2	g_XVM2	LSD
P73C8	9.44875	b	-0.28723	grey	gentime_XVM2	g_XVM2	LSD
P2A5	9.44784	b	-0.287272	grey	gentime_XVM2	g_XVM2	LSD
P40A3	9.39585	b	-0.289668	grey	gentime_XVM2	g_XVM2	LSD
P6G12	9.39388	b	-0.289759	grey	gentime_XVM2	g_XVM2	LSD
P63G10	9.36032	b	-0.291313	grey	gentime_XVM2	g_XVM2	LSD
P10E6	9.35987	b	-0.291334	grey	gentime_XVM2	g_XVM2	LSD
P58F6	9.33359	b	-0.292556	grey	gentime_XVM2	g_XVM2	LSD
P58B6	9.33308	b	-0.292579	grey	gentime_XVM2	g_XVM2	LSD
P39E2	9.33042	b	-0.292703	grey	gentime_XVM2	g_XVM2	LSD
P64A4	9.3264	b	-0.29289	grey	gentime_XVM2	g_XVM2	LSD
P67F3	9.30167	b	-0.294044	grey	gentime_XVM2	g_XVM2	LSD
P67E1	9.29905	b	-0.294166	grey	gentime_XVM2	g_XVM2	LSD
P44E11	9.28628	b	-0.294763	grey	gentime_XVM2	g_XVM2	LSD
P14A5	9.25472	b	-0.296241	grey	gentime_XVM2	g_XVM2	LSD
P35G12	9.24933	b	-0.296494	grey	gentime_XVM2	g_XVM2	LSD
P3A12	9.24142	b	-0.296866	grey	gentime_XVM2	g_XVM2	LSD
P36A10	9.22255	b	-0.297753	grey	gentime_XVM2	g_XVM2	LSD
P60C10	9.20889	b	-0.298397	grey	gentime_XVM2	g_XVM2	LSD
P72E2	9.20033	b	-0.298801	grey	gentime_XVM2	g_XVM2	LSD
P35C4	9.19615	b	-0.298998	grey	gentime_XVM2	g_XVM2	LSD
P64A1	9.1905	b	-0.299265	grey	gentime_XVM2	g_XVM2	LSD
P13A12	9.17608	b	-0.299947	grey	gentime_XVM2	g_XVM2	LSD
P17F5	9.13576	b	-0.30186	grey	gentime_XVM2	g_XVM2	LSD
P19C6	9.10585	b	-0.303284	grey	gentime_XVM2	g_XVM2	LSD
P50F7	9.09766	b	-0.303675	grey	gentime_XVM2	g_XVM2	LSD
P68D5	9.06496	b	-0.305238	grey	gentime_XVM2	g_XVM2	LSD
P64B6	8.99988	b	-0.308368	grey	gentime_XVM2	g_XVM2	LSD
P59D4	8.99833	b	-0.308442	grey	gentime_XVM2	g_XVM2	LSD
P51F11	8.99692	b	-0.308511	grey	gentime_XVM2	g_XVM2	LSD
P63H1	8.96499	b	-0.310054	grey	gentime_XVM2	g_XVM2	LSD
P68B4	8.95494	b	-0.310541	grey	gentime_XVM2	g_XVM2	LSD
P33F3	8.84484	b	-0.315914	grey	gentime_XVM2	g_XVM2	LSD
P34B12	8.81159	b	-0.31755	grey	gentime_XVM2	g_XVM2	LSD
P47B5	8.76983	b	-0.319613	grey	gentime_XVM2	g_XVM2	LSD
P60D6	8.76853	b	-0.319677	grey	gentime_XVM2	g_XVM2	LSD
P64C8	8.68377	b	-0.323896	grey	gentime_XVM2	g_XVM2	LSD
P15A7	8.61085	b	-0.327558	grey	gentime_XVM2	g_XVM2	LSD
P56C10	8.60186	b	-0.328012	grey	gentime_XVM2	g_XVM2	LSD
P67G12	8.02314	b	-0.35826	grey	gentime_XVM2	g_XVM2	LSD
P58C10	7.89272	b	-0.365377	grey	gentime_XVM2	g_XVM2	LSD
P15A7	2.66262	a	0.638572	firebrick	biofilm_TSB	biofilm_TSB	LSD
P72E2	2.1178	b	0.539147	firebrick	biofilm_TSB	biofilm_TSB	LSD
P57D4	1.73865	c	0.453474	firebrick	biofilm_TSB	biofilm_TSB	LSD
P45C2	1.5216	cd	0.395562	firebrick	biofilm_TSB	biofilm_TSB	LSD
P51B5	1.51245	cde	0.392943	firebrick	biofilm_TSB	biofilm_TSB	LSD
P9H10	1.47977	cdef	0.383458	firebrick	biofilm_TSB	biofilm_TSB	LSD
P24G12	1.4336	cdefg	0.36969	firebrick	biofilm_TSB	biofilm_TSB	LSD
P6C2	1.39132	cdefgh	0.35669	firebrick	biofilm_TSB	biofilm_TSB	LSD
P10G1	1.37362	defgh	0.35113	firebrick	biofilm_TSB	biofilm_TSB	LSD
P16F3	1.29997	defghi	0.327197	firebrick	biofilm_TSB	biofilm_TSB	LSD
P50G6	1.2809	defghi	0.320777	firebrick	biofilm_TSB	biofilm_TSB	LSD
P48C6	1.2681	defghi	0.316415	firebrick	biofilm_TSB	biofilm_TSB	LSD
P54E9	1.2119	defghi	0.296729	firebrick	biofilm_TSB	biofilm_TSB	LSD
P71F7	1.2058	defghi	0.294537	firebrick	biofilm_TSB	biofilm_TSB	LSD
P62E1	1.1884	defghij	0.288225	firebrick	biofilm_TSB	biofilm_TSB	LSD
P72B7	1.179	defghijk	0.284776	firebrick	biofilm_TSB	biofilm_TSB	LSD
P21G5	1.17875	defghijk	0.284684	firebrick	biofilm_TSB	biofilm_TSB	LSD
P39C2	1.17115	defghijk	0.281874	firebrick	biofilm_TSB	biofilm_TSB	LSD
P17D7	1.168	defghijk	0.280705	firebrick	biofilm_TSB	biofilm_TSB	LSD
P27F12	1.155	efghijkl	0.275844	firebrick	biofilm_TSB	biofilm_TSB	LSD
P52D3	1.126	fghijklm	0.2648	firebrick	biofilm_TSB	biofilm_TSB	LSD
P55G8	1.08425	ghijklmn	0.248391	firebrick	biofilm_TSB	biofilm_TSB	LSD
P73C10	1.06525	hijklmno	0.240713	firebrick	biofilm_TSB	biofilm_TSB	LSD
P63E10	0.99685	ijklmnop	0.211892	firebrick	biofilm_TSB	biofilm_TSB	LSD
P65C6	0.95205	ijklmnopq	0.191922	firebrick	biofilm_TSB	biofilm_TSB	LSD
P11H7	0.82965	jklmnopqr	0.132157	grey	biofilm_TSB	biofilm_TSB	LSD
P35B11	0.82315	klmnopqrs	0.128741	grey	biofilm_TSB	biofilm_TSB	LSD
P51F11	0.7966	lmnopqrst	0.114502	grey	biofilm_TSB	biofilm_TSB	LSD
P54E2	0.79225	lmnopqrst	0.112124	grey	biofilm_TSB	biofilm_TSB	LSD
P18D2	0.790175	mnopqrst	0.110985	grey	biofilm_TSB	biofilm_TSB	LSD
P58F6	0.78525	mnopqrstu	0.10827	grey	biofilm_TSB	biofilm_TSB	LSD
P65A1	0.78195	mnopqrstu	0.106441	grey	biofilm_TSB	biofilm_TSB	LSD
P9C1	0.7552	nopqrstuv	0.0913239	grey	biofilm_TSB	biofilm_TSB	LSD
P13G11	0.728925	nopqrstuvw	0.0759447	grey	biofilm_TSB	biofilm_TSB	LSD
P13A12	0.726625	nopqrstuvwx	0.0745722	grey	biofilm_TSB	biofilm_TSB	LSD
P12E8	0.714525	opqrstuvwxy	0.0672793	grey	biofilm_TSB	biofilm_TSB	LSD
P54E7	0.71155	opqrstuvwxyz	0.0654673	grey	biofilm_TSB	biofilm_TSB	LSD
P31D5	0.70035	pqrstuvwxyzA	0.058577	grey	biofilm_TSB	biofilm_TSB	LSD
P16A8	0.689275	pqrstuvwxyzAB	0.0516544	grey	biofilm_TSB	biofilm_TSB	LSD
P5D2	0.687625	pqrstuvwxyzAB	0.0506135	grey	biofilm_TSB	biofilm_TSB	LSD
P13G8	0.677675	pqrstuvwxyzABC	0.0442833	grey	biofilm_TSB	biofilm_TSB	LSD
P54F11	0.65415	pqrstuvwxyzABCD	0.0289392	grey	biofilm_TSB	biofilm_TSB	LSD
P63E7	0.63675	pqrstuvwxyzABCDE	0.0172308	grey	biofilm_TSB	biofilm_TSB	LSD
P54E11	0.6355	pqrstuvwxyzABCDE	0.0163775	grey	biofilm_TSB	biofilm_TSB	LSD
P17F5	0.6338	pqrstuvwxyzABCDE	0.0152141	grey	biofilm_TSB	biofilm_TSB	LSD
P50H3	0.6331	qrstuvwxyzABCDEF	0.0147342	grey	biofilm_TSB	biofilm_TSB	LSD
P19D8	0.631825	qrstuvwxyzABCDEF	0.0138587	grey	biofilm_TSB	biofilm_TSB	LSD
P34B12	0.63135	qrstuvwxyzABCDEF	0.0135321	grey	biofilm_TSB	biofilm_TSB	LSD
P55A11	0.62175	qrstuvwxyzABCDEFG	0.00687768	grey	biofilm_TSB	biofilm_TSB	LSD
P21F1	0.61965	qrstuvwxyzABCDEFG	0.00540834	grey	biofilm_TSB	biofilm_TSB	LSD
L148	0.611981	rstuvwxyzABCDEFG	0	grey	biofilm_TSB	biofilm_TSB	LSD
P65A7	0.6064	rstuvwxyzABCDEFGH	-0.00397891	grey	biofilm_TSB	biofilm_TSB	LSD
P53C11	0.60315	rstuvwxyzABCDEFGHI	-0.0063128	grey	biofilm_TSB	biofilm_TSB	LSD
P21F2	0.598775	rstuvwxyzABCDEFGHI	-0.00947447	grey	biofilm_TSB	biofilm_TSB	LSD
P54G3	0.598	rstuvwxyzABCDEFGHI	-0.0100369	grey	biofilm_TSB	biofilm_TSB	LSD
P9E12	0.596325	rstuvwxyzABCDEFGHI	-0.0112551	grey	biofilm_TSB	biofilm_TSB	LSD
P43E9	0.5938	rstuvwxyzABCDEFGHI	-0.0130979	grey	biofilm_TSB	biofilm_TSB	LSD
P7G9	0.587975	rstuvwxyzABCDEFGHI	-0.0173792	grey	biofilm_TSB	biofilm_TSB	LSD
P3D1	0.587725	rstuvwxyzABCDEFGHI	-0.017564	grey	biofilm_TSB	biofilm_TSB	LSD
P55D10	0.5872	rstuvwxyzABCDEFGHI	-0.0179521	grey	biofilm_TSB	biofilm_TSB	LSD
P68F1	0.5838	rstuvwxyzABCDEFGHI	-0.020474	grey	biofilm_TSB	biofilm_TSB	LSD
P67E1	0.58255	rstuvwxyzABCDEFGHI	-0.0214049	grey	biofilm_TSB	biofilm_TSB	LSD
P22F7	0.580975	rstuvwxyzABCDEFGHI	-0.0225807	grey	biofilm_TSB	biofilm_TSB	LSD
P6G12	0.580175	rstuvwxyzABCDEFGHI	-0.0231791	grey	biofilm_TSB	biofilm_TSB	LSD
P54H4	0.5752	rstuvwxyzABCDEFGHI	-0.0269192	grey	biofilm_TSB	biofilm_TSB	LSD
P56D4	0.57015	rstuvwxyzABCDEFGHI	-0.030749	grey	biofilm_TSB	biofilm_TSB	LSD
P16G5	0.560025	rstuvwxyzABCDEFGHI	-0.0385307	grey	biofilm_TSB	biofilm_TSB	LSD
P52F2	0.5581	rstuvwxyzABCDEFGHI	-0.0400261	grey	biofilm_TSB	biofilm_TSB	LSD
P3H2	0.557225	rstuvwxyzABCDEFGHI	-0.0407075	grey	biofilm_TSB	biofilm_TSB	LSD
P24A9	0.553275	rstuvwxyzABCDEFGHI	-0.0437971	grey	biofilm_TSB	biofilm_TSB	LSD
P14A5	0.548075	rstuvwxyzABCDEFGHIJ	-0.0478981	grey	biofilm_TSB	biofilm_TSB	LSD
P3A3	0.545625	rstuvwxyzABCDEFGHIJ	-0.0498439	grey	biofilm_TSB	biofilm_TSB	LSD
P6A1	0.544975	rstuvwxyzABCDEFGHIJ	-0.0503615	grey	biofilm_TSB	biofilm_TSB	LSD
P11G6	0.541825	rstuvwxyzABCDEFGHIJ	-0.0528791	grey	biofilm_TSB	biofilm_TSB	LSD
P57H9	0.5375	rstuvwxyzABCDEFGHIJ	-0.0563597	grey	biofilm_TSB	biofilm_TSB	LSD
P18H4	0.529175	rstuvwxyzABCDEFGHIJK	-0.0631388	grey	biofilm_TSB	biofilm_TSB	LSD
P13B4	0.524575	rstuvwxyzABCDEFGHIJK	-0.0669305	grey	biofilm_TSB	biofilm_TSB	LSD
P58G12	0.52315	rstuvwxyzABCDEFGHIJK	-0.0681119	grey	biofilm_TSB	biofilm_TSB	LSD
P14G9	0.515425	rstuvwxyzABCDEFGHIJK	-0.0745726	grey	biofilm_TSB	biofilm_TSB	LSD
P47D5	0.5113	rstuvwxyzABCDEFGHIJK	-0.0780623	grey	biofilm_TSB	biofilm_TSB	LSD
P18C6	0.509575	rstuvwxyzABCDEFGHIJK	-0.07953	grey	biofilm_TSB	biofilm_TSB	LSD
P67A2	0.5079	rstuvwxyzABCDEFGHIJK	-0.0809599	grey	biofilm_TSB	biofilm_TSB	LSD
P11E11	0.506625	rstuvwxyzABCDEFGHIJK	-0.0820515	grey	biofilm_TSB	biofilm_TSB	LSD
P18G11	0.506325	rstuvwxyzABCDEFGHIJK	-0.0823087	grey	biofilm_TSB	biofilm_TSB	LSD
P13D6	0.50275	rstuvwxyzABCDEFGHIJK	-0.085386	grey	biofilm_TSB	biofilm_TSB	LSD
P64B11	0.5015	rstuvwxyzABCDEFGHIJK	-0.0864672	grey	biofilm_TSB	biofilm_TSB	LSD
P25H1	0.499575	rstuvwxyzABCDEFGHIJK	-0.0881374	grey	biofilm_TSB	biofilm_TSB	LSD
P7F4	0.498475	rstuvwxyzABCDEFGHIJK	-0.0890947	grey	biofilm_TSB	biofilm_TSB	LSD
P4G4	0.492175	rstuvwxyzABCDEFGHIJK	-0.0946186	grey	biofilm_TSB	biofilm_TSB	LSD
P6C12	0.491425	rstuvwxyzABCDEFGHIJK	-0.0952809	grey	biofilm_TSB	biofilm_TSB	LSD
P10D7	0.491175	rstuvwxyzABCDEFGHIJK	-0.0955019	grey	biofilm_TSB	biofilm_TSB	LSD
P25H4	0.486125	rstuvwxyzABCDEFGHIJK	-0.0999902	grey	biofilm_TSB	biofilm_TSB	LSD
P7A6	0.48535	rstuvwxyzABCDEFGHIJK	-0.100683	grey	biofilm_TSB	biofilm_TSB	LSD
P36A5	0.479	rstuvwxyzABCDEFGHIJK	-0.106403	grey	biofilm_TSB	biofilm_TSB	LSD
P40G12	0.47665	rstuvwxyzABCDEFGHIJK	-0.108539	grey	biofilm_TSB	biofilm_TSB	LSD
P10G7	0.473175	rstuvwxyzABCDEFGHIJK	-0.111716	grey	biofilm_TSB	biofilm_TSB	LSD
P23C9	0.47265	rstuvwxyzABCDEFGHIJK	-0.112198	grey	biofilm_TSB	biofilm_TSB	LSD
P5B4	0.470725	rstuvwxyzABCDEFGHIJK	-0.113971	grey	biofilm_TSB	biofilm_TSB	LSD
P18H7	0.468725	rstuvwxyzABCDEFGHIJK	-0.11582	grey	biofilm_TSB	biofilm_TSB	LSD
P56C10	0.4673	rstuvwxyzABCDEFGHIJK	-0.117142	grey	biofilm_TSB	biofilm_TSB	LSD
P65D7	0.46715	rstuvwxyzABCDEFGHIJK	-0.117282	grey	biofilm_TSB	biofilm_TSB	LSD
P65E4	0.4657	stuvwxyzABCDEFGHIJK	-0.118632	grey	biofilm_TSB	biofilm_TSB	LSD
P58B6	0.46365	stuvwxyzABCDEFGHIJK	-0.120548	grey	biofilm_TSB	biofilm_TSB	LSD
P25H10	0.462325	stuvwxyzABCDEFGHIJK	-0.121791	grey	biofilm_TSB	biofilm_TSB	LSD
P68D5	0.4623	stuvwxyzABCDEFGHIJK	-0.121814	grey	biofilm_TSB	biofilm_TSB	LSD
P30F11	0.46165	stuvwxyzABCDEFGHIJK	-0.122425	grey	biofilm_TSB	biofilm_TSB	LSD
P55D11	0.4584	tuvwxyzABCDEFGHIJK	-0.125494	grey	biofilm_TSB	biofilm_TSB	LSD
P20G8	0.453225	tuvwxyzABCDEFGHIJK	-0.130424	grey	biofilm_TSB	biofilm_TSB	LSD
P47G6	0.44985	tuvwxyzABCDEFGHIJK	-0.13367	grey	biofilm_TSB	biofilm_TSB	LSD
P24H10	0.449375	tuvwxyzABCDEFGHIJK	-0.134129	grey	biofilm_TSB	biofilm_TSB	LSD
P25F5	0.445775	tuvwxyzABCDEFGHIJK	-0.137622	grey	biofilm_TSB	biofilm_TSB	LSD
P42E6	0.44475	tuvwxyzABCDEFGHIJK	-0.138622	grey	biofilm_TSB	biofilm_TSB	LSD
P33C8	0.4432	tuvwxyzABCDEFGHIJK	-0.140138	grey	biofilm_TSB	biofilm_TSB	LSD
P44F5	0.44175	tuvwxyzABCDEFGHIJK	-0.141562	grey	biofilm_TSB	biofilm_TSB	LSD
P21D6	0.441275	tuvwxyzABCDEFGHIJK	-0.142029	grey	biofilm_TSB	biofilm_TSB	LSD
P14G12	0.43865	tuvwxyzABCDEFGHIJK	-0.14462	grey	biofilm_TSB	biofilm_TSB	LSD
P50B6	0.43815	tuvwxyzABCDEFGHIJK	-0.145115	grey	biofilm_TSB	biofilm_TSB	LSD
P24D6	0.437975	tuvwxyzABCDEFGHIJK	-0.145289	grey	biofilm_TSB	biofilm_TSB	LSD
P24F6	0.437775	tuvwxyzABCDEFGHIJK	-0.145487	grey	biofilm_TSB	biofilm_TSB	LSD
P68B4	0.43765	tuvwxyzABCDEFGHIJK	-0.145611	grey	biofilm_TSB	biofilm_TSB	LSD
P67C11	0.42405	uvwxyzABCDEFGHIJK	-0.159321	grey	biofilm_TSB	biofilm_TSB	LSD
P40B3	0.4181	vwxyzABCDEFGHIJK	-0.165458	grey	biofilm_TSB	biofilm_TSB	LSD
P63H7	0.41735	vwxyzABCDEFGHIJK	-0.166238	grey	biofilm_TSB	biofilm_TSB	LSD
P10C7	0.4173	vwxyzABCDEFGHIJK	-0.16629	grey	biofilm_TSB	biofilm_TSB	LSD
P22G10	0.41195	vwxyzABCDEFGHIJK	-0.171894	grey	biofilm_TSB	biofilm_TSB	LSD
P72F9	0.41075	vwxyzABCDEFGHIJK	-0.173161	grey	biofilm_TSB	biofilm_TSB	LSD
P74B4	0.40465	vwxyzABCDEFGHIJK	-0.179659	grey	biofilm_TSB	biofilm_TSB	LSD
P43C6	0.4036	vwxyzABCDEFGHIJK	-0.180787	grey	biofilm_TSB	biofilm_TSB	LSD
P63H1	0.4034	vwxyzABCDEFGHIJK	-0.181002	grey	biofilm_TSB	biofilm_TSB	LSD
P64C8	0.39995	vwxyzABCDEFGHIJK	-0.184732	grey	biofilm_TSB	biofilm_TSB	LSD
P11A11	0.399875	vwxyzABCDEFGHIJK	-0.184814	grey	biofilm_TSB	biofilm_TSB	LSD
P60C10	0.39625	vwxyzABCDEFGHIJK	-0.188769	grey	biofilm_TSB	biofilm_TSB	LSD
P63G10	0.3962	vwxyzABCDEFGHIJK	-0.188824	grey	biofilm_TSB	biofilm_TSB	LSD
P10H10	0.39415	vwxyzABCDEFGHIJK	-0.191077	grey	biofilm_TSB	biofilm_TSB	LSD
P56A7	0.39245	vwxyzABCDEFGHIJK	-0.192954	grey	biofilm_TSB	biofilm_TSB	LSD
P33F3	0.3909	wxyzABCDEFGHIJK	-0.194672	grey	biofilm_TSB	biofilm_TSB	LSD
P56B10	0.3892	wxyzABCDEFGHIJK	-0.196565	grey	biofilm_TSB	biofilm_TSB	LSD
P13F5	0.3888	wxyzABCDEFGHIJK	-0.197012	grey	biofilm_TSB	biofilm_TSB	LSD
P64B6	0.38785	wxyzABCDEFGHIJK	-0.198074	grey	biofilm_TSB	biofilm_TSB	LSD
P19D6	0.386275	wxyzABCDEFGHIJK	-0.199842	grey	biofilm_TSB	biofilm_TSB	LSD
P40A3	0.3847	wxyzABCDEFGHIJK	-0.201616	grey	biofilm_TSB	biofilm_TSB	LSD
P58H10	0.3835	wxyzABCDEFGHIJK	-0.202973	grey	biofilm_TSB	biofilm_TSB	LSD
P64E5	0.3816	wxyzABCDEFGHIJK	-0.20513	grey	biofilm_TSB	biofilm_TSB	LSD
P69C6	0.3812	wxyzABCDEFGHIJK	-0.205585	grey	biofilm_TSB	biofilm_TSB	LSD
P36A10	0.37845	wxyzABCDEFGHIJK	-0.20873	grey	biofilm_TSB	biofilm_TSB	LSD
P71D8	0.37645	wxyzABCDEFGHIJK	-0.211031	grey	biofilm_TSB	biofilm_TSB	LSD
P30A1	0.37595	wxyzABCDEFGHIJK	-0.211608	grey	biofilm_TSB	biofilm_TSB	LSD
P71A6	0.37275	wxyzABCDEFGHIJK	-0.21532	grey	biofilm_TSB	biofilm_TSB	LSD
P2A5	0.3707	wxyzABCDEFGHIJK	-0.217716	grey	biofilm_TSB	biofilm_TSB	LSD
P7G12	0.36985	wxyzABCDEFGHIJK	-0.218713	grey	biofilm_TSB	biofilm_TSB	LSD
P62C7	0.36785	wxyzABCDEFGHIJK	-0.221067	grey	biofilm_TSB	biofilm_TSB	LSD
P47A10	0.3673	wxyzABCDEFGHIJK	-0.221717	grey	biofilm_TSB	biofilm_TSB	LSD
P42C5	0.36665	wxyzABCDEFGHIJK	-0.222486	grey	biofilm_TSB	biofilm_TSB	LSD
P19C6	0.3637	xyzABCDEFGHIJK	-0.225995	grey	biofilm_TSB	biofilm_TSB	LSD
P44E11	0.36275	yzABCDEFGHIJK	-0.227131	grey	biofilm_TSB	biofilm_TSB	LSD
P58A6	0.36235	yzABCDEFGHIJK	-0.22761	grey	biofilm_TSB	biofilm_TSB	LSD
P64A1	0.361	yzABCDEFGHIJK	-0.229231	grey	biofilm_TSB	biofilm_TSB	LSD
P27B9	0.35995	yzABCDEFGHIJK	-0.230496	grey	biofilm_TSB	biofilm_TSB	LSD
P46B5	0.35715	yzABCDEFGHIJK	-0.233887	grey	biofilm_TSB	biofilm_TSB	LSD
P35A4	0.3558	yzABCDEFGHIJK	-0.235532	grey	biofilm_TSB	biofilm_TSB	LSD
P43D4	0.35565	yzABCDEFGHIJK	-0.235715	grey	biofilm_TSB	biofilm_TSB	LSD
P35G12	0.35465	yzABCDEFGHIJK	-0.236938	grey	biofilm_TSB	biofilm_TSB	LSD
P26B3	0.35105	zABCDEFGHIJK	-0.241369	grey	biofilm_TSB	biofilm_TSB	LSD
P33C1	0.3489	zABCDEFGHIJK	-0.244037	grey	biofilm_TSB	biofilm_TSB	LSD
P26A2	0.3476	ABCDEFGHIJK	-0.245658	grey	biofilm_TSB	biofilm_TSB	LSD
P40A5	0.34425	ABCDEFGHIJK	-0.249864	grey	biofilm_TSB	biofilm_TSB	LSD
P72C5	0.3435	ABCDEFGHIJK	-0.250811	grey	biofilm_TSB	biofilm_TSB	LSD
P10E5	0.3416	ABCDEFGHIJK	-0.25322	grey	biofilm_TSB	biofilm_TSB	LSD
P39E2	0.3319	BCDEFGHIJK	-0.265731	grey	biofilm_TSB	biofilm_TSB	LSD
P71F4	0.33145	BCDEFGHIJK	-0.26632	grey	biofilm_TSB	biofilm_TSB	LSD
P17F1	0.32695	BCDEFGHIJK	-0.272257	grey	biofilm_TSB	biofilm_TSB	LSD
P39G1	0.3212	CDEFGHIJK	-0.279963	grey	biofilm_TSB	biofilm_TSB	LSD
P36A11	0.32055	CDEFGHIJK	-0.280842	grey	biofilm_TSB	biofilm_TSB	LSD
P49C9	0.3199	CDEFGHIJK	-0.281724	grey	biofilm_TSB	biofilm_TSB	LSD
P40F6	0.3195	CDEFGHIJK	-0.282267	grey	biofilm_TSB	biofilm_TSB	LSD
P24H8	0.3164	CDEFGHIJK	-0.286502	grey	biofilm_TSB	biofilm_TSB	LSD
P36D1	0.31465	CDEFGHIJK	-0.28891	grey	biofilm_TSB	biofilm_TSB	LSD
P12A8	0.31405	DEFGHIJK	-0.289739	grey	biofilm_TSB	biofilm_TSB	LSD
P3A12	0.31135	DEFGHIJK	-0.293489	grey	biofilm_TSB	biofilm_TSB	LSD
P60D6	0.31095	DEFGHIJK	-0.294048	grey	biofilm_TSB	biofilm_TSB	LSD
P39D8	0.3086	DEFGHIJK	-0.297342	grey	biofilm_TSB	biofilm_TSB	LSD
P58C10	0.3085	DEFGHIJK	-0.297483	grey	biofilm_TSB	biofilm_TSB	LSD
P49A9	0.3078	DEFGHIJK	-0.298469	grey	biofilm_TSB	biofilm_TSB	LSD
P31E10	0.30605	DEFGHIJK	-0.300946	grey	biofilm_TSB	biofilm_TSB	LSD
P59D4	0.3043	DEFGHIJK	-0.303436	grey	biofilm_TSB	biofilm_TSB	LSD
P30E12	0.2957	DEFGHIJK	-0.315887	grey	biofilm_TSB	biofilm_TSB	LSD
P4C6	0.2956	DEFGHIJK	-0.316034	grey	biofilm_TSB	biofilm_TSB	LSD
P71H2	0.293	DEFGHIJK	-0.319871	grey	biofilm_TSB	biofilm_TSB	LSD
P64A4	0.29255	DEFGHIJK	-0.320538	grey	biofilm_TSB	biofilm_TSB	LSD
P73C8	0.2889	EFGHIJK	-0.325991	grey	biofilm_TSB	biofilm_TSB	LSD
P50F7	0.2846	EFGHIJK	-0.332503	grey	biofilm_TSB	biofilm_TSB	LSD
P20F9	0.277	EFGHIJK	-0.344258	grey	biofilm_TSB	biofilm_TSB	LSD
P67F3	0.274	EFGHIJK	-0.348988	grey	biofilm_TSB	biofilm_TSB	LSD
P35H6	0.27	FGHIJKL	-0.355374	grey	biofilm_TSB	biofilm_TSB	LSD
P27G12	0.2593	GHIJKL	-0.372936	grey	biofilm_TSB	biofilm_TSB	LSD
P10E6	0.256	HIJKL	-0.378498	dodgerblue	biofilm_TSB	biofilm_TSB	LSD
P35C4	0.25125	HIJKL	-0.386632	dodgerblue	biofilm_TSB	biofilm_TSB	LSD
P71F12	0.24675	HIJKL	-0.394481	dodgerblue	biofilm_TSB	biofilm_TSB	LSD
P71H9	0.2413	IJKL	-0.404181	dodgerblue	biofilm_TSB	biofilm_TSB	LSD
P67G12	0.1877	JKL	-0.513274	dodgerblue	biofilm_TSB	biofilm_TSB	LSD
P47B5	0.16975	KL	-0.556928	dodgerblue	biofilm_TSB	biofilm_TSB	LSD
P71F7	0.71975	a	0.815995	firebrick	biofilm_XVM2	biofilm_XVM2	LSD
P57D4	0.69035	ab	0.797882	firebrick	biofilm_XVM2	biofilm_XVM2	LSD
P9H10	0.6556	abc	0.775452	firebrick	biofilm_XVM2	biofilm_XVM2	LSD
P62E1	0.62905	abcd	0.757498	firebrick	biofilm_XVM2	biofilm_XVM2	LSD
P24G12	0.6217	abcde	0.752394	firebrick	biofilm_XVM2	biofilm_XVM2	LSD
P54E9	0.60165	bcdef	0.738157	firebrick	biofilm_XVM2	biofilm_XVM2	LSD
P21G5	0.601	bcdef	0.737687	firebrick	biofilm_XVM2	biofilm_XVM2	LSD
P6C2	0.5811	cdef	0.723064	firebrick	biofilm_XVM2	biofilm_XVM2	LSD
P10G1	0.57635	cdefg	0.719499	firebrick	biofilm_XVM2	biofilm_XVM2	LSD
P63E10	0.5447	defgh	0.69497	firebrick	biofilm_XVM2	biofilm_XVM2	LSD
P45C2	0.54055	defgh	0.691649	firebrick	biofilm_XVM2	biofilm_XVM2	LSD
P52D3	0.52215	efghi	0.676608	firebrick	biofilm_XVM2	biofilm_XVM2	LSD
P17D7	0.516	fghi	0.671463	firebrick	biofilm_XVM2	biofilm_XVM2	LSD
P16F3	0.5029	fghij	0.660295	firebrick	biofilm_XVM2	biofilm_XVM2	LSD
P50G6	0.50255	fghij	0.659992	firebrick	biofilm_XVM2	biofilm_XVM2	LSD
P39C2	0.4761	ghijk	0.636511	firebrick	biofilm_XVM2	biofilm_XVM2	LSD
P72B7	0.4749	hijk	0.635415	firebrick	biofilm_XVM2	biofilm_XVM2	LSD
P48C6	0.4732	hijk	0.633858	firebrick	biofilm_XVM2	biofilm_XVM2	LSD
P55G8	0.47005	hijk	0.630957	firebrick	biofilm_XVM2	biofilm_XVM2	LSD
P51B5	0.4656	hijk	0.626826	firebrick	biofilm_XVM2	biofilm_XVM2	LSD
P7A6	0.42905	ijkl	0.591321	firebrick	biofilm_XVM2	biofilm_XVM2	LSD
P54E2	0.42595	ijkl	0.588172	firebrick	biofilm_XVM2	biofilm_XVM2	LSD
P65C6	0.41495	jklm	0.576809	firebrick	biofilm_XVM2	biofilm_XVM2	LSD
P47B5	0.4101	jklmn	0.571703	firebrick	biofilm_XVM2	biofilm_XVM2	LSD
P73C10	0.40085	klmno	0.561795	firebrick	biofilm_XVM2	biofilm_XVM2	LSD
P5D2	0.39095	klmnop	0.550934	firebrick	biofilm_XVM2	biofilm_XVM2	LSD
P50F7	0.3791	klmnopq	0.537567	firebrick	biofilm_XVM2	biofilm_XVM2	LSD
P18D2	0.3773	klmnopq	0.5355	firebrick	biofilm_XVM2	biofilm_XVM2	LSD
P43E9	0.36455	lmnopqr	0.52057	firebrick	biofilm_XVM2	biofilm_XVM2	LSD
P17F5	0.3639	lmnopqrs	0.519795	firebrick	biofilm_XVM2	biofilm_XVM2	LSD
P64E5	0.362	lmnopqrs	0.517522	firebrick	biofilm_XVM2	biofilm_XVM2	LSD
P27F12	0.35975	lmnopqrst	0.514814	firebrick	biofilm_XVM2	biofilm_XVM2	LSD
P54E11	0.34265	lmnopqrstu	0.493664	firebrick	biofilm_XVM2	biofilm_XVM2	LSD
P23C9	0.34125	lmnopqrstuv	0.491886	firebrick	biofilm_XVM2	biofilm_XVM2	LSD
P72E2	0.33325	lmnopqrstuv	0.481583	firebrick	biofilm_XVM2	biofilm_XVM2	LSD
P58C10	0.3192	mnopqrstuvw	0.462876	firebrick	biofilm_XVM2	biofilm_XVM2	LSD
P50H3	0.3188	mnopqrstuvw	0.462331	firebrick	biofilm_XVM2	biofilm_XVM2	LSD
P10E5	0.3159	mnopqrstuvwx	0.458363	firebrick	biofilm_XVM2	biofilm_XVM2	LSD
P21F1	0.31485	mnopqrstuvwx	0.456917	firebrick	biofilm_XVM2	biofilm_XVM2	LSD
P6G12	0.3113	nopqrstuvwx	0.451992	firebrick	biofilm_XVM2	biofilm_XVM2	LSD
P36A5	0.30555	opqrstuvwxy	0.443895	firebrick	biofilm_XVM2	biofilm_XVM2	LSD
P35B11	0.30245	opqrstuvwxyz	0.439467	firebrick	biofilm_XVM2	biofilm_XVM2	LSD
P55A11	0.29575	pqrstuvwxyzA	0.429738	firebrick	biofilm_XVM2	biofilm_XVM2	LSD
P34B12	0.29345	pqrstuvwxyzA	0.426347	firebrick	biofilm_XVM2	biofilm_XVM2	LSD
P11H7	0.29185	pqrstuvwxyzA	0.423973	firebrick	biofilm_XVM2	biofilm_XVM2	LSD
P16A8	0.2917	pqrstuvwxyzA	0.423749	firebrick	biofilm_XVM2	biofilm_XVM2	LSD
P31D5	0.2858	qrstuvwxyzAB	0.414875	firebrick	biofilm_XVM2	biofilm_XVM2	LSD
P11G6	0.2837	qrstuvwxyzABC	0.411672	firebrick	biofilm_XVM2	biofilm_XVM2	LSD
P65A1	0.2828	qrstuvwxyzABCD	0.410292	firebrick	biofilm_XVM2	biofilm_XVM2	LSD
P33C8	0.26755	rstuvwxyzABCDE	0.386218	firebrick	biofilm_XVM2	biofilm_XVM2	LSD
P22G10	0.2636	stuvwxyzABCDEF	0.379758	firebrick	biofilm_XVM2	biofilm_XVM2	LSD
P36A11	0.26035	tuvwxyzABCDEFG	0.374371	firebrick	biofilm_XVM2	biofilm_XVM2	LSD
P56B10	0.2571	uvwxyzABCDEFGH	0.368915	firebrick	biofilm_XVM2	biofilm_XVM2	LSD
P56D4	0.25585	uvwxyzABCDEFGHI	0.366798	firebrick	biofilm_XVM2	biofilm_XVM2	LSD
P9E12	0.2545	uvwxyzABCDEFGHIJ	0.364501	firebrick	biofilm_XVM2	biofilm_XVM2	LSD
P13D6	0.24895	uvwxyzABCDEFGHIJK	0.354925	firebrick	biofilm_XVM2	biofilm_XVM2	LSD
P71F4	0.24845	uvwxyzABCDEFGHIJK	0.354052	firebrick	biofilm_XVM2	biofilm_XVM2	LSD
P42C5	0.2467	uvwxyzABCDEFGHIJK	0.350982	firebrick	biofilm_XVM2	biofilm_XVM2	LSD
P10C7	0.24075	vwxyzABCDEFGHIJKL	0.340379	firebrick	biofilm_XVM2	biofilm_XVM2	LSD
P54G3	0.22045	wxyzABCDEFGHIJKLM	0.302123	firebrick	biofilm_XVM2	biofilm_XVM2	LSD
P56A7	0.2174	xyzABCDEFGHIJKLMN	0.296073	firebrick	biofilm_XVM2	biofilm_XVM2	LSD
P30F11	0.217	xyzABCDEFGHIJKLMN	0.295273	firebrick	biofilm_XVM2	biofilm_XVM2	LSD
P74B4	0.2087	yzABCDEFGHIJKLMNO	0.278335	firebrick	biofilm_XVM2	biofilm_XVM2	LSD
P54F11	0.2065	yzABCDEFGHIJKLMNO	0.273733	firebrick	biofilm_XVM2	biofilm_XVM2	LSD
P14G12	0.20545	yzABCDEFGHIJKLMNO	0.271519	firebrick	biofilm_XVM2	biofilm_XVM2	LSD
P17F1	0.2051	yzABCDEFGHIJKLMNO	0.270779	firebrick	biofilm_XVM2	biofilm_XVM2	LSD
P73C8	0.20335	zABCDEFGHIJKLMNO	0.267057	firebrick	biofilm_XVM2	biofilm_XVM2	LSD
P51F11	0.1993	ABCDEFGHIJKLMNO	0.25832	firebrick	biofilm_XVM2	biofilm_XVM2	LSD
P71D8	0.1972	ABCDEFGHIJKLMNO	0.25372	firebrick	biofilm_XVM2	biofilm_XVM2	LSD
P72C5	0.197	ABCDEFGHIJKLMNO	0.253279	firebrick	biofilm_XVM2	biofilm_XVM2	LSD
P64B11	0.1956	ABCDEFGHIJKLMNO	0.250182	firebrick	biofilm_XVM2	biofilm_XVM2	LSD
P63E7	0.18825	BCDEFGHIJKLMNO	0.233548	firebrick	biofilm_XVM2	biofilm_XVM2	LSD
P6A1	0.1869	BCDEFGHIJKLMNO	0.230422	firebrick	biofilm_XVM2	biofilm_XVM2	LSD
P55D11	0.1856	BCDEFGHIJKLMNO	0.227391	firebrick	biofilm_XVM2	biofilm_XVM2	LSD
P71H9	0.1842	CDEFGHIJKLMNO	0.224103	firebrick	biofilm_XVM2	biofilm_XVM2	LSD
P13G11	0.1835	CDEFGHIJKLMNO	0.222449	firebrick	biofilm_XVM2	biofilm_XVM2	LSD
P24H8	0.18255	DEFGHIJKLMNOP	0.220195	grey	biofilm_XVM2	biofilm_XVM2	LSD
P53C11	0.18245	DEFGHIJKLMNOP	0.219957	grey	biofilm_XVM2	biofilm_XVM2	LSD
P7G12	0.17845	EFGHIJKLMNOPQ	0.21033	grey	biofilm_XVM2	biofilm_XVM2	LSD
P65A7	0.17265	EFGHIJKLMNOPQR	0.19598	grey	biofilm_XVM2	biofilm_XVM2	LSD
P18H4	0.1724	EFGHIJKLMNOPQR	0.19535	grey	biofilm_XVM2	biofilm_XVM2	LSD
P40B3	0.17205	EFGHIJKLMNOPQRS	0.194468	grey	biofilm_XVM2	biofilm_XVM2	LSD
P33F3	0.1706	EFGHIJKLMNOPQRST	0.190792	grey	biofilm_XVM2	biofilm_XVM2	LSD
P58A6	0.1674	EFGHIJKLMNOPQRSTU	0.182568	grey	biofilm_XVM2	biofilm_XVM2	LSD
P13G8	0.167	EFGHIJKLMNOPQRSTU	0.181529	grey	biofilm_XVM2	biofilm_XVM2	LSD
P7G9	0.16675	EFGHIJKLMNOPQRSTU	0.180879	grey	biofilm_XVM2	biofilm_XVM2	LSD
P11A11	0.1648	FGHIJKLMNOPQRSTUV	0.17577	grey	biofilm_XVM2	biofilm_XVM2	LSD
P72F9	0.1637	FGHIJKLMNOPQRSTUV	0.172862	grey	biofilm_XVM2	biofilm_XVM2	LSD
P54E7	0.1621	GHIJKLMNOPQRSTUV	0.168596	grey	biofilm_XVM2	biofilm_XVM2	LSD
P67A2	0.16135	GHIJKLMNOPQRSTUVW	0.166582	grey	biofilm_XVM2	biofilm_XVM2	LSD
P13A12	0.16045	GHIJKLMNOPQRSTUVW	0.164153	grey	biofilm_XVM2	biofilm_XVM2	LSD
P55D10	0.16025	GHIJKLMNOPQRSTUVW	0.163611	grey	biofilm_XVM2	biofilm_XVM2	LSD
P58F6	0.16015	GHIJKLMNOPQRSTUVW	0.16334	grey	biofilm_XVM2	biofilm_XVM2	LSD
P47D5	0.15975	GHIJKLMNOPQRSTUVWX	0.162254	grey	biofilm_XVM2	biofilm_XVM2	LSD
P71A6	0.1579	HIJKLMNOPQRSTUVWXY	0.157195	grey	biofilm_XVM2	biofilm_XVM2	LSD
P56C10	0.1561	IJKLMNOPQRSTUVWXY	0.152216	grey	biofilm_XVM2	biofilm_XVM2	LSD
P62C7	0.15405	JKLMNOPQRSTUVWXY	0.146475	grey	biofilm_XVM2	biofilm_XVM2	LSD
P19D8	0.15255	KLMNOPQRSTUVWXYZ	0.142225	grey	biofilm_XVM2	biofilm_XVM2	LSD
P4C6	0.1509	KLMNOPQRSTUVWXYZ	0.137502	grey	biofilm_XVM2	biofilm_XVM2	LSD
P20F9	0.1508	KLMNOPQRSTUVWXYZ	0.137214	grey	biofilm_XVM2	biofilm_XVM2	LSD
P67E1	0.15055	KLMNOPQRSTUVWXYZ	0.136494	grey	biofilm_XVM2	biofilm_XVM2	LSD
P10E6	0.15005	KLMNOPQRSTUVWXYZ	0.135049	grey	biofilm_XVM2	biofilm_XVM2	LSD
P35C4	0.1493	KLMNOPQRSTUVWXYZ	0.132873	grey	biofilm_XVM2	biofilm_XVM2	LSD
P16G5	0.14905	KLMNOPQRSTUVWXYZ	0.132145	grey	biofilm_XVM2	biofilm_XVM2	LSD
P10H10	0.1435	LMNOPQRSTUVWXYZ	0.115665	grey	biofilm_XVM2	biofilm_XVM2	LSD
P10G7	0.1434	LMNOPQRSTUVWXYZ	0.115362	grey	biofilm_XVM2	biofilm_XVM2	LSD
P13F5	0.1427	LMNOPQRSTUVWXYZ	0.113237	grey	biofilm_XVM2	biofilm_XVM2	LSD
P25H10	0.1423	LMNOPQRSTUVWXYZ	0.112018	grey	biofilm_XVM2	biofilm_XVM2	LSD
P25H1	0.14195	LMNOPQRSTUVWXYZ	0.110948	grey	biofilm_XVM2	biofilm_XVM2	LSD
P67F3	0.1381	MNOPQRSTUVWXYZ	0.0990067	grey	biofilm_XVM2	biofilm_XVM2	LSD
P67C11	0.13705	MNOPQRSTUVWXYZ	0.0956921	grey	biofilm_XVM2	biofilm_XVM2	LSD
P54H4	0.1354	MNOPQRSTUVWXYZ	0.0904317	grey	biofilm_XVM2	biofilm_XVM2	LSD
P69C6	0.13535	MNOPQRSTUVWXYZ	0.0902712	grey	biofilm_XVM2	biofilm_XVM2	LSD
P24A9	0.1349	MNOPQRSTUVWXYZ	0.0888249	grey	biofilm_XVM2	biofilm_XVM2	LSD
P18G11	0.13395	MNOPQRSTUVWXYZ	0.0857557	grey	biofilm_XVM2	biofilm_XVM2	LSD
P58G12	0.1332	MNOPQRSTUVWXYZ	0.0833172	grey	biofilm_XVM2	biofilm_XVM2	LSD
P11E11	0.13285	MNOPQRSTUVWXYZ1	0.0821746	grey	biofilm_XVM2	biofilm_XVM2	LSD
P68B4	0.13265	MNOPQRSTUVWXYZ1	0.0815203	grey	biofilm_XVM2	biofilm_XVM2	LSD
P68F1	0.1323	MNOPQRSTUVWXYZ1	0.0803728	grey	biofilm_XVM2	biofilm_XVM2	LSD
P22F7	0.13175	MNOPQRSTUVWXYZ1	0.0785636	grey	biofilm_XVM2	biofilm_XVM2	LSD
P10D7	0.13165	MNOPQRSTUVWXYZ1	0.0782339	grey	biofilm_XVM2	biofilm_XVM2	LSD
P64B6	0.13	MNOPQRSTUVWXYZ1	0.0727564	grey	biofilm_XVM2	biofilm_XVM2	LSD
P15A7	0.1297	MNOPQRSTUVWXYZ1	0.071753	grey	biofilm_XVM2	biofilm_XVM2	LSD
P52F2	0.1286	MNOPQRSTUVWXYZ1	0.068054	grey	biofilm_XVM2	biofilm_XVM2	LSD
P19C6	0.1283	MNOPQRSTUVWXYZ1	0.0670397	grey	biofilm_XVM2	biofilm_XVM2	LSD
P58B6	0.12645	MNOPQRSTUVWXYZ1	0.0607318	grey	biofilm_XVM2	biofilm_XVM2	LSD
P63G10	0.12565	MNOPQRSTUVWXYZ1	0.0579755	grey	biofilm_XVM2	biofilm_XVM2	LSD
P64A4	0.12485	MNOPQRSTUVWXYZ1	0.0552016	grey	biofilm_XVM2	biofilm_XVM2	LSD
P63H1	0.12455	MNOPQRSTUVWXYZ1	0.0541567	grey	biofilm_XVM2	biofilm_XVM2	LSD
P20G8	0.1236	MNOPQRSTUVWXYZ1	0.0508315	grey	biofilm_XVM2	biofilm_XVM2	LSD
P47A10	0.12335	MNOPQRSTUVWXYZ1	0.0499522	grey	biofilm_XVM2	biofilm_XVM2	LSD
P12A8	0.12325	MNOPQRSTUVWXYZ1	0.0495999	grey	biofilm_XVM2	biofilm_XVM2	LSD
P60C10	0.1232	MNOPQRSTUVWXYZ1	0.0494237	grey	biofilm_XVM2	biofilm_XVM2	LSD
P65E4	0.12265	MNOPQRSTUVWXYZ1	0.0474806	grey	biofilm_XVM2	biofilm_XVM2	LSD
P18C6	0.1224	MNOPQRSTUVWXYZ1	0.0465944	grey	biofilm_XVM2	biofilm_XVM2	LSD
P46B5	0.1217	MNOPQRSTUVWXYZ1	0.0441036	grey	biofilm_XVM2	biofilm_XVM2	LSD
P64A1	0.121	MNOPQRSTUVWXYZ1	0.0415984	grey	biofilm_XVM2	biofilm_XVM2	LSD
P57H9	0.12065	MNOPQRSTUVWXYZ1	0.0403403	grey	biofilm_XVM2	biofilm_XVM2	LSD
P18H7	0.1196	MNOPQRSTUVWXYZ1	0.0365441	grey	biofilm_XVM2	biofilm_XVM2	LSD
P7F4	0.1194	NOPQRSTUVWXYZ1	0.0358173	grey	biofilm_XVM2	biofilm_XVM2	LSD
P19D6	0.1177	NOPQRSTUVWXYZ12	0.0295895	grey	biofilm_XVM2	biofilm_XVM2	LSD
P43D4	0.11755	NOPQRSTUVWXYZ12	0.0290356	grey	biofilm_XVM2	biofilm_XVM2	LSD
P43C6	0.1174	NOPQRSTUVWXYZ12	0.0284811	grey	biofilm_XVM2	biofilm_XVM2	LSD
P68D5	0.11565	OPQRSTUVWXYZ12	0.0219586	grey	biofilm_XVM2	biofilm_XVM2	LSD
P33C1	0.11535	OPQRSTUVWXYZ12	0.0208306	grey	biofilm_XVM2	biofilm_XVM2	LSD
P40A5	0.1139	OPQRSTUVWXYZ12	0.0153367	grey	biofilm_XVM2	biofilm_XVM2	LSD
L148	0.109948	PQRSTUVWXYZ12	0	grey	biofilm_XVM2	biofilm_XVM2	LSD
P44F5	0.1095	PQRSTUVWXYZ12	-0.0017729	grey	biofilm_XVM2	biofilm_XVM2	LSD
P58H10	0.1085	PQRSTUVWXYZ12	-0.00575729	grey	biofilm_XVM2	biofilm_XVM2	LSD
P40G12	0.10835	PQRSTUVWXYZ12	-0.00635809	grey	biofilm_XVM2	biofilm_XVM2	LSD
P64C8	0.10785	PQRSTUVWXYZ12	-0.00836686	grey	biofilm_XVM2	biofilm_XVM2	LSD
P13B4	0.1076	PQRSTUVWXYZ12	-0.00937475	grey	biofilm_XVM2	biofilm_XVM2	LSD
P67G12	0.1072	PQRSTUVWXYZ12	-0.0109922	grey	biofilm_XVM2	biofilm_XVM2	LSD
P47G6	0.10705	PQRSTUVWXYZ12	-0.0116003	grey	biofilm_XVM2	biofilm_XVM2	LSD
P65D7	0.107	PQRSTUVWXYZ12	-0.0118032	grey	biofilm_XVM2	biofilm_XVM2	LSD
P71H2	0.10555	PQRSTUVWXYZ12	-0.0177288	grey	biofilm_XVM2	biofilm_XVM2	LSD
P3D1	0.10485	PQRSTUVWXYZ12	-0.0206186	grey	biofilm_XVM2	biofilm_XVM2	LSD
P25H4	0.10425	PQRSTUVWXYZ12	-0.0231109	grey	biofilm_XVM2	biofilm_XVM2	LSD
P21D6	0.104	PQRSTUVWXYZ12	-0.0241537	grey	biofilm_XVM2	biofilm_XVM2	LSD
P24H10	0.1024	PQRSTUVWXYZ12	-0.030887	grey	biofilm_XVM2	biofilm_XVM2	LSD
P3H2	0.1008	PQRSTUVWXYZ12	-0.0377265	grey	biofilm_XVM2	biofilm_XVM2	LSD
P24D6	0.0982	PQRSTUVWXYZ12	-0.0490755	grey	biofilm_XVM2	biofilm_XVM2	LSD
P50B6	0.0981	PQRSTUVWXYZ12	-0.049518	grey	biofilm_XVM2	biofilm_XVM2	LSD
P5B4	0.0966	PQRSTUVWXYZ12	-0.0562099	grey	biofilm_XVM2	biofilm_XVM2	LSD
P3A3	0.0944	PQRSTUVWXYZ12	-0.066215	grey	biofilm_XVM2	biofilm_XVM2	LSD
P2A5	0.09435	PQRSTUVWXYZ12	-0.0664451	grey	biofilm_XVM2	biofilm_XVM2	LSD
P26A2	0.08995	PQRSTUVWXYZ12	-0.0871858	grey	biofilm_XVM2	biofilm_XVM2	LSD
P25F5	0.08815	PQRSTUVWXYZ12	-0.0959647	grey	biofilm_XVM2	biofilm_XVM2	LSD
P63H7	0.08815	PQRSTUVWXYZ12	-0.0959647	grey	biofilm_XVM2	biofilm_XVM2	LSD
P30E12	0.0867	PQRSTUVWXYZ12	-0.103168	grey	biofilm_XVM2	biofilm_XVM2	LSD
P24F6	0.0848	PQRSTUVWXYZ12	-0.112791	grey	biofilm_XVM2	biofilm_XVM2	LSD
P60D6	0.0837	PQRSTUVWXYZ12	-0.118462	grey	biofilm_XVM2	biofilm_XVM2	LSD
P36D1	0.0822	PQRSTUVWXYZ12	-0.126315	grey	biofilm_XVM2	biofilm_XVM2	LSD
P35A4	0.08215	PQRSTUVWXYZ12	-0.126579	grey	biofilm_XVM2	biofilm_XVM2	LSD
P14A5	0.08115	QRSTUVWXYZ12	-0.131898	grey	biofilm_XVM2	biofilm_XVM2	LSD
P12E8	0.0809	QRSTUVWXYZ12	-0.133238	grey	biofilm_XVM2	biofilm_XVM2	LSD
P14G9	0.08085	QRSTUVWXYZ12	-0.133507	grey	biofilm_XVM2	biofilm_XVM2	LSD
P42E6	0.0793	QRSTUVWXYZ12	-0.141914	grey	biofilm_XVM2	biofilm_XVM2	LSD
P6C12	0.07835	QRSTUVWXYZ12	-0.147148	grey	biofilm_XVM2	biofilm_XVM2	LSD
P36A10	0.07555	RSTUVWXYZ12	-0.162953	grey	biofilm_XVM2	biofilm_XVM2	LSD
P49C9	0.07515	RSTUVWXYZ12	-0.165258	grey	biofilm_XVM2	biofilm_XVM2	LSD
P40F6	0.0745	RSTUVWXYZ12	-0.169031	grey	biofilm_XVM2	biofilm_XVM2	LSD
P39D8	0.0743	RSTUVWXYZ12	-0.170198	grey	biofilm_XVM2	biofilm_XVM2	LSD
P26B3	0.0737	RSTUVWXYZ12	-0.17372	grey	biofilm_XVM2	biofilm_XVM2	LSD
P40A3	0.073	RSTUVWXYZ123	-0.177864	grey	biofilm_XVM2	biofilm_XVM2	LSD
P4G4	0.07295	RSTUVWXYZ123	-0.178162	grey	biofilm_XVM2	biofilm_XVM2	LSD
P49A9	0.07135	STUVWXYZ123	-0.187793	grey	biofilm_XVM2	biofilm_XVM2	LSD
P27B9	0.0704	TUVWXYZ123	-0.193614	grey	biofilm_XVM2	biofilm_XVM2	LSD
P30A1	0.07015	TUVWXYZ123	-0.195159	grey	biofilm_XVM2	biofilm_XVM2	LSD
P39G1	0.0691	UVWXYZ123	-0.201709	grey	biofilm_XVM2	biofilm_XVM2	LSD
P44E11	0.06805	UVWXYZ123	-0.208359	grey	biofilm_XVM2	biofilm_XVM2	LSD
P35G12	0.06755	UVWXYZ123	-0.211562	grey	biofilm_XVM2	biofilm_XVM2	LSD
P71F12	0.0675	UVWXYZ123	-0.211883	grey	biofilm_XVM2	biofilm_XVM2	LSD
P35H6	0.065	VWXYZ123	-0.228274	grey	biofilm_XVM2	biofilm_XVM2	LSD
P3A12	0.06405	VWXYZ123	-0.234668	grey	biofilm_XVM2	biofilm_XVM2	LSD
P31E10	0.06055	WXYZ123	-0.259073	grey	biofilm_XVM2	biofilm_XVM2	LSD
P39E2	0.059	XYZ123	-0.270335	grey	biofilm_XVM2	biofilm_XVM2	LSD
P21F2	0.057	YZ123	-0.285312	grey	biofilm_XVM2	biofilm_XVM2	LSD
P27G12	0.0529	Z123	-0.317731	grey	biofilm_XVM2	biofilm_XVM2	LSD
P59D4	0.032	123	-0.536037	grey	biofilm_XVM2	biofilm_XVM2	LSD
P9C1	0.01765	23	-0.794442	grey	biofilm_XVM2	biofilm_XVM2	LSD
P36A5	0.217387	a	0.42791	firebrick	expansionrate_TSB	motility	LSD
P16A8	0.200611	ab	0.393033	firebrick	expansionrate_TSB	motility	LSD
P64B11	0.198486	abc	0.388407	firebrick	expansionrate_TSB	motility	LSD
P65C6	0.19663	abcd	0.384326	firebrick	expansionrate_TSB	motility	LSD
P64E5	0.185561	abcde	0.359163	firebrick	expansionrate_TSB	motility	LSD
P14G12	0.180342	abcdef	0.346774	firebrick	expansionrate_TSB	motility	LSD
P50F7	0.175433	abcdefg	0.334789	firebrick	expansionrate_TSB	motility	LSD
P12A8	0.174992	abcdefg	0.333695	firebrick	expansionrate_TSB	motility	LSD
P13A12	0.167288	abcdefgh	0.314141	firebrick	expansionrate_TSB	motility	LSD
P12E8	0.164424	bcdefghi	0.306642	firebrick	expansionrate_TSB	motility	LSD
P9E12	0.163604	bcdefghij	0.30447	firebrick	expansionrate_TSB	motility	LSD
P6A1	0.161848	bcdefghijk	0.299783	firebrick	expansionrate_TSB	motility	LSD
P6G12	0.160503	bcdefghijkl	0.296161	firebrick	expansionrate_TSB	motility	LSD
P47B5	0.156237	bcdefghijklm	0.284461	firebrick	expansionrate_TSB	motility	LSD
P30A1	0.154732	bcdefghijklmn	0.280256	firebrick	expansionrate_TSB	motility	LSD
P13F5	0.154013	bcdefghijklmn	0.278235	firebrick	expansionrate_TSB	motility	LSD
P24H10	0.152636	bcdefghijklmno	0.274335	firebrick	expansionrate_TSB	motility	LSD
P18G11	0.148056	cdefghijklmnop	0.261102	firebrick	expansionrate_TSB	motility	LSD
P11H7	0.146883	cdefghijklmnopq	0.257649	firebrick	expansionrate_TSB	motility	LSD
P35B11	0.144371	defghijklmnopqr	0.250156	firebrick	expansionrate_TSB	motility	LSD
P13G11	0.143653	efghijklmnopqrs	0.247993	firebrick	expansionrate_TSB	motility	LSD
P35C4	0.143161	efghijklmnopqrst	0.2465	firebrick	expansionrate_TSB	motility	LSD
P4C6	0.142111	efghijklmnopqrstu	0.243305	firebrick	expansionrate_TSB	motility	LSD
P65A1	0.141209	efghijklmnopqrstuv	0.240539	firebrick	expansionrate_TSB	motility	LSD
P55G8	0.140074	efghijklmnopqrstuvw	0.237035	firebrick	expansionrate_TSB	motility	LSD
P47A10	0.139884	efghijklmnopqrstuvw	0.236447	firebrick	expansionrate_TSB	motility	LSD
P17F1	0.139239	efghijklmnopqrstuvwx	0.234438	firebrick	expansionrate_TSB	motility	LSD
P56B10	0.138512	efghijklmnopqrstuvwxy	0.232165	firebrick	expansionrate_TSB	motility	LSD
P63H1	0.137741	efghijklmnopqrstuvwxyz	0.229739	firebrick	expansionrate_TSB	motility	LSD
P50B6	0.136587	efghijklmnopqrstuvwxyzA	0.226085	firebrick	expansionrate_TSB	motility	LSD
P50H3	0.13588	efghijklmnopqrstuvwxyzAB	0.223832	firebrick	expansionrate_TSB	motility	LSD
P67C11	0.133144	efghijklmnopqrstuvwxyzABC	0.214999	grey	expansionrate_TSB	motility	LSD
P5D2	0.132891	fghijklmnopqrstuvwxyzABC	0.214173	grey	expansionrate_TSB	motility	LSD
P7A6	0.131989	fghijklmnopqrstuvwxyzABCD	0.211214	grey	expansionrate_TSB	motility	LSD
P73C10	0.131119	fghijklmnopqrstuvwxyzABCDE	0.208343	grey	expansionrate_TSB	motility	LSD
P33C8	0.129955	fghijklmnopqrstuvwxyzABCDEF	0.204471	grey	expansionrate_TSB	motility	LSD
P25F5	0.129525	fghijklmnopqrstuvwxyzABCDEF	0.203031	grey	expansionrate_TSB	motility	LSD
P35H6	0.129514	fghijklmnopqrstuvwxyzABCDEF	0.202994	grey	expansionrate_TSB	motility	LSD
P10H10	0.129378	fghijklmnopqrstuvwxyzABCDEF	0.202539	grey	expansionrate_TSB	motility	LSD
P22G10	0.129302	fghijklmnopqrstuvwxyzABCDEF	0.202283	grey	expansionrate_TSB	motility	LSD
P10D7	0.127684	ghijklmnopqrstuvwxyzABCDEFG	0.196814	grey	expansionrate_TSB	motility	LSD
P31D5	0.126997	ghijklmnopqrstuvwxyzABCDEFGH	0.194469	grey	expansionrate_TSB	motility	LSD
P25H1	0.124918	ghijklmnopqrstuvwxyzABCDEFGHI	0.187301	grey	expansionrate_TSB	motility	LSD
P54H4	0.124502	ghijklmnopqrstuvwxyzABCDEFGHI	0.185853	grey	expansionrate_TSB	motility	LSD
P27F12	0.124447	ghijklmnopqrstuvwxyzABCDEFGHI	0.18566	grey	expansionrate_TSB	motility	LSD
P39G1	0.123761	ghijklmnopqrstuvwxyzABCDEFGHIJ	0.183262	grey	expansionrate_TSB	motility	LSD
P39C2	0.123546	ghijklmnopqrstuvwxyzABCDEFGHIJ	0.182507	grey	expansionrate_TSB	motility	LSD
P35G12	0.123011	ghijklmnopqrstuvwxyzABCDEFGHIJK	0.180622	grey	expansionrate_TSB	motility	LSD
P51B5	0.121847	hijklmnopqrstuvwxyzABCDEFGHIJKL	0.176493	grey	expansionrate_TSB	motility	LSD
P36D1	0.121571	hijklmnopqrstuvwxyzABCDEFGHIJKL	0.175508	grey	expansionrate_TSB	motility	LSD
P50G6	0.121109	hijklmnopqrstuvwxyzABCDEFGHIJKL	0.173855	grey	expansionrate_TSB	motility	LSD
P56D4	0.120708	hijklmnopqrstuvwxyzABCDEFGHIJKLM	0.172412	grey	expansionrate_TSB	motility	LSD
P26A2	0.119789	hijklmnopqrstuvwxyzABCDEFGHIJKLMN	0.169093	grey	expansionrate_TSB	motility	LSD
P71H2	0.119298	hijklmnopqrstuvwxyzABCDEFGHIJKLMNO	0.167311	grey	expansionrate_TSB	motility	LSD
P21F1	0.119104	hijklmnopqrstuvwxyzABCDEFGHIJKLMNO	0.166605	grey	expansionrate_TSB	motility	LSD
P49A9	0.118948	hijklmnopqrstuvwxyzABCDEFGHIJKLMNO	0.166034	grey	expansionrate_TSB	motility	LSD
P42C5	0.11846	hijklmnopqrstuvwxyzABCDEFGHIJKLMNOP	0.164248	grey	expansionrate_TSB	motility	LSD
P9C1	0.11843	hijklmnopqrstuvwxyzABCDEFGHIJKLMNOP	0.164139	grey	expansionrate_TSB	motility	LSD
P39E2	0.118391	hijklmnopqrstuvwxyzABCDEFGHIJKLMNOP	0.163996	grey	expansionrate_TSB	motility	LSD
P63E10	0.117782	hijklmnopqrstuvwxyzABCDEFGHIJKLMNOP	0.161757	grey	expansionrate_TSB	motility	LSD
P30F11	0.117137	hijklmnopqrstuvwxyzABCDEFGHIJKLMNOPQ	0.159372	grey	expansionrate_TSB	motility	LSD
P6C2	0.116313	hijklmnopqrstuvwxyzABCDEFGHIJKLMNOPQR	0.156304	grey	expansionrate_TSB	motility	LSD
P46B5	0.115713	hijklmnopqrstuvwxyzABCDEFGHIJKLMNOPQRS	0.154059	grey	expansionrate_TSB	motility	LSD
P27B9	0.114247	ijklmnopqrstuvwxyzABCDEFGHIJKLMNOPQRST	0.148521	grey	expansionrate_TSB	motility	LSD
P24G12	0.112378	ijklmnopqrstuvwxyzABCDEFGHIJKLMNOPQRSTU	0.141359	grey	expansionrate_TSB	motility	LSD
P17D7	0.112359	ijklmnopqrstuvwxyzABCDEFGHIJKLMNOPQRSTU	0.141284	grey	expansionrate_TSB	motility	LSD
P10C7	0.112098	ijklmnopqrstuvwxyzABCDEFGHIJKLMNOPQRSTU	0.140276	grey	expansionrate_TSB	motility	LSD
P71F7	0.111813	jklmnopqrstuvwxyzABCDEFGHIJKLMNOPQRSTUV	0.139168	grey	expansionrate_TSB	motility	LSD
P45C2	0.11139	jklmnopqrstuvwxyzABCDEFGHIJKLMNOPQRSTUV	0.137523	grey	expansionrate_TSB	motility	LSD
P33C1	0.110787	klmnopqrstuvwxyzABCDEFGHIJKLMNOPQRSTUVW	0.135167	grey	expansionrate_TSB	motility	LSD
P14A5	0.109761	klmnopqrstuvwxyzABCDEFGHIJKLMNOPQRSTUVWX	0.131123	grey	expansionrate_TSB	motility	LSD
P68D5	0.10959	klmnopqrstuvwxyzABCDEFGHIJKLMNOPQRSTUVWXY	0.130448	grey	expansionrate_TSB	motility	LSD
P17F5	0.109306	lmnopqrstuvwxyzABCDEFGHIJKLMNOPQRSTUVWXYZ	0.12932	grey	expansionrate_TSB	motility	LSD
P19C6	0.108958	lmnopqrstuvwxyzABCDEFGHIJKLMNOPQRSTUVWXYZ	0.127937	grey	expansionrate_TSB	motility	LSD
P24A9	0.107512	mnopqrstuvwxyzABCDEFGHIJKLMNOPQRSTUVWXYZ1	0.122133	grey	expansionrate_TSB	motility	LSD
P56C10	0.107098	mnopqrstuvwxyzABCDEFGHIJKLMNOPQRSTUVWXYZ1	0.120459	grey	expansionrate_TSB	motility	LSD
P74B4	0.106457	mnopqrstuvwxyzABCDEFGHIJKLMNOPQRSTUVWXYZ12	0.117853	grey	expansionrate_TSB	motility	LSD
P13D6	0.105412	mnopqrstuvwxyzABCDEFGHIJKLMNOPQRSTUVWXYZ123	0.113568	grey	expansionrate_TSB	motility	LSD
P63E7	0.10505	mnopqrstuvwxyzABCDEFGHIJKLMNOPQRSTUVWXYZ123	0.112074	grey	expansionrate_TSB	motility	LSD
P54E9	0.104806	mnopqrstuvwxyzABCDEFGHIJKLMNOPQRSTUVWXYZ123	0.111061	grey	expansionrate_TSB	motility	LSD
P23C9	0.104114	mnopqrstuvwxyzABCDEFGHIJKLMNOPQRSTUVWXYZ1234	0.108185	grey	expansionrate_TSB	motility	LSD
P39D8	0.103454	nopqrstuvwxyzABCDEFGHIJKLMNOPQRSTUVWXYZ12345	0.105423	grey	expansionrate_TSB	motility	LSD
P11E11	0.103025	nopqrstuvwxyzABCDEFGHIJKLMNOPQRSTUVWXYZ12345	0.103621	grey	expansionrate_TSB	motility	LSD
P40G12	0.102447	nopqrstuvwxyzABCDEFGHIJKLMNOPQRSTUVWXYZ12345	0.101176	grey	expansionrate_TSB	motility	LSD
P55A11	0.102386	nopqrstuvwxyzABCDEFGHIJKLMNOPQRSTUVWXYZ12345	0.100918	grey	expansionrate_TSB	motility	LSD
P25H4	0.100662	opqrstuvwxyzABCDEFGHIJKLMNOPQRSTUVWXYZ123456	0.0935409	grey	expansionrate_TSB	motility	LSD
P43E9	0.100483	opqrstuvwxyzABCDEFGHIJKLMNOPQRSTUVWXYZ123456	0.092768	grey	expansionrate_TSB	motility	LSD
P52D3	0.10048	opqrstuvwxyzABCDEFGHIJKLMNOPQRSTUVWXYZ123456	0.0927568	grey	expansionrate_TSB	motility	LSD
P13G8	0.100311	opqrstuvwxyzABCDEFGHIJKLMNOPQRSTUVWXYZ123456	0.0920252	grey	expansionrate_TSB	motility	LSD
P58G12	0.0997687	pqrstuvwxyzABCDEFGHIJKLMNOPQRSTUVWXYZ123456	0.0896713	grey	expansionrate_TSB	motility	LSD
P10G1	0.0996139	pqrstuvwxyzABCDEFGHIJKLMNOPQRSTUVWXYZ123456	0.0889971	grey	expansionrate_TSB	motility	LSD
P52F2	0.0994556	pqrstuvwxyzABCDEFGHIJKLMNOPQRSTUVWXYZ123456	0.0883062	grey	expansionrate_TSB	motility	LSD
P69C6	0.09916	pqrstuvwxyzABCDEFGHIJKLMNOPQRSTUVWXYZ1234567	0.0870137	grey	expansionrate_TSB	motility	LSD
P72C5	0.099032	pqrstuvwxyzABCDEFGHIJKLMNOPQRSTUVWXYZ1234567	0.0864527	grey	expansionrate_TSB	motility	LSD
P33F3	0.0988372	pqrstuvwxyzABCDEFGHIJKLMNOPQRSTUVWXYZ1234567	0.0855976	grey	expansionrate_TSB	motility	LSD
P16F3	0.0987566	pqrstuvwxyzABCDEFGHIJKLMNOPQRSTUVWXYZ1234567	0.085243	grey	expansionrate_TSB	motility	LSD
P25H10	0.0973011	pqrstuvwxyzABCDEFGHIJKLMNOPQRSTUVWXYZ1234567	0.0787945	grey	expansionrate_TSB	motility	LSD
P9H10	0.0970911	pqrstuvwxyzABCDEFGHIJKLMNOPQRSTUVWXYZ1234567	0.0778563	grey	expansionrate_TSB	motility	LSD
P49C9	0.0969545	pqrstuvwxyzABCDEFGHIJKLMNOPQRSTUVWXYZ1234567	0.077245	grey	expansionrate_TSB	motility	LSD
P47D5	0.0967095	pqrstuvwxyzABCDEFGHIJKLMNOPQRSTUVWXYZ1234567	0.0761461	grey	expansionrate_TSB	motility	LSD
P58C10	0.0963411	pqrstuvwxyzABCDEFGHIJKLMNOPQRSTUVWXYZ1234567	0.0744885	grey	expansionrate_TSB	motility	LSD
P55D10	0.0960905	pqrstuvwxyzABCDEFGHIJKLMNOPQRSTUVWXYZ1234567	0.0733575	grey	expansionrate_TSB	motility	LSD
P18D2	0.0960281	pqrstuvwxyzABCDEFGHIJKLMNOPQRSTUVWXYZ1234567	0.0730754	grey	expansionrate_TSB	motility	LSD
P3A12	0.0959901	pqrstuvwxyzABCDEFGHIJKLMNOPQRSTUVWXYZ1234567	0.0729035	grey	expansionrate_TSB	motility	LSD
P64C8	0.095892	pqrstuvwxyzABCDEFGHIJKLMNOPQRSTUVWXYZ1234567	0.0724594	grey	expansionrate_TSB	motility	LSD
P68B4	0.0958478	pqrstuvwxyzABCDEFGHIJKLMNOPQRSTUVWXYZ1234567	0.0722593	grey	expansionrate_TSB	motility	LSD
P5B4	0.0953831	qrstuvwxyzABCDEFGHIJKLMNOPQRSTUVWXYZ1234567	0.0701484	grey	expansionrate_TSB	motility	LSD
P44F5	0.0940953	rstuvwxyzABCDEFGHIJKLMNOPQRSTUVWXYZ1234567	0.0642447	grey	expansionrate_TSB	motility	LSD
P60C10	0.0939084	rstuvwxyzABCDEFGHIJKLMNOPQRSTUVWXYZ1234567	0.0633815	grey	expansionrate_TSB	motility	LSD
P36A11	0.0938312	rstuvwxyzABCDEFGHIJKLMNOPQRSTUVWXYZ1234567	0.0630243	grey	expansionrate_TSB	motility	LSD
P10G7	0.0937874	rstuvwxyzABCDEFGHIJKLMNOPQRSTUVWXYZ1234567	0.0628215	grey	expansionrate_TSB	motility	LSD
P19D8	0.0928934	rstuvwxyzABCDEFGHIJKLMNOPQRSTUVWXYZ1234567	0.0586619	grey	expansionrate_TSB	motility	LSD
P54E7	0.0927783	rstuvwxyzABCDEFGHIJKLMNOPQRSTUVWXYZ1234567	0.0581234	grey	expansionrate_TSB	motility	LSD
P71D8	0.0923738	rstuvwxyzABCDEFGHIJKLMNOPQRSTUVWXYZ1234567	0.0562259	grey	expansionrate_TSB	motility	LSD
P20G8	0.0921113	rstuvwxyzABCDEFGHIJKLMNOPQRSTUVWXYZ1234567	0.0549897	grey	expansionrate_TSB	motility	LSD
P4G4	0.0920217	rstuvwxyzABCDEFGHIJKLMNOPQRSTUVWXYZ1234567	0.0545671	grey	expansionrate_TSB	motility	LSD
P16G5	0.091909	rstuvwxyzABCDEFGHIJKLMNOPQRSTUVWXYZ1234567	0.0540351	grey	expansionrate_TSB	motility	LSD
P40A3	0.0918381	stuvwxyzABCDEFGHIJKLMNOPQRSTUVWXYZ1234567	0.0536998	grey	expansionrate_TSB	motility	LSD
P53C11	0.0917688	stuvwxyzABCDEFGHIJKLMNOPQRSTUVWXYZ1234567	0.0533719	grey	expansionrate_TSB	motility	LSD
P65E4	0.0915732	stuvwxyzABCDEFGHIJKLMNOPQRSTUVWXYZ1234567	0.0524456	grey	expansionrate_TSB	motility	LSD
P65A7	0.0913868	stuvwxyzABCDEFGHIJKLMNOPQRSTUVWXYZ1234567	0.0515605	grey	expansionrate_TSB	motility	LSD
P73C8	0.0907146	tuvwxyzABCDEFGHIJKLMNOPQRSTUVWXYZ12345678	0.0483542	grey	expansionrate_TSB	motility	LSD
P2A5	0.0900657	uvwxyzABCDEFGHIJKLMNOPQRSTUVWXYZ12345678	0.0452366	grey	expansionrate_TSB	motility	LSD
P47G6	0.0895926	vwxyzABCDEFGHIJKLMNOPQRSTUVWXYZ12345678	0.0429493	grey	expansionrate_TSB	motility	LSD
P63G10	0.0884865	wxyzABCDEFGHIJKLMNOPQRSTUVWXYZ12345678	0.0375541	grey	expansionrate_TSB	motility	LSD
P30E12	0.0884636	wxyzABCDEFGHIJKLMNOPQRSTUVWXYZ12345678	0.0374415	grey	expansionrate_TSB	motility	LSD
P65D7	0.0884236	wxyzABCDEFGHIJKLMNOPQRSTUVWXYZ12345678	0.0372454	grey	expansionrate_TSB	motility	LSD
P3H2	0.0871984	xyzABCDEFGHIJKLMNOPQRSTUVWXYZ12345678	0.0311856	grey	expansionrate_TSB	motility	LSD
P21G5	0.0870617	xyzABCDEFGHIJKLMNOPQRSTUVWXYZ12345678	0.0305041	grey	expansionrate_TSB	motility	LSD
P64B6	0.0868634	xyzABCDEFGHIJKLMNOPQRSTUVWXYZ12345678	0.0295136	grey	expansionrate_TSB	motility	LSD
P67F3	0.0865969	yzABCDEFGHIJKLMNOPQRSTUVWXYZ12345678	0.0281793	grey	expansionrate_TSB	motility	LSD
P54E11	0.0861328	yzABCDEFGHIJKLMNOPQRSTUVWXYZ12345678	0.0258455	grey	expansionrate_TSB	motility	LSD
P26B3	0.0859107	zABCDEFGHIJKLMNOPQRSTUVWXYZ12345678	0.0247244	grey	expansionrate_TSB	motility	LSD
P54E2	0.0852356	ABCDEFGHIJKLMNOPQRSTUVWXYZ12345678	0.0212981	grey	expansionrate_TSB	motility	LSD
P22F7	0.084726	ABCDEFGHIJKLMNOPQRSTUVWXYZ12345678	0.0186935	grey	expansionrate_TSB	motility	LSD
P42E6	0.0845986	ABCDEFGHIJKLMNOPQRSTUVWXYZ12345678	0.0180402	grey	expansionrate_TSB	motility	LSD
P64A1	0.0838143	BCDEFGHIJKLMNOPQRSTUVWXYZ12345678	0.0139949	grey	expansionrate_TSB	motility	LSD
P24H8	0.083294	CDEFGHIJKLMNOPQRSTUVWXYZ12345678	0.0112909	grey	expansionrate_TSB	motility	LSD
P10E5	0.0832646	CDEFGHIJKLMNOPQRSTUVWXYZ12345678	0.0111376	grey	expansionrate_TSB	motility	LSD
P14G9	0.0827959	CDEFGHIJKLMNOPQRSTUVWXYZ12345678	0.00868564	grey	expansionrate_TSB	motility	LSD
P40F6	0.0824687	CDEFGHIJKLMNOPQRSTUVWXYZ12345678	0.00696598	grey	expansionrate_TSB	motility	LSD
L148	0.0811564	CDEFGHIJKLMNOPQRSTUVWXYZ12345678	0	grey	expansionrate_TSB	motility	LSD
P57H9	0.0809453	CDEFGHIJKLMNOPQRSTUVWXYZ12345678	-0.00113119	grey	expansionrate_TSB	motility	LSD
P20F9	0.0808803	CDEFGHIJKLMNOPQRSTUVWXYZ12345678	-0.0014802	grey	expansionrate_TSB	motility	LSD
P19D6	0.0803223	DEFGHIJKLMNOPQRSTUVWXYZ12345678	-0.00448697	grey	expansionrate_TSB	motility	LSD
P18H4	0.0799908	DEFGHIJKLMNOPQRSTUVWXYZ12345678	-0.00628301	grey	expansionrate_TSB	motility	LSD
P24F6	0.0787407	EFGHIJKLMNOPQRSTUVWXYZ12345678	-0.0131238	grey	expansionrate_TSB	motility	LSD
P3D1	0.0786824	EFGHIJKLMNOPQRSTUVWXYZ12345678	-0.0134452	grey	expansionrate_TSB	motility	LSD
P54F11	0.0781492	FGHIJKLMNOPQRSTUVWXYZ12345678	-0.0163986	grey	expansionrate_TSB	motility	LSD
P13B4	0.0763353	GHIJKLMNOPQRSTUVWXYZ12345678	-0.0265974	grey	expansionrate_TSB	motility	LSD
P67E1	0.0761021	GHIJKLMNOPQRSTUVWXYZ12345678	-0.0279261	grey	expansionrate_TSB	motility	LSD
P55D11	0.0755825	GHIJKLMNOPQRSTUVWXYZ12345678	-0.0309017	grey	expansionrate_TSB	motility	LSD
P24D6	0.0751402	HIJKLMNOPQRSTUVWXYZ12345678	-0.0334509	grey	expansionrate_TSB	motility	LSD
P59D4	0.0741837	IJKLMNOPQRSTUVWXYZ12345678	-0.0390144	grey	expansionrate_TSB	motility	LSD
P36A10	0.0738583	IJKLMNOPQRSTUVWXYZ12345678	-0.0409239	grey	expansionrate_TSB	motility	LSD
P21D6	0.0735933	IJKLMNOPQRSTUVWXYZ12345678	-0.0424845	grey	expansionrate_TSB	motility	LSD
P67A2	0.0732956	IJKLMNOPQRSTUVWXYZ12345678	-0.0442451	grey	expansionrate_TSB	motility	LSD
P48C6	0.0729531	IJKLMNOPQRSTUVWXYZ12345678	-0.0462795	grey	expansionrate_TSB	motility	LSD
P58F6	0.0727417	IJKLMNOPQRSTUVWXYZ12345678	-0.0475397	grey	expansionrate_TSB	motility	LSD
P43C6	0.0717956	JKLMNOPQRSTUVWXYZ12345678	-0.0532249	grey	expansionrate_TSB	motility	LSD
P72B7	0.0717511	JKLMNOPQRSTUVWXYZ12345678	-0.0534944	grey	expansionrate_TSB	motility	LSD
P18H7	0.0713482	JKLMNOPQRSTUVWXYZ12345678	-0.0559399	grey	expansionrate_TSB	motility	LSD
P40B3	0.0709182	KLMNOPQRSTUVWXYZ12345678	-0.0585651	grey	expansionrate_TSB	motility	LSD
P57D4	0.0696586	LMNOPQRSTUVWXYZ123456789	-0.0663481	grey	expansionrate_TSB	motility	LSD
P7F4	0.0694769	LMNOPQRSTUVWXYZ123456789	-0.0674827	grey	expansionrate_TSB	motility	LSD
P18C6	0.0683348	MNOPQRSTUVWXYZ123456789	-0.0746808	grey	expansionrate_TSB	motility	LSD
P3A3	0.0677805	NOPQRSTUVWXYZ123456789	-0.0782179	grey	expansionrate_TSB	motility	LSD
P44E11	0.0674846	NOPQRSTUVWXYZ123456789	-0.0801182	grey	expansionrate_TSB	motility	LSD
P51F11	0.0669675	OPQRSTUVWXYZ123456789	-0.0834591	grey	expansionrate_TSB	motility	LSD
P34B12	0.066047	PQRSTUVWXYZ123456789	-0.0894696	grey	expansionrate_TSB	motility	LSD
P43D4	0.0652815	QRSTUVWXYZ123456789	-0.0945326	grey	expansionrate_TSB	motility	LSD
P27G12	0.0651156	QRSTUVWXYZ123456789	-0.0956379	grey	expansionrate_TSB	motility	LSD
P54G3	0.0650789	QRSTUVWXYZ123456789	-0.095883	grey	expansionrate_TSB	motility	LSD
P35A4	0.0648555	QRSTUVWXYZ123456789	-0.0973759	grey	expansionrate_TSB	motility	LSD
P67G12	0.0643157	RSTUVWXYZ123456789	-0.101006	grey	expansionrate_TSB	motility	LSD
P71A6	0.0641815	RSTUVWXYZ123456789	-0.101913	grey	expansionrate_TSB	motility	LSD
P11G6	0.0638115	STUVWXYZ123456789	-0.104424	grey	expansionrate_TSB	motility	LSD
P11A11	0.0637663	STUVWXYZ123456789	-0.104732	grey	expansionrate_TSB	motility	LSD
P60D6	0.0632767	STUVWXYZ123456789	-0.108079	grey	expansionrate_TSB	motility	LSD
P6C12	0.0630421	TUVWXYZ123456789	-0.109692	grey	expansionrate_TSB	motility	LSD
P21F2	0.0622892	TUVWXYZ123456789	-0.11491	grey	expansionrate_TSB	motility	LSD
P7G9	0.0609219	UVWXYZ123456789	-0.12455	grey	expansionrate_TSB	motility	LSD
P72E2	0.0605187	UVWXYZ123456789	-0.127433	grey	expansionrate_TSB	motility	LSD
P64A4	0.0593655	VWXYZ123456789	-0.135789	grey	expansionrate_TSB	motility	LSD
P71F12	0.0584058	WXYZ123456789	-0.142867	grey	expansionrate_TSB	motility	LSD
P71H9	0.0573198	XYZ123456789	-0.151019	grey	expansionrate_TSB	motility	LSD
P63H7	0.0572812	YZ123456789	-0.151311	grey	expansionrate_TSB	motility	LSD
P40A5	0.0571736	YZ123456789	-0.152127	grey	expansionrate_TSB	motility	LSD
P58A6	0.0569377	Z123456789	-0.153923	grey	expansionrate_TSB	motility	LSD
P68F1	0.0557613	123456789	-0.16299	grey	expansionrate_TSB	motility	LSD
P7G12	0.0544613	23456789	-0.173235	grey	expansionrate_TSB	motility	LSD
P31E10	0.0543928	23456789	-0.173782	grey	expansionrate_TSB	motility	LSD
P62C7	0.0543898	23456789	-0.173806	grey	expansionrate_TSB	motility	LSD
P10E6	0.0534544	3456789	-0.18134	grey	expansionrate_TSB	motility	LSD
P58B6	0.0517336	456789	-0.19555	grey	expansionrate_TSB	motility	LSD
P71F4	0.0514481	56789	-0.197953	grey	expansionrate_TSB	motility	LSD
P56A7	0.0510902	56789	-0.200985	grey	expansionrate_TSB	motility	LSD
P62E1	0.0487942	6789	-0.220955	grey	expansionrate_TSB	motility	LSD
P58H10	0.046938	789	-0.237799	grey	expansionrate_TSB	motility	LSD
P15A7	0.0389002	89	-0.319372	grey	expansionrate_TSB	motility	LSD
P72F9	0.018276	9	-0.647441	dodgerblue	expansionrate_TSB	motility	LSD

## Sheet: Fig3f
date	genotype	strain	image	plant_no	pixel_area_cm2
20220301	Col-0	L148	IMG_5089-1.JPG	1	0.658
20220301	Col-0	L148	IMG_5089-1.JPG	2	0.6215
20220301	Col-0	L148	IMG_5089-1.JPG	3	0.6215
20220301	Col-0	L148	IMG_5089-1.JPG	4	0.553
20220301	Col-0	L148	IMG_5089-1.JPG	5	0.553
20220301	Col-0	L148	IMG_5090-1.JPG	1	1.221
20220301	Col-0	L148	IMG_5090-1.JPG	2	0.137
20220301	Col-0	L148	IMG_5090-1.JPG	3	0.353
20220301	Col-0	L148	IMG_5090-1.JPG	4	0
20220301	Col-0	L148	IMG_5090-1.JPG	5	NA
20220301	Col-0	L148	IMG_5091-1.JPG	1	1.705
20220301	Col-0	L148	IMG_5091-1.JPG	2	0.929
20220301	Col-0	L148	IMG_5091-1.JPG	3	0.254
20220301	Col-0	L148	IMG_5091-1.JPG	4	0.8965
20220301	Col-0	L148	IMG_5091-1.JPG	5	0.8965
20220301	Col-0	L148	IMG_5092-1.JPG	1	1.61633
20220301	Col-0	L148	IMG_5092-1.JPG	2	0.612
20220301	Col-0	L148	IMG_5092-1.JPG	3	0.061
20220301	Col-0	L148	IMG_5092-1.JPG	4	1.61633
20220301	Col-0	L148	IMG_5092-1.JPG	5	1.61633
20220301	rbohD	L148	IMG_5093-1.JPG	1	0.497
20220301	rbohD	L148	IMG_5093-1.JPG	2	0.361
20220301	rbohD	L148	IMG_5093-1.JPG	3	0.762
20220301	rbohD	L148	IMG_5093-1.JPG	4	0
20220301	rbohD	L148	IMG_5093-1.JPG	5	0.157
20220301	rbohD	L148	IMG_5094-1.JPG	1	0.927
20220301	rbohD	L148	IMG_5094-1.JPG	2	0.254
20220301	rbohD	L148	IMG_5094-1.JPG	3	0.122
20220301	rbohD	L148	IMG_5094-1.JPG	4	0
20220301	rbohD	L148	IMG_5094-1.JPG	5	0
20220301	rbohD	L148	IMG_5095-1.JPG	1	0.037
20220301	rbohD	L148	IMG_5095-1.JPG	2	0.83
20220301	rbohD	L148	IMG_5095-1.JPG	3	1.053
20220301	rbohD	L148	IMG_5095-1.JPG	4	0
20220301	rbohD	L148	IMG_5095-1.JPG	5	0
20220301	rbohD	L148	IMG_5096-1.JPG	1	0.624
20220301	rbohD	L148	IMG_5096-1.JPG	2	0.128
20220301	rbohD	L148	IMG_5096-1.JPG	3	0
20220301	rbohD	L148	IMG_5096-1.JPG	4	0.12
20220301	rbohD	L148	IMG_5096-1.JPG	5	0
20220301	Col-0	gspE::Tn5	IMG_5097-1.JPG	1	1.143
20220301	Col-0	gspE::Tn5	IMG_5097-1.JPG	2	0.116
20220301	Col-0	gspE::Tn5	IMG_5097-1.JPG	3	0.544
20220301	Col-0	gspE::Tn5	IMG_5097-1.JPG	4	0.366
20220301	Col-0	gspE::Tn5	IMG_5097-1.JPG	5	0.118
20220301	Col-0	gspE::Tn5	IMG_5098-1.JPG	1	1.339
20220301	Col-0	gspE::Tn5	IMG_5098-1.JPG	2	0.248
20220301	Col-0	gspE::Tn5	IMG_5098-1.JPG	3	0.178
20220301	Col-0	gspE::Tn5	IMG_5098-1.JPG	4	0.245
20220301	Col-0	gspE::Tn5	IMG_5098-1.JPG	5	0.71
20220301	Col-0	gspE::Tn5	IMG_5099-1.JPG	1	1.351
20220301	Col-0	gspE::Tn5	IMG_5099-1.JPG	2	0.553
20220301	Col-0	gspE::Tn5	IMG_5099-1.JPG	3	0.206
20220301	Col-0	gspE::Tn5	IMG_5099-1.JPG	4	0.107
20220301	Col-0	gspE::Tn5	IMG_5099-1.JPG	5	0.315
20220301	Col-0	gspE::Tn5	IMG_5100-1.JPG	1	1.206
20220301	Col-0	gspE::Tn5	IMG_5100-1.JPG	2	0.478
20220301	Col-0	gspE::Tn5	IMG_5100-1.JPG	3	0
20220301	Col-0	gspE::Tn5	IMG_5100-1.JPG	4	1.747
20220301	Col-0	gspE::Tn5	IMG_5100-1.JPG	5	0.971
20220301	rbohD	gspE::Tn5	IMG_5101-1.JPG	1	1.092
20220301	rbohD	gspE::Tn5	IMG_5101-1.JPG	2	0.462
20220301	rbohD	gspE::Tn5	IMG_5101-1.JPG	3	0.274
20220301	rbohD	gspE::Tn5	IMG_5101-1.JPG	4	0.234
20220301	rbohD	gspE::Tn5	IMG_5101-1.JPG	5	2.058
20220301	rbohD	gspE::Tn5	IMG_5102-1.JPG	1	1.095
20220301	rbohD	gspE::Tn5	IMG_5102-1.JPG	2	1.42733
20220301	rbohD	gspE::Tn5	IMG_5102-1.JPG	3	1.42733
20220301	rbohD	gspE::Tn5	IMG_5102-1.JPG	4	1.42733
20220301	rbohD	gspE::Tn5	IMG_5102-1.JPG	5	1.295
20220301	rbohD	gspE::Tn5	IMG_5103-1.JPG	1	0.665
20220301	rbohD	gspE::Tn5	IMG_5103-1.JPG	2	1.8495
20220301	rbohD	gspE::Tn5	IMG_5103-1.JPG	3	1.8495
20220301	rbohD	gspE::Tn5	IMG_5103-1.JPG	4	0.989
20220301	rbohD	gspE::Tn5	IMG_5103-1.JPG	5	0.473
20220301	Col-0	alaA::Tn5	IMG_5104-1.JPG	1	1.117
20220301	Col-0	alaA::Tn5	IMG_5104-1.JPG	2	1.615
20220301	Col-0	alaA::Tn5	IMG_5104-1.JPG	3	1.2415
20220301	Col-0	alaA::Tn5	IMG_5104-1.JPG	4	1.2415
20220301	Col-0	alaA::Tn5	IMG_5104-1.JPG	5	0.701
20220301	Col-0	alaA::Tn5	IMG_5105-1.JPG	1	0.823
20220301	Col-0	alaA::Tn5	IMG_5105-1.JPG	2	0.208
20220301	Col-0	alaA::Tn5	IMG_5105-1.JPG	3	1.76
20220301	Col-0	alaA::Tn5	IMG_5105-1.JPG	4	1.65
20220301	Col-0	alaA::Tn5	IMG_5105-1.JPG	5	0.717
20220301	Col-0	alaA::Tn5	IMG_5106-1.JPG	1	1.09
20220301	Col-0	alaA::Tn5	IMG_5106-1.JPG	2	0.254
20220301	Col-0	alaA::Tn5	IMG_5106-1.JPG	3	0.261
20220301	Col-0	alaA::Tn5	IMG_5106-1.JPG	4	1.003
20220301	Col-0	alaA::Tn5	IMG_5106-1.JPG	5	1.66
20220301	Col-0	alaA::Tn5	IMG_5107-1.JPG	1	0.195
20220301	Col-0	alaA::Tn5	IMG_5107-1.JPG	2	1.663
20220301	Col-0	alaA::Tn5	IMG_5107-1.JPG	3	1.003
20220301	Col-0	alaA::Tn5	IMG_5107-1.JPG	4	0.689
20220301	Col-0	alaA::Tn5	IMG_5107-1.JPG	5	NA
20220301	rbohD	alaA::Tn5	IMG_5108-1.JPG	1	1.498
20220301	rbohD	alaA::Tn5	IMG_5108-1.JPG	2	1.391
20220301	rbohD	alaA::Tn5	IMG_5108-1.JPG	3	2.077
20220301	rbohD	alaA::Tn5	IMG_5108-1.JPG	4	0.505
20220301	rbohD	alaA::Tn5	IMG_5108-1.JPG	5	2.026
20220301	rbohD	alaA::Tn5	IMG_5109-1.JPG	1	1.001
20220301	rbohD	alaA::Tn5	IMG_5109-1.JPG	2	1.926
20220301	rbohD	alaA::Tn5	IMG_5109-1.JPG	3	0.5
20220301	rbohD	alaA::Tn5	IMG_5109-1.JPG	4	NA
20220301	rbohD	alaA::Tn5	IMG_5109-1.JPG	5	NA
20220301	rbohD	alaA::Tn5	IMG_5110-1.JPG	1	1.104
20220301	rbohD	alaA::Tn5	IMG_5110-1.JPG	2	0.916
20220301	rbohD	alaA::Tn5	IMG_5110-1.JPG	3	0.406
20220301	rbohD	alaA::Tn5	IMG_5110-1.JPG	4	NA
20220301	rbohD	alaA::Tn5	IMG_5110-1.JPG	5	NA
20220301	rbohD	alaA::Tn5	IMG_5111-1.JPG	1	0.964
20220301	rbohD	alaA::Tn5	IMG_5111-1.JPG	2	1.916
20220301	rbohD	alaA::Tn5	IMG_5111-1.JPG	3	1.702
20220301	rbohD	alaA::Tn5	IMG_5111-1.JPG	4	0.95
20220301	rbohD	alaA::Tn5	IMG_5111-1.JPG	5	NA
20220301	Col-0	rpfF::Tn5	IMG_5112-1.JPG	1	1.785
20220301	Col-0	rpfF::Tn5	IMG_5112-1.JPG	2	0.062
20220301	Col-0	rpfF::Tn5	IMG_5112-1.JPG	3	0.242
20220301	Col-0	rpfF::Tn5	IMG_5112-1.JPG	4	NA
20220301	Col-0	rpfF::Tn5	IMG_5112-1.JPG	5	NA
20220301	Col-0	rpfF::Tn5	IMG_5113-1.JPG	1	0.996
20220301	Col-0	rpfF::Tn5	IMG_5113-1.JPG	2	1.129
20220301	Col-0	rpfF::Tn5	IMG_5113-1.JPG	3	1.379
20220301	Col-0	rpfF::Tn5	IMG_5113-1.JPG	4	1.051
20220301	Col-0	rpfF::Tn5	IMG_5113-1.JPG	5	1.051
20220301	Col-0	rpfF::Tn5	IMG_5114-1.JPG	1	1.4355
20220301	Col-0	rpfF::Tn5	IMG_5114-1.JPG	2	1.4355
20220301	Col-0	rpfF::Tn5	IMG_5114-1.JPG	3	0.651
20220301	Col-0	rpfF::Tn5	IMG_5114-1.JPG	4	0.106
20220301	Col-0	rpfF::Tn5	IMG_5114-1.JPG	5	1.619
20220301	Col-0	rpfF::Tn5	IMG_5115-1.JPG	1	0.435
20220301	Col-0	rpfF::Tn5	IMG_5115-1.JPG	2	2.141
20220301	Col-0	rpfF::Tn5	IMG_5115-1.JPG	3	0.249
20220301	Col-0	rpfF::Tn5	IMG_5115-1.JPG	4	0.721
20220301	Col-0	rpfF::Tn5	IMG_5115-1.JPG	5	NA
20220301	rbohD	rpfF::Tn5	IMG_5116-1.JPG	1	1.668
20220301	rbohD	rpfF::Tn5	IMG_5116-1.JPG	2	1.559
20220301	rbohD	rpfF::Tn5	IMG_5116-1.JPG	3	1.5275
20220301	rbohD	rpfF::Tn5	IMG_5116-1.JPG	4	1.5275
20220301	rbohD	rpfF::Tn5	IMG_5116-1.JPG	5	0.067
20220301	rbohD	rpfF::Tn5	IMG_5117-1.JPG	1	0.739
20220301	rbohD	rpfF::Tn5	IMG_5117-1.JPG	2	0.247
20220301	rbohD	rpfF::Tn5	IMG_5117-1.JPG	3	0.659
20220301	rbohD	rpfF::Tn5	IMG_5117-1.JPG	4	1.047
20220301	rbohD	rpfF::Tn5	IMG_5117-1.JPG	5	1.269
20220301	rbohD	rpfF::Tn5	IMG_5118-1.JPG	1	0
20220301	rbohD	rpfF::Tn5	IMG_5118-1.JPG	2	0.124
20220301	rbohD	rpfF::Tn5	IMG_5118-1.JPG	3	0
20220301	rbohD	rpfF::Tn5	IMG_5118-1.JPG	4	0.091
20220301	rbohD	rpfF::Tn5	IMG_5118-1.JPG	5	0
20220301	rbohD	rpfF::Tn5	IMG_5119-1.JPG	1	0.045
20220301	rbohD	rpfF::Tn5	IMG_5119-1.JPG	2	0.936
20220301	rbohD	rpfF::Tn5	IMG_5119-1.JPG	3	1.141
20220301	rbohD	rpfF::Tn5	IMG_5119-1.JPG	4	NA
20220301	rbohD	rpfF::Tn5	IMG_5119-1.JPG	5	NA
20220301	Col-0	mock	IMG_5120-1.JPG	1	2.782
20220301	Col-0	mock	IMG_5120-1.JPG	2	0.772
20220301	Col-0	mock	IMG_5120-1.JPG	3	0.86
20220301	Col-0	mock	IMG_5120-1.JPG	4	1.305
20220301	Col-0	mock	IMG_5120-1.JPG	5	1.185
20220301	Col-0	mock	IMG_5121-1.JPG	1	1.8205
20220301	Col-0	mock	IMG_5121-1.JPG	2	1.8205
20220301	Col-0	mock	IMG_5121-1.JPG	3	1.8205
20220301	Col-0	mock	IMG_5121-1.JPG	4	1.8205
20220301	Col-0	mock	IMG_5121-1.JPG	5	1.319
20220301	Col-0	mock	IMG_5122-1.JPG	1	0.869
20220301	Col-0	mock	IMG_5122-1.JPG	2	0.888
20220301	Col-0	mock	IMG_5122-1.JPG	3	1.6835
20220301	Col-0	mock	IMG_5122-1.JPG	4	1.6835
20220301	Col-0	mock	IMG_5122-1.JPG	5	0.907
20220301	Col-0	mock	IMG_5123-1.JPG	1	1.50067
20220301	Col-0	mock	IMG_5123-1.JPG	2	1.50067
20220301	Col-0	mock	IMG_5123-1.JPG	3	1.50067
20220301	Col-0	mock	IMG_5123-1.JPG	4	1.6785
20220301	Col-0	mock	IMG_5123-1.JPG	5	1.6785
20220301	rbohD	mock	IMG_5124-1.JPG	1	1.1505
20220301	rbohD	mock	IMG_5124-1.JPG	2	1.1505
20220301	rbohD	mock	IMG_5124-1.JPG	3	0.257
20220301	rbohD	mock	IMG_5124-1.JPG	4	0.257
20220301	rbohD	mock	IMG_5124-1.JPG	5	0.977
20220301	rbohD	mock	IMG_5125-1.JPG	1	0.952
20220301	rbohD	mock	IMG_5125-1.JPG	2	0.913
20220301	rbohD	mock	IMG_5125-1.JPG	3	0.554
20220301	rbohD	mock	IMG_5125-1.JPG	4	0.806
20220301	rbohD	mock	IMG_5125-1.JPG	5	1.649
20220301	rbohD	mock	IMG_5126-1.JPG	1	1.26
20220301	rbohD	mock	IMG_5126-1.JPG	2	1.8345
20220301	rbohD	mock	IMG_5126-1.JPG	3	1.8345
20220301	rbohD	mock	IMG_5126-1.JPG	4	NA
20220301	rbohD	mock	IMG_5126-1.JPG	5	NA
20220301	rbohD	mock	IMG_5127-1.JPG	1	0.982
20220301	rbohD	mock	IMG_5127-1.JPG	2	0.936
20220301	rbohD	mock	IMG_5127-1.JPG	3	0.83
20220301	rbohD	mock	IMG_5127-1.JPG	4	0.83
20220301	rbohD	mock	IMG_5127-1.JPG	5	0.83
20220303	Col-0	L148	IMG_5410-1.JPG	1	1.648
20220303	Col-0	L148	IMG_5410-1.JPG	2	1.648
20220303	Col-0	L148	IMG_5410-1.JPG	3	0.293
20220303	Col-0	L148	IMG_5410-1.JPG	4	0.771
20220303	Col-0	L148	IMG_5410-1.JPG	5	1.571
20220303	Col-0	L148	IMG_5411-1.JPG	1	0.462
20220303	Col-0	L148	IMG_5411-1.JPG	2	0.505
20220303	Col-0	L148	IMG_5411-1.JPG	3	1.418
20220303	Col-0	L148	IMG_5411-1.JPG	4	0.488
20220303	Col-0	L148	IMG_5411-1.JPG	5	NA
20220303	rbohD	L148	IMG_5412-1.JPG	1	1.539
20220303	rbohD	L148	IMG_5412-1.JPG	2	0.189
20220303	rbohD	L148	IMG_5412-1.JPG	3	1.524
20220303	rbohD	L148	IMG_5412-1.JPG	4	0
20220303	rbohD	L148	IMG_5412-1.JPG	5	0
20220303	rbohD	L148	IMG_5413-1.JPG	1	0
20220303	rbohD	L148	IMG_5413-1.JPG	2	0.165
20220303	rbohD	L148	IMG_5413-1.JPG	3	0
20220303	rbohD	L148	IMG_5413-1.JPG	4	0.174
20220303	rbohD	L148	IMG_5413-1.JPG	5	0
20220303	Col-0	gspE::Tn5	IMG_5414-1.JPG	1	1.408
20220303	Col-0	gspE::Tn5	IMG_5414-1.JPG	2	0.446
20220303	Col-0	gspE::Tn5	IMG_5414-1.JPG	3	0.546
20220303	Col-0	gspE::Tn5	IMG_5414-1.JPG	4	1.395
20220303	Col-0	gspE::Tn5	IMG_5414-1.JPG	5	NA
20220303	Col-0	gspE::Tn5	IMG_5415-1.JPG	1	1.588
20220303	Col-0	gspE::Tn5	IMG_5415-1.JPG	2	1.588
20220303	Col-0	gspE::Tn5	IMG_5415-1.JPG	3	0.505
20220303	Col-0	gspE::Tn5	IMG_5415-1.JPG	4	NA
20220303	Col-0	gspE::Tn5	IMG_5415-1.JPG	5	NA
20220303	rbohD	gspE::Tn5	IMG_5416-1.JPG	1	1.4425
20220303	rbohD	gspE::Tn5	IMG_5416-1.JPG	2	1.4425
20220303	rbohD	gspE::Tn5	IMG_5416-1.JPG	3	2.151
20220303	rbohD	gspE::Tn5	IMG_5416-1.JPG	4	2.104
20220303	rbohD	gspE::Tn5	IMG_5416-1.JPG	5	NA
20220303	rbohD	gspE::Tn5	IMG_5417-1.JPG	1	0.711
20220303	rbohD	gspE::Tn5	IMG_5417-1.JPG	2	1.171
20220303	rbohD	gspE::Tn5	IMG_5417-1.JPG	3	NA
20220303	rbohD	gspE::Tn5	IMG_5417-1.JPG	4	NA
20220303	rbohD	gspE::Tn5	IMG_5417-1.JPG	5	0.711
20220303	Col-0	alaA::Tn5	IMG_5418-1.JPG	1	0.281
20220303	Col-0	alaA::Tn5	IMG_5418-1.JPG	2	1.501
20220303	Col-0	alaA::Tn5	IMG_5418-1.JPG	3	0.47
20220303	Col-0	alaA::Tn5	IMG_5418-1.JPG	4	1.414
20220303	Col-0	alaA::Tn5	IMG_5418-1.JPG	5	1.751
20220303	Col-0	alaA::Tn5	IMG_5419-1.JPG	1	2.391
20220303	Col-0	alaA::Tn5	IMG_5419-2.JPG	2	0.621
20220303	Col-0	alaA::Tn5	IMG_5419-2.JPG	3	1.544
20220303	Col-0	alaA::Tn5	IMG_5419-2.JPG	4	NA
20220303	Col-0	alaA::Tn5	IMG_5419-2.JPG	5	NA
20220303	rbohD	alaA::Tn5	IMG_5420-1.JPG	1	NA
20220303	rbohD	alaA::Tn5	IMG_5420-1.JPG	2	0.968
20220303	rbohD	alaA::Tn5	IMG_5420-1.JPG	3	NA
20220303	rbohD	alaA::Tn5	IMG_5420-1.JPG	4	NA
20220303	rbohD	alaA::Tn5	IMG_5420-1.JPG	5	0.937
20220303	rbohD	alaA::Tn5	IMG_5421-1.JPG	1	NA
20220303	rbohD	alaA::Tn5	IMG_5421-1.JPG	2	2.3285
20220303	rbohD	alaA::Tn5	IMG_5421-1.JPG	3	2.3285
20220303	rbohD	alaA::Tn5	IMG_5421-1.JPG	4	0.31
20220303	rbohD	alaA::Tn5	IMG_5421-1.JPG	5	NA
20220303	Col-0	rpfF::Tn5	IMG_5422-1.JPG	1	0.483
20220303	Col-0	rpfF::Tn5	IMG_5422-1.JPG	2	0.198
20220303	Col-0	rpfF::Tn5	IMG_5422-1.JPG	3	0.786
20220303	Col-0	rpfF::Tn5	IMG_5422-1.JPG	4	0.786
20220303	Col-0	rpfF::Tn5	IMG_5422-1.JPG	5	0.162
20220303	Col-0	rpfF::Tn5	IMG_5423-1.JPG	1	0.665
20220303	Col-0	rpfF::Tn5	IMG_5423-1.JPG	2	1.534
20220303	Col-0	rpfF::Tn5	IMG_5423-1.JPG	3	0.453
20220303	Col-0	rpfF::Tn5	IMG_5423-1.JPG	4	0.344
20220303	Col-0	rpfF::Tn5	IMG_5423-1.JPG	5	NA
20220303	rbohD	rpfF::Tn5	IMG_5424-1.JPG	1	NA
20220303	rbohD	rpfF::Tn5	IMG_5424-1.JPG	2	0.219
20220303	rbohD	rpfF::Tn5	IMG_5424-1.JPG	3	NA
20220303	rbohD	rpfF::Tn5	IMG_5424-1.JPG	4	0.13
20220303	rbohD	rpfF::Tn5	IMG_5424-1.JPG	5	0.561
20220303	rbohD	rpfF::Tn5	IMG_5425-1.JPG	1	NA
20220303	rbohD	rpfF::Tn5	IMG_5425-1.JPG	2	2.602
20220303	rbohD	rpfF::Tn5	IMG_5425-1.JPG	3	NA
20220303	rbohD	rpfF::Tn5	IMG_5425-1.JPG	4	0.184
20220303	rbohD	rpfF::Tn5	IMG_5425-1.JPG	5	0.256
20220303	Col-0	mock	IMG_5426-1.JPG	1	1.6645
20220303	Col-0	mock	IMG_5426-1.JPG	2	1.6645
20220303	Col-0	mock	IMG_5426-1.JPG	3	0.174
20220303	Col-0	mock	IMG_5426-1.JPG	4	0.301
20220303	Col-0	mock	IMG_5426-1.JPG	5	1.142
20220303	Col-0	mock	IMG_5427-1.JPG	1	1.466
20220303	Col-0	mock	IMG_5427-1.JPG	2	1.466
20220303	Col-0	mock	IMG_5427-1.JPG	3	1.045
20220303	Col-0	mock	IMG_5427-1.JPG	4	0.081
20220303	Col-0	mock	IMG_5427-1.JPG	5	0.715
20220303	rbohD	mock	IMG_5428-1.JPG	1	NA
20220303	rbohD	mock	IMG_5428-1.JPG	2	1.319
20220303	rbohD	mock	IMG_5428-1.JPG	3	NA
20220303	rbohD	mock	IMG_5428-1.JPG	4	2.0015
20220303	rbohD	mock	IMG_5428-1.JPG	5	2.0015
20220303	rbohD	mock	IMG_5429-1.JPG	1	1.912
20220303	rbohD	mock	IMG_5429-1.JPG	2	1.144
20220303	rbohD	mock	IMG_5429-1.JPG	3	1.325
20220303	rbohD	mock	IMG_5429-1.JPG	4	1.7005
20220303	rbohD	mock	IMG_5429-1.JPG	5	1.7005
20220206	rbohD	mock	IMG_3264-1.JPG	1	0.962
20220206	rbohD	mock	IMG_3264-1.JPG	2	0.353
20220206	rbohD	mock	IMG_3264-1.JPG	3	NA
20220206	rbohD	mock	IMG_3264-1.JPG	4	1.012
20220206	rbohD	mock	IMG_3264-1.JPG	5	1.235
20220206	Col-0	mock	IMG_3265-1.JPG	1	0.605
20220206	Col-0	mock	IMG_3265-1.JPG	2	1.005
20220206	Col-0	mock	IMG_3265-1.JPG	3	0.914
20220206	Col-0	mock	IMG_3265-1.JPG	4	0.605
20220206	Col-0	mock	IMG_3265-1.JPG	5	0.907
20220206	rbohD	L148	IMG_3274-1.JPG	1	0
20220206	rbohD	L148	IMG_3274-1.JPG	2	0.1
20220206	rbohD	L148	IMG_3274-1.JPG	3	0
20220206	rbohD	L148	IMG_3274-1.JPG	4	0
20220206	rbohD	L148	IMG_3274-1.JPG	5	0
20220206	Col-0	L148	IMG_3275-1.JPG	1	0.394
20220206	Col-0	L148	IMG_3275-1.JPG	2	NA
20220206	Col-0	L148	IMG_3275-1.JPG	3	1.165
20220206	Col-0	L148	IMG_3275-1.JPG	4	NA
20220206	Col-0	L148	IMG_3275-1.JPG	5	0.106
20220206	rbohD	rpfF::Tn5	IMG_3280-1.JPG	1	0.923
20220206	rbohD	rpfF::Tn5	IMG_3280-1.JPG	2	NA
20220206	rbohD	rpfF::Tn5	IMG_3280-1.JPG	3	0.221
20220206	rbohD	rpfF::Tn5	IMG_3280-1.JPG	4	NA
20220206	rbohD	rpfF::Tn5	IMG_3280-1.JPG	5	0.056
20220206	Col-0	rpfF::Tn5	IMG_3281-1.JPG	1	1.255
20220206	Col-0	rpfF::Tn5	IMG_3281-1.JPG	2	1.255
20220206	Col-0	rpfF::Tn5	IMG_3281-1.JPG	3	0.624
20220206	Col-0	rpfF::Tn5	IMG_3281-1.JPG	4	1.375
20220206	Col-0	rpfF::Tn5	IMG_3281-1.JPG	5	1.217
20220206	rbohD	gspE::Tn5	IMG_3294-1.JPG	1	NA
20220206	rbohD	gspE::Tn5	IMG_3294-1.JPG	2	1.379
20220206	rbohD	gspE::Tn5	IMG_3294-1.JPG	3	NA
20220206	rbohD	gspE::Tn5	IMG_3294-1.JPG	4	0.973
20220206	rbohD	gspE::Tn5	IMG_3294-1.JPG	5	1.114
20220206	Col-0	gspE::Tn5	IMG_3295-1.JPG	1	1.325
20220206	Col-0	gspE::Tn5	IMG_3295-1.JPG	2	1.015
20220206	Col-0	gspE::Tn5	IMG_3295-1.JPG	3	0.764
20220206	Col-0	gspE::Tn5	IMG_3295-1.JPG	4	1.263
20220206	Col-0	gspE::Tn5	IMG_3295-1.JPG	5	0.775
20220206	rbohD	mock	IMG_3264-1.JPG	1	0.962
20220206	rbohD	mock	IMG_3264-1.JPG	2	1.376
20220206	rbohD	mock	IMG_3264-1.JPG	3	0.418
20220206	rbohD	mock	IMG_3264-1.JPG	4	1.007
20220206	rbohD	mock	IMG_3264-1.JPG	5	NA
20220206	Col-0	mock	IMG_3265-1.JPG	1	1.005
20220206	Col-0	mock	IMG_3265-1.JPG	2	0.914
20220206	Col-0	mock	IMG_3265-1.JPG	3	0.605
20220206	Col-0	mock	IMG_3265-1.JPG	4	0.836
20220206	Col-0	mock	IMG_3265-1.JPG	5	0.605
20220218	Col-0	mock	IMG_4054-1.JPG	1	NA
20220218	Col-0	mock	IMG_4054-1.JPG	2	0.684
20220218	Col-0	mock	IMG_4054-1.JPG	3	1.1895
20220218	Col-0	mock	IMG_4054-1.JPG	4	1.1895
20220218	Col-0	mock	IMG_4054-1.JPG	5	0.717
20220218	rbohD	L148	IMG_4055-1.JPG	1	0
20220218	rbohD	L148	IMG_4055-1.JPG	2	0.1
20220218	rbohD	L148	IMG_4055-1.JPG	3	0
20220218	rbohD	L148	IMG_4055-1.JPG	4	0
20220218	rbohD	L148	IMG_4055-1.JPG	5	0
20220218	rbohD	L148	IMG_4056-1.JPG	1	0
20220218	rbohD	L148	IMG_4056-1.JPG	2	0
20220218	rbohD	L148	IMG_4056-1.JPG	3	1.774
20220218	rbohD	L148	IMG_4056-1.JPG	4	0.336
20220218	rbohD	L148	IMG_4056-1.JPG	5	0
20220218	Col-0	L148	IMG_4057-1.JPG	1	0.482
20220218	Col-0	L148	IMG_4057-1.JPG	2	1.341
20220218	Col-0	L148	IMG_4057-1.JPG	3	0.329
20220218	Col-0	L148	IMG_4057-1.JPG	4	0.725
20220218	Col-0	L148	IMG_4057-1.JPG	5	0.476
20220218	Col-0	L148	IMG_4058-1.JPG	1	0
20220218	Col-0	L148	IMG_4058-1.JPG	2	0.056
20220218	Col-0	L148	IMG_4058-1.JPG	3	0
20220218	Col-0	L148	IMG_4058-1.JPG	4	0.129
20220218	Col-0	L148	IMG_4058-1.JPG	5	0
20220218	rbohD	gspE::Tn5	IMG_4067-1.JPG	1	0.104
20220218	rbohD	gspE::Tn5	IMG_4067-1.JPG	2	0.564
20220218	rbohD	gspE::Tn5	IMG_4067-1.JPG	3	0.173
20220218	rbohD	gspE::Tn5	IMG_4067-1.JPG	4	0.257
20220218	rbohD	gspE::Tn5	IMG_4067-1.JPG	5	1.469
20220218	rbohD	gspE::Tn5	IMG_4068-1.JPG	1	0.337
20220218	rbohD	gspE::Tn5	IMG_4068-1.JPG	2	0.09
20220218	rbohD	gspE::Tn5	IMG_4068-1.JPG	3	0.419
20220218	rbohD	gspE::Tn5	IMG_4068-1.JPG	4	1.191
20220218	rbohD	gspE::Tn5	IMG_4068-1.JPG	5	1.224
20220218	Col-0	gspE::Tn5	IMG_4069-1.JPG	1	1.264
20220218	Col-0	gspE::Tn5	IMG_4069-1.JPG	2	NA
20220218	Col-0	gspE::Tn5	IMG_4069-1.JPG	3	0.655
20220218	Col-0	gspE::Tn5	IMG_4069-1.JPG	4	0.223
20220218	Col-0	gspE::Tn5	IMG_4069-1.JPG	5	0.954
20220218	Col-0	gspE::Tn5	IMG_4070-1.JPG	1	2.337
20220218	Col-0	gspE::Tn5	IMG_4070-1.JPG	2	1.288
20220218	Col-0	gspE::Tn5	IMG_4070-1.JPG	3	1.39
20220218	Col-0	gspE::Tn5	IMG_4070-1.JPG	4	1.288
20220218	Col-0	gspE::Tn5	IMG_4070-1.JPG	5	1.015
20220218	rbohD	mock	IMG_4051-1.JPG	1	NA
20220218	rbohD	mock	IMG_4051-1.JPG	2	0.571
20220218	rbohD	mock	IMG_4051-1.JPG	3	1.367
20220218	rbohD	mock	IMG_4051-1.JPG	4	1.128
20220218	rbohD	mock	IMG_4051-1.JPG	5	0.914
20220218	rbohD	mock	IMG_4052-1.JPG	1	1.662
20220218	rbohD	mock	IMG_4052-1.JPG	2	0
20220218	rbohD	mock	IMG_4052-1.JPG	3	0.389
20220218	rbohD	mock	IMG_4052-1.JPG	4	0.635
20220218	rbohD	mock	IMG_4052-1.JPG	5	1.397
20220207	rbohD	alaA::Tn5	IMG_3379-1.JPG	1	1.118
20220207	rbohD	alaA::Tn5	IMG_3379-1.JPG	2	NA
20220207	rbohD	alaA::Tn5	IMG_3379-1.JPG	3	0.579
20220207	rbohD	alaA::Tn5	IMG_3379-1.JPG	4	2.316
20220207	rbohD	alaA::Tn5	IMG_3379-1.JPG	5	NA
20220207	Col-0	alaA::Tn5	IMG_3378-1.JPG	1	0.45
20220207	Col-0	alaA::Tn5	IMG_3378-1.JPG	2	0.666
20220207	Col-0	alaA::Tn5	IMG_3378-1.JPG	3	1.583
20220207	Col-0	alaA::Tn5	IMG_3378-1.JPG	4	1.583
20220207	Col-0	alaA::Tn5	IMG_3378-1.JPG	5	NA
20220207	Col-0	mock	IMG_3396-1.JPG	1	NA
20220207	Col-0	mock	IMG_3396-1.JPG	2	1.483
20220207	Col-0	mock	IMG_3396-1.JPG	3	1.4105
20220207	Col-0	mock	IMG_3396-1.JPG	4	1.4105
20220207	Col-0	mock	IMG_3396-1.JPG	5	1.082
20220207	rbohD	mock	IMG_3397-1.JPG	1	0.996
20220207	rbohD	mock	IMG_3397-1.JPG	2	NA
20220207	rbohD	mock	IMG_3397-1.JPG	3	0.394
20220207	rbohD	mock	IMG_3397-1.JPG	4	0.74
20220207	rbohD	mock	IMG_3397-1.JPG	5	NA
20220116	rbohD	mock	IMG_3934-1.JPG	1	1.212
20220116	rbohD	mock	IMG_3934-1.JPG	2	0
20220116	rbohD	mock	IMG_3934-1.JPG	3	0.9
20220116	rbohD	mock	IMG_3934-1.JPG	4	0
20220116	rbohD	mock	IMG_3934-1.JPG	5	0.541
20220116	rbohD	mock	IMG_3935-1.JPG	1	NA
20220116	rbohD	mock	IMG_3935-1.JPG	2	0.89
20220116	rbohD	mock	IMG_3935-1.JPG	3	0.491
20220116	rbohD	mock	IMG_3935-1.JPG	4	1.317
20220116	rbohD	mock	IMG_3935-1.JPG	5	0.894
20220116	rbohD	mock	IMG_3936-1.JPG	1	NA
20220116	rbohD	mock	IMG_3936-1.JPG	2	0.505
20220116	rbohD	mock	IMG_3936-1.JPG	3	0.332
20220116	rbohD	mock	IMG_3936-1.JPG	4	0.786
20220116	rbohD	mock	IMG_3936-1.JPG	5	0.361
20220116	Col-0	mock	IMG_3937-1.JPG	1	0.728
20220116	Col-0	mock	IMG_3937-1.JPG	2	1.38
20220116	Col-0	mock	IMG_3937-1.JPG	3	0.487
20220116	Col-0	mock	IMG_3937-1.JPG	4	1.228
20220116	Col-0	mock	IMG_3937-1.JPG	5	0.562
20220116	Col-0	mock	IMG_3938-1.JPG	1	2.029
20220116	Col-0	mock	IMG_3938-1.JPG	2	1.788
20220116	Col-0	mock	IMG_3938-1.JPG	3	NA
20220116	Col-0	mock	IMG_3938-1.JPG	4	0.851
20220116	Col-0	mock	IMG_3938-1.JPG	5	1.796
20220116	Col-0	mock	IMG_3939-1.JPG	1	0.876
20220116	Col-0	mock	IMG_3939-1.JPG	2	0.896
20220116	Col-0	mock	IMG_3939-1.JPG	3	1.245
20220116	Col-0	mock	IMG_3939-1.JPG	4	1.471
20220116	Col-0	mock	IMG_3939-1.JPG	5	1.245
20220116	rbohD	L148	IMG_3940-1.JPG	1	0.035
20220116	rbohD	L148	IMG_3940-1.JPG	2	0.035
20220116	rbohD	L148	IMG_3940-1.JPG	3	0.016
20220116	rbohD	L148	IMG_3940-1.JPG	4	0
20220116	rbohD	L148	IMG_3940-1.JPG	5	0
20220116	rbohD	L148	IMG_3941-1.JPG	1	0.02
20220116	rbohD	L148	IMG_3941-1.JPG	2	0.014
20220116	rbohD	L148	IMG_3941-1.JPG	3	0.001
20220116	rbohD	L148	IMG_3941-1.JPG	4	0.402
20220116	rbohD	L148	IMG_3941-1.JPG	5	0.001
20220116	rbohD	L148	IMG_3942-1.JPG	1	0.022
20220116	rbohD	L148	IMG_3942-1.JPG	2	0.464
20220116	rbohD	L148	IMG_3942-1.JPG	3	0.58
20220116	rbohD	L148	IMG_3942-1.JPG	4	0.007
20220116	rbohD	L148	IMG_3942-1.JPG	5	0.007
20220116	Col-0	L148	IMG_3943-1.JPG	1	1.332
20220116	Col-0	L148	IMG_3943-1.JPG	2	0.746
20220116	Col-0	L148	IMG_3943-1.JPG	3	NA
20220116	Col-0	L148	IMG_3943-1.JPG	4	2.247
20220116	Col-0	L148	IMG_3943-1.JPG	5	0.887
20220116	Col-0	L148	IMG_3944-1.JPG	1	1.582
20220116	Col-0	L148	IMG_3944-1.JPG	2	2.123
20220116	Col-0	L148	IMG_3944-1.JPG	3	1.582
20220116	Col-0	L148	IMG_3944-1.JPG	4	2.123
20220116	Col-0	L148	IMG_3944-1.JPG	5	NA
20220116	Col-0	L148	IMG_3945-1.JPG	1	1.324
20220116	Col-0	L148	IMG_3945-1.JPG	2	0.786
20220116	Col-0	L148	IMG_3945-1.JPG	3	1.582
20220116	Col-0	L148	IMG_3945-1.JPG	4	1.324
20220116	Col-0	L148	IMG_3945-1.JPG	5	NA
20220116	rbohD	gspE::Tn5	IMG_3946-1.JPG	1	1.748
20220116	rbohD	gspE::Tn5	IMG_3946-1.JPG	2	0.301
20220116	rbohD	gspE::Tn5	IMG_3946-1.JPG	3	0.154
20220116	rbohD	gspE::Tn5	IMG_3946-1.JPG	4	1.863
20220116	rbohD	gspE::Tn5	IMG_3946-1.JPG	5	0.091
20220116	rbohD	gspE::Tn5	IMG_3947-1.JPG	1	0.891
20220116	rbohD	gspE::Tn5	IMG_3947-1.JPG	2	0.683
20220116	rbohD	gspE::Tn5	IMG_3947-1.JPG	3	0.915
20220116	rbohD	gspE::Tn5	IMG_3947-1.JPG	4	0.269
20220116	rbohD	gspE::Tn5	IMG_3947-1.JPG	5	2.345
20220116	Col-0	gspE::Tn5	IMG_3948-1.JPG	1	0.38
20220116	Col-0	gspE::Tn5	IMG_3948-1.JPG	2	1.336
20220116	Col-0	gspE::Tn5	IMG_3948-1.JPG	3	0.768
20220116	Col-0	gspE::Tn5	IMG_3948-1.JPG	4	0.717
20220116	Col-0	gspE::Tn5	IMG_3948-1.JPG	5	0.377
20220116	Col-0	gspE::Tn5	IMG_3949-1.JPG	1	1.141
20220116	Col-0	gspE::Tn5	IMG_3949-1.JPG	2	0.671
20220116	Col-0	gspE::Tn5	IMG_3949-1.JPG	3	0.577
20220116	Col-0	gspE::Tn5	IMG_3949-1.JPG	4	1.957
20220116	Col-0	gspE::Tn5	IMG_3949-1.JPG	5	NA
20220116	rbohD	alaA::Tn5	IMG_3950-1.JPG	1	0.783
20220116	rbohD	alaA::Tn5	IMG_3950-1.JPG	2	0.636
20220116	rbohD	alaA::Tn5	IMG_3950-1.JPG	3	1.342
20220116	rbohD	alaA::Tn5	IMG_3950-1.JPG	4	0.235
20220116	rbohD	alaA::Tn5	IMG_3950-1.JPG	5	0.148
20220116	rbohD	alaA::Tn5	IMG_3951-1.JPG	1	0.37
20220116	rbohD	alaA::Tn5	IMG_3951-1.JPG	2	0.806
20220116	rbohD	alaA::Tn5	IMG_3951-1.JPG	3	1.33
20220116	rbohD	alaA::Tn5	IMG_3951-1.JPG	4	NA
20220116	rbohD	alaA::Tn5	IMG_3951-1.JPG	5	NA
20220116	Col-0	alaA::Tn5	IMG_3952-1.JPG	1	0.88
20220116	Col-0	alaA::Tn5	IMG_3952-1.JPG	2	2.34667
20220116	Col-0	alaA::Tn5	IMG_3952-1.JPG	3	2.34667
20220116	Col-0	alaA::Tn5	IMG_3952-1.JPG	4	2.34667
20220116	Col-0	alaA::Tn5	IMG_3952-1.JPG	5	NA
20220116	Col-0	alaA::Tn5	IMG_3953-1.JPG	1	2.581
20220116	Col-0	alaA::Tn5	IMG_3953-1.JPG	2	2.343
20220116	Col-0	alaA::Tn5	IMG_3953-1.JPG	3	2.306
20220116	Col-0	alaA::Tn5	IMG_3953-1.JPG	4	2.581
20220116	Col-0	alaA::Tn5	IMG_3953-1.JPG	5	2.306
20220208	Col-0	mock	IMG_3449-1.JPG	1	1.8245
20220208	Col-0	mock	IMG_3449-1.JPG	2	1.035
20220208	Col-0	mock	IMG_3449-1.JPG	3	1.4465
20220208	Col-0	mock	IMG_3449-1.JPG	4	1.8245
20220208	Col-0	mock	IMG_3449-1.JPG	5	1.4465
20220208	Col-0	mock	IMG_3450-1.JPG	1	1.314
20220208	Col-0	mock	IMG_3450-1.JPG	2	1.712
20220208	Col-0	mock	IMG_3450-1.JPG	3	1.452
20220208	Col-0	mock	IMG_3450-1.JPG	4	1.712
20220208	Col-0	mock	IMG_3450-1.JPG	5	1.452
20220208	Col-0	mock	IMG_3451-1.JPG	1	1.214
20220208	Col-0	mock	IMG_3451-1.JPG	2	1.00233
20220208	Col-0	mock	IMG_3451-1.JPG	3	1.214
20220208	Col-0	mock	IMG_3451-1.JPG	4	1.00233
20220208	Col-0	mock	IMG_3451-1.JPG	5	1.00233
20220208	Col-0	mock	IMG_3452-1.JPG	1	1.079
20220208	Col-0	mock	IMG_3452-1.JPG	2	1.092
20220208	Col-0	mock	IMG_3452-1.JPG	3	1.217
20220208	Col-0	mock	IMG_3452-1.JPG	4	1.072
20220208	Col-0	mock	IMG_3452-1.JPG	5	1.814
20220208	Col-0	mock	IMG_3453-1.JPG	1	1.4325
20220208	Col-0	mock	IMG_3453-1.JPG	2	1.535
20220208	Col-0	mock	IMG_3453-1.JPG	3	1.72
20220208	Col-0	mock	IMG_3453-1.JPG	4	1.754
20220208	Col-0	mock	IMG_3453-1.JPG	5	1.4325
20220208	rbohD	mock	IMG_3454-1.JPG	1	1.9495
20220208	rbohD	mock	IMG_3454-1.JPG	2	1.9495
20220208	rbohD	mock	IMG_3454-1.JPG	3	NA
20220208	rbohD	mock	IMG_3454-1.JPG	4	NA
20220208	rbohD	mock	IMG_3454-1.JPG	5	NA
20220208	rbohD	mock	IMG_3455-1.JPG	1	2.429
20220208	rbohD	mock	IMG_3455-1.JPG	2	2.23633
20220208	rbohD	mock	IMG_3455-1.JPG	3	2.23633
20220208	rbohD	mock	IMG_3455-1.JPG	4	2.23633
20220208	rbohD	mock	IMG_3455-1.JPG	5	NA
20220208	rbohD	mock	IMG_3456-1.JPG	1	1.629
20220208	rbohD	mock	IMG_3456-1.JPG	2	2.62
20220208	rbohD	mock	IMG_3456-1.JPG	3	NA
20220208	rbohD	mock	IMG_3456-1.JPG	4	NA
20220208	rbohD	mock	IMG_3456-1.JPG	5	NA
20220208	rbohD	mock	IMG_3457-1.JPG	1	0.583
20220208	rbohD	mock	IMG_3457-1.JPG	2	1.785
20220208	rbohD	mock	IMG_3457-1.JPG	3	1.785
20220208	rbohD	mock	IMG_3457-1.JPG	4	1.785
20220208	rbohD	mock	IMG_3457-1.JPG	5	1.785
20220208	Col-0	L148	IMG_3467-1.JPG	1	0.303
20220208	Col-0	L148	IMG_3467-1.JPG	2	0.471
20220208	Col-0	L148	IMG_3467-1.JPG	3	0.925
20220208	Col-0	L148	IMG_3467-1.JPG	4	1.861
20220208	Col-0	L148	IMG_3467-1.JPG	5	0.925
20220208	Col-0	L148	IMG_3468-1.JPG	1	0.622
20220208	Col-0	L148	IMG_3468-1.JPG	2	1.5895
20220208	Col-0	L148	IMG_3468-1.JPG	3	0.757
20220208	Col-0	L148	IMG_3468-1.JPG	4	0.281
20220208	Col-0	L148	IMG_3468-1.JPG	5	1.5895
20220208	Col-0	L148	IMG_3469-1.JPG	1	0.957
20220208	Col-0	L148	IMG_3469-1.JPG	2	2.333
20220208	Col-0	L148	IMG_3469-1.JPG	3	0.726
20220208	Col-0	L148	IMG_3469-1.JPG	4	0.17
20220208	Col-0	L148	IMG_3469-1.JPG	5	0.069
20220208	Col-0	L148	IMG_3470-1.JPG	1	0.064
20220208	Col-0	L148	IMG_3470-1.JPG	2	0.606
20220208	Col-0	L148	IMG_3470-1.JPG	3	0.869
20220208	Col-0	L148	IMG_3470-1.JPG	4	0.52
20220208	Col-0	L148	IMG_3470-1.JPG	5	0.419
20220208	Col-0	L148	IMG_3471-1.JPG	1	1.7765
20220208	Col-0	L148	IMG_3471-1.JPG	2	0.843
20220208	Col-0	L148	IMG_3471-1.JPG	3	NA
20220208	Col-0	L148	IMG_3471-1.JPG	4	1.062
20220208	Col-0	L148	IMG_3471-1.JPG	5	1.7765
20220208	rbohD	L148	IMG_3472-1.JPG	1	0.006
20220208	rbohD	L148	IMG_3472-1.JPG	2	0.021
20220208	rbohD	L148	IMG_3472-1.JPG	3	0.042
20220208	rbohD	L148	IMG_3472-1.JPG	4	0.006
20220208	rbohD	L148	IMG_3472-1.JPG	5	0.009
20220208	rbohD	L148	IMG_3473-1.JPG	1	0.027
20220208	rbohD	L148	IMG_3473-1.JPG	2	0.604
20220208	rbohD	L148	IMG_3473-1.JPG	3	0.621
20220208	rbohD	L148	IMG_3473-1.JPG	4	0.388
20220208	rbohD	L148	IMG_3473-1.JPG	5	0.029
20220208	rbohD	L148	IMG_3474-1.JPG	1	0.579
20220208	rbohD	L148	IMG_3474-1.JPG	2	0.274
20220208	rbohD	L148	IMG_3474-1.JPG	3	0.045
20220208	rbohD	L148	IMG_3474-1.JPG	4	0.006
20220208	rbohD	L148	IMG_3474-1.JPG	5	1.02
20220208	rbohD	L148	IMG_3475-1.JPG	1	0.358
20220208	rbohD	L148	IMG_3475-1.JPG	2	0.05
20220208	rbohD	L148	IMG_3475-1.JPG	3	0.002
20220208	rbohD	L148	IMG_3475-1.JPG	4	0.073
20220208	rbohD	L148	IMG_3475-1.JPG	5	0.033
20211206	Col-0	gspE::Tn5	IMG_0575-1.JPG	1	1.405
20211206	Col-0	gspE::Tn5	IMG_0575-1.JPG	2	0.506
20211206	Col-0	gspE::Tn5	IMG_0575-1.JPG	3	1.309
20211206	Col-0	gspE::Tn5	IMG_0575-1.JPG	4	1.416
20211206	Col-0	gspE::Tn5	IMG_0575-1.JPG	5	0.695
20211206	rbohD	gspE::Tn5	IMG_0576-1.JPG	1	0.362
20211206	rbohD	gspE::Tn5	IMG_0576-1.JPG	2	0.788
20211206	rbohD	gspE::Tn5	IMG_0576-1.JPG	3	0.409
20211206	rbohD	gspE::Tn5	IMG_0576-1.JPG	4	2.209
20211206	rbohD	gspE::Tn5	IMG_0576-1.JPG	5	2.209
20211206	rbohD	mock	IMG_0577-1.JPG	1	1.482
20211206	rbohD	mock	IMG_0577-1.JPG	2	1.6745
20211206	rbohD	mock	IMG_0577-1.JPG	3	1.6745
20211206	rbohD	mock	IMG_0577-1.JPG	4	NA
20211206	rbohD	mock	IMG_0577-1.JPG	5	NA
20211206	Col-0	mock	IMG_0578-1.JPG	1	1.505
20211206	Col-0	mock	IMG_0578-1.JPG	2	0.287
20211206	Col-0	mock	IMG_0578-1.JPG	3	0.753
20211206	Col-0	mock	IMG_0578-1.JPG	4	0.857
20211206	Col-0	mock	IMG_0578-1.JPG	5	1.762
20211206	rbohD	L148	IMG_0579-1.JPG	1	0.024
20211206	rbohD	L148	IMG_0579-1.JPG	2	1.859
20211206	rbohD	L148	IMG_0579-1.JPG	3	0.014
20211206	rbohD	L148	IMG_0579-1.JPG	4	0.024
20211206	rbohD	L148	IMG_0579-1.JPG	5	0.427
20211206	Col-0	L148	IMG_0580-1.JPG	1	0.525
20211206	Col-0	L148	IMG_0580-1.JPG	2	1.185
20211206	Col-0	L148	IMG_0580-1.JPG	3	1.325
20211206	Col-0	L148	IMG_0580-1.JPG	4	0.474
20211206	Col-0	L148	IMG_0580-1.JPG	5	1.368
20211206	rbohD	L148	IMG_0629-1.JPG	1	0.002
20211206	rbohD	L148	IMG_0629-1.JPG	2	0.002
20211206	rbohD	L148	IMG_0629-1.JPG	3	0.002
20211206	rbohD	L148	IMG_0629-1.JPG	4	0.002
20211206	rbohD	L148	IMG_0629-1.JPG	5	NA
20211206	Col-0	L148	IMG_0630-1.JPG	1	0.866
20211206	Col-0	L148	IMG_0630-1.JPG	2	0.396
20211206	Col-0	L148	IMG_0630-1.JPG	3	1.296
20211206	Col-0	L148	IMG_0630-1.JPG	4	1.253
20211206	Col-0	L148	IMG_0630-1.JPG	5	1.171
20211206	rbohD	L148	IMG_0631-1.JPG	1	0.043
20211206	rbohD	L148	IMG_0631-1.JPG	2	0
20211206	rbohD	L148	IMG_0631-1.JPG	3	0.01
20211206	rbohD	L148	IMG_0631-1.JPG	4	0.01
20211206	rbohD	L148	IMG_0631-1.JPG	5	0.129
20211206	Col-0	L148	IMG_0632-1.JPG	1	0.78
20211206	Col-0	L148	IMG_0632-1.JPG	2	0.144
20211206	Col-0	L148	IMG_0632-1.JPG	3	0.872
20211206	Col-0	L148	IMG_0632-1.JPG	4	0.512
20211206	Col-0	L148	IMG_0632-1.JPG	5	0.99
20211206	rbohD	mock	IMG_0633-1.JPG	1	1.806
20211206	rbohD	mock	IMG_0633-1.JPG	2	1.564
20211206	rbohD	mock	IMG_0633-1.JPG	3	NA
20211206	rbohD	mock	IMG_0633-1.JPG	4	NA
20211206	rbohD	mock	IMG_0633-1.JPG	5	NA
20211206	Col-0	mock	IMG_0634-1.JPG	1	2.209
20211206	Col-0	mock	IMG_0634-1.JPG	2	1.381
20211206	Col-0	mock	IMG_0634-1.JPG	3	1.468
20211206	Col-0	mock	IMG_0634-1.JPG	4	NA
20211206	Col-0	mock	IMG_0634-1.JPG	5	0.819
20211206	rbohD	L148	IMG_0635-1.JPG	1	0.022
20211206	rbohD	L148	IMG_0635-1.JPG	2	NA
20211206	rbohD	L148	IMG_0635-1.JPG	3	0.13
20211206	rbohD	L148	IMG_0635-1.JPG	4	0.091
20211206	rbohD	L148	IMG_0635-1.JPG	5	0.022
20211206	Col-0	L148	IMG_0636-1.JPG	1	0.086
20211206	Col-0	L148	IMG_0636-1.JPG	2	0.621
20211206	Col-0	L148	IMG_0636-1.JPG	3	0.499
20211206	Col-0	L148	IMG_0636-1.JPG	4	0.353
20211206	Col-0	L148	IMG_0636-1.JPG	5	1.194
20211112	rbohD	mock	IMG_9541-1.JPG	1	0.671
20211112	rbohD	mock	IMG_9541-1.JPG	2	0.413
20211112	rbohD	mock	IMG_9541-1.JPG	3	0.322
20211112	rbohD	mock	IMG_9541-1.JPG	4	0.96
20211112	rbohD	mock	IMG_9541-1.JPG	5	0.654
20211112	Col-0	mock	IMG_9542-1.JPG	1	0.459
20211112	Col-0	mock	IMG_9542-1.JPG	2	0.623
20211112	Col-0	mock	IMG_9542-1.JPG	3	0.822
20211112	Col-0	mock	IMG_9542-1.JPG	4	0.352
20211112	Col-0	mock	IMG_9542-1.JPG	5	0.718
20211112	Col-0	L148	IMG_9574-1.JPG	1	0.001
20211112	Col-0	L148	IMG_9574-1.JPG	2	0.001
20211112	Col-0	L148	IMG_9574-1.JPG	3	0.001
20211112	Col-0	L148	IMG_9574-1.JPG	4	0.001
20211112	Col-0	L148	IMG_9574-1.JPG	5	0.001
20211112	rbohD	L148	IMG_9575-1.JPG	1	0.003
20211112	rbohD	L148	IMG_9575-1.JPG	2	0.307
20211112	rbohD	L148	IMG_9575-1.JPG	3	0.007
20211112	rbohD	L148	IMG_9575-1.JPG	4	0.007
20211112	rbohD	L148	IMG_9575-1.JPG	5	0.007
20211112	rbohD	gspE::Tn5	IMG_9584-1.JPG	1	2.166
20211112	rbohD	gspE::Tn5	IMG_9584-1.JPG	2	0.16
20211112	rbohD	gspE::Tn5	IMG_9584-1.JPG	3	0.94
20211112	rbohD	gspE::Tn5	IMG_9584-1.JPG	4	0.497
20211112	rbohD	gspE::Tn5	IMG_9584-1.JPG	5	0.609
20211112	Col-0	gspE::Tn5	IMG_9585-1.JPG	1	0.258
20211112	Col-0	gspE::Tn5	IMG_9585-1.JPG	2	0.177
20211112	Col-0	gspE::Tn5	IMG_9585-1.JPG	3	NA
20211112	Col-0	gspE::Tn5	IMG_9585-1.JPG	4	0.299
20211112	Col-0	gspE::Tn5	IMG_9585-1.JPG	5	0.207
20220412	Col-0	mock	1	NA	1.25966
20220412	Col-0	mock	2	NA	0.936475
20220412	Col-0	mock	3	NA	0.417064
20220412	Col-0	mock	4	NA	1.28322
20220412	Col-0	mock	1	NA	1.00436
20220412	Col-0	mock	2	NA	1.05734
20220412	Col-0	mock	3	NA	0.640219
20220412	Col-0	mock	4	NA	0.784527
20220412	Col-0	mock	5	NA	0.576461
20220412	rbohD	mock	1	NA	1.45259
20220412	rbohD	mock	2	NA	1.45259
20220412	rbohD	mock	3	NA	1.45259
20220412	rbohD	mock	1	NA	0.875213
20220412	rbohD	mock	2	NA	1.11284
20220412	rbohD	mock	3	NA	1.11284
20220412	rbohD	mock	4	NA	1.11284
20220412	Col-0	L148	1	NA	1.15857
20220412	Col-0	L148	2	NA	0.305364
20220412	Col-0	L148	3	NA	0.961468
20220412	Col-0	L148	4	NA	0.585007
20220412	Col-0	L148	5	NA	0.270878
20220412	rbohD	L148	1	NA	0.467545
20220412	rbohD	L148	2	NA	0.168957
20220412	rbohD	L148	3	NA	0.184664
20220412	rbohD	L148	4	NA	0.163169
20220412	rbohD	L148	1	NA	0.439657
20220412	rbohD	L148	2	NA	0.133964
20220412	rbohD	L148	3	NA	0.0872016
20220412	rbohD	L148	4	NA	0.232167
20220412	rbohD	L148	5	NA	0.00610425
20220412	Col-0	gspE::Tn5	1	NA	0.744115
20220412	Col-0	gspE::Tn5	2	NA	1.00305
20220412	Col-0	gspE::Tn5	3	NA	0.442209
20220412	Col-0	gspE::Tn5	4	NA	1.37022
20220412	Col-0	gspE::Tn5	5	NA	1.37022
20220412	Col-0	gspE::Tn5	1	NA	1.28708
20220412	Col-0	gspE::Tn5	2	NA	1.21797
20220412	Col-0	gspE::Tn5	3	NA	1.65925
20220412	Col-0	gspE::Tn5	4	NA	1.21797
20220412	Col-0	gspE::Tn5	5	NA	1.65925
20220412	rbohD	gspE::Tn5	1	NA	1.69438
20220412	rbohD	gspE::Tn5	2	NA	1.55025
20220412	rbohD	gspE::Tn5	3	NA	1.55025
20220412	rbohD	gspE::Tn5	4	NA	1.55025
20220412	Col-0	alaA::Tn5	1	NA	1.00834
20220412	Col-0	alaA::Tn5	2	NA	1.59469
20220412	Col-0	alaA::Tn5	3	NA	1.11004
20220412	Col-0	alaA::Tn5	4	NA	1.25703
20220412	Col-0	alaA::Tn5	5	NA	1.25703
20220412	Col-0	alaA::Tn5	1	NA	1.35126
20220412	Col-0	alaA::Tn5	2	NA	0.739451
20220412	Col-0	alaA::Tn5	3	NA	0.989739
20220412	Col-0	alaA::Tn5	4	NA	0.700316
20220412	Col-0	alaA::Tn5	5	NA	1.00171
20220412	rbohD	alaA::Tn5	1	NA	0.432222
20220412	rbohD	alaA::Tn5	2	NA	1.40668
20220412	rbohD	alaA::Tn5	3	NA	1.08693
20220412	rbohD	alaA::Tn5	4	NA	0.574719
20220412	rbohD	alaA::Tn5	5	NA	1.40668
20220412	rbohD	alaA::Tn5	1	NA	1.59348
20220412	rbohD	alaA::Tn5	2	NA	0.769973
20220412	rbohD	alaA::Tn5	3	NA	0.925007
20220412	Col-0	rpfF::Tn5	1	NA	1.26509
20220412	Col-0	rpfF::Tn5	2	NA	0.353704
20220412	Col-0	rpfF::Tn5	3	NA	0.316324
20220412	Col-0	rpfF::Tn5	4	NA	1.26509
20220412	Col-0	rpfF::Tn5	1	NA	1.56011
20220412	Col-0	rpfF::Tn5	2	NA	0.395734
20220412	Col-0	rpfF::Tn5	3	NA	1.48763
20220412	Col-0	rpfF::Tn5	4	NA	0.693649
20220412	Col-0	rpfF::Tn5	5	NA	1.86309
20220412	rbohD	rpfF::Tn5	1	NA	0.157257
20220412	rbohD	rpfF::Tn5	2	NA	0.32144
20220412	rbohD	rpfF::Tn5	3	NA	0.453786
20220412	rbohD	rpfF::Tn5	4	NA	0.0547325
20220412	rbohD	rpfF::Tn5	5	NA	0.125665

## Sheet: Fig4a
genotype	strain	area_cm2	date	strain1	cell_status
Col-0	alaA::Tn5	3.623	20220607	alaA::Tn5	live
Col-0	alaA::Tn5	3.256	20220607	alaA::Tn5	live
Col-0	alaA::Tn5	2.586	20220607	alaA::Tn5	live
Col-0	alaA::Tn5	1.917	20220607	alaA::Tn5	live
Col-0	alaA::Tn5	2.411	20220607	alaA::Tn5	live
Col-0	alaA::Tn5	2.361	20220607	alaA::Tn5	live
Col-0	alaA::Tn5	2.205	20220607	alaA::Tn5	live
Col-0	alaA::Tn5	2.444	20220607	alaA::Tn5	live
Col-0	alaA::Tn5	2.599	20220607	alaA::Tn5	live
Col-0	alaA::Tn5	2.589	20220607	alaA::Tn5	live
rbohD	alaA::Tn5	3.418	20220607	alaA::Tn5	live
rbohD	alaA::Tn5	3.099	20220607	alaA::Tn5	live
rbohD	alaA::Tn5	2.518	20220607	alaA::Tn5	live
rbohD	alaA::Tn5	3.531	20220607	alaA::Tn5	live
rbohD	alaA::Tn5	3.233	20220607	alaA::Tn5	live
rbohD	alaA::Tn5	3.176	20220607	alaA::Tn5	live
rbohD	alaA::Tn5	2.522	20220607	alaA::Tn5	live
Col-0	alaA::Tn5	2.105	20220610	alaA::Tn5	live
Col-0	alaA::Tn5	3.613	20220610	alaA::Tn5	live
Col-0	alaA::Tn5	2.81	20220610	alaA::Tn5	live
Col-0	alaA::Tn5	3.321	20220610	alaA::Tn5	live
Col-0	alaA::Tn5	2.881	20220610	alaA::Tn5	live
Col-0	alaA::Tn5	3.042	20220610	alaA::Tn5	live
Col-0	alaA::Tn5	3.63	20220610	alaA::Tn5	live
Col-0	alaA::Tn5	2.546	20220610	alaA::Tn5	live
Col-0	alaA::Tn5	2.25	20220610	alaA::Tn5	live
rbohD	alaA::Tn5	1.041	20220610	alaA::Tn5	live
rbohD	alaA::Tn5	2.894	20220610	alaA::Tn5	live
rbohD	alaA::Tn5	2.894	20220610	alaA::Tn5	live
rbohD	alaA::Tn5	2.267	20220610	alaA::Tn5	live
rbohD	alaA::Tn5	2.543	20220610	alaA::Tn5	live
rbohD	alaA::Tn5	2.332	20220610	alaA::Tn5	live
rbohD	alaA::Tn5	2.344	20220610	alaA::Tn5	live
rbohD	alaA::Tn5	1.278	20220610	alaA::Tn5	live
rbohD	alaA::Tn5	1.742	20220610	alaA::Tn5	live
Col-0	alaA::Tn5_HK	4.219	20220607	alaA::Tn5	heat-killed
Col-0	alaA::Tn5_HK	2.677	20220607	alaA::Tn5	heat-killed
Col-0	alaA::Tn5_HK	3.716	20220607	alaA::Tn5	heat-killed
Col-0	alaA::Tn5_HK	3.023	20220607	alaA::Tn5	heat-killed
Col-0	alaA::Tn5_HK	4.44	20220607	alaA::Tn5	heat-killed
Col-0	alaA::Tn5_HK	2.987	20220607	alaA::Tn5	heat-killed
rbohD	alaA::Tn5_HK	3.733	20220607	alaA::Tn5	heat-killed
rbohD	alaA::Tn5_HK	2.739	20220607	alaA::Tn5	heat-killed
rbohD	alaA::Tn5_HK	1.917	20220607	alaA::Tn5	heat-killed
rbohD	alaA::Tn5_HK	2.963	20220607	alaA::Tn5	heat-killed
rbohD	alaA::Tn5_HK	2.422	20220607	alaA::Tn5	heat-killed
rbohD	alaA::Tn5_HK	2.538	20220607	alaA::Tn5	heat-killed
rbohD	alaA::Tn5_HK	2.67	20220607	alaA::Tn5	heat-killed
rbohD	alaA::Tn5_HK	3.084	20220607	alaA::Tn5	heat-killed
Col-0	alaA::Tn5_HK	2.949	20220610	alaA::Tn5	heat-killed
Col-0	alaA::Tn5_HK	3.14	20220610	alaA::Tn5	heat-killed
Col-0	alaA::Tn5_HK	2.977	20220610	alaA::Tn5	heat-killed
Col-0	alaA::Tn5_HK	3.274	20220610	alaA::Tn5	heat-killed
Col-0	alaA::Tn5_HK	2.135	20220610	alaA::Tn5	heat-killed
Col-0	alaA::Tn5_HK	2.973	20220610	alaA::Tn5	heat-killed
rbohD	alaA::Tn5_HK	2.965	20220610	alaA::Tn5	heat-killed
rbohD	alaA::Tn5_HK	3.172	20220610	alaA::Tn5	heat-killed
rbohD	alaA::Tn5_HK	3.071	20220610	alaA::Tn5	heat-killed
rbohD	alaA::Tn5_HK	3.271	20220610	alaA::Tn5	heat-killed
rbohD	alaA::Tn5_HK	2.898	20220610	alaA::Tn5	heat-killed
rbohD	alaA::Tn5_HK	3.132	20220610	alaA::Tn5	heat-killed
rbohD	alaA::Tn5_HK	3.064	20220610	alaA::Tn5	heat-killed
Col-0	gspE::Tn5	2.326	20220607	gspE::Tn5	live
Col-0	gspE::Tn5	3.145	20220607	gspE::Tn5	live
Col-0	gspE::Tn5	2.131	20220607	gspE::Tn5	live
Col-0	gspE::Tn5	3.232	20220607	gspE::Tn5	live
Col-0	gspE::Tn5	2.486	20220607	gspE::Tn5	live
Col-0	gspE::Tn5	2.765	20220607	gspE::Tn5	live
Col-0	gspE::Tn5	2.547	20220607	gspE::Tn5	live
Col-0	gspE::Tn5	1.065	20220607	gspE::Tn5	live
Col-0	gspE::Tn5	2.123	20220607	gspE::Tn5	live
rbohD	gspE::Tn5	2.465	20220607	gspE::Tn5	live
rbohD	gspE::Tn5	3.158	20220607	gspE::Tn5	live
rbohD	gspE::Tn5	1.567	20220607	gspE::Tn5	live
rbohD	gspE::Tn5	2.984	20220607	gspE::Tn5	live
rbohD	gspE::Tn5	2.997	20220607	gspE::Tn5	live
rbohD	gspE::Tn5	1.925	20220607	gspE::Tn5	live
Col-0	gspE::Tn5	2.946	20220610	gspE::Tn5	live
Col-0	gspE::Tn5	2.51	20220610	gspE::Tn5	live
Col-0	gspE::Tn5	2.105	20220610	gspE::Tn5	live
Col-0	gspE::Tn5	2.698	20220610	gspE::Tn5	live
Col-0	gspE::Tn5	2.021	20220610	gspE::Tn5	live
Col-0	gspE::Tn5	2.246	20220610	gspE::Tn5	live
Col-0	gspE::Tn5	2.959	20220610	gspE::Tn5	live
Col-0	gspE::Tn5	2.646	20220610	gspE::Tn5	live
Col-0	gspE::Tn5	3.006	20220610	gspE::Tn5	live
rbohD	gspE::Tn5	1.56	20220610	gspE::Tn5	live
rbohD	gspE::Tn5	2.255	20220610	gspE::Tn5	live
rbohD	gspE::Tn5	1.852	20220610	gspE::Tn5	live
rbohD	gspE::Tn5	2.044	20220610	gspE::Tn5	live
rbohD	gspE::Tn5	2.085	20220610	gspE::Tn5	live
rbohD	gspE::Tn5	2.745	20220610	gspE::Tn5	live
rbohD	gspE::Tn5	2.125	20220610	gspE::Tn5	live
Col-0	gspE::Tn5_HK	2.649	20220607	gspE::Tn5	heat-killed
Col-0	gspE::Tn5_HK	3.273	20220607	gspE::Tn5	heat-killed
Col-0	gspE::Tn5_HK	3.026	20220607	gspE::Tn5	heat-killed
Col-0	gspE::Tn5_HK	2.235	20220607	gspE::Tn5	heat-killed
Col-0	gspE::Tn5_HK	1.917	20220607	gspE::Tn5	heat-killed
Col-0	gspE::Tn5_HK	2.462	20220607	gspE::Tn5	heat-killed
Col-0	gspE::Tn5_HK	1.697	20220607	gspE::Tn5	heat-killed
Col-0	gspE::Tn5_HK	2.046	20220607	gspE::Tn5	heat-killed
rbohD	gspE::Tn5_HK	2.446	20220607	gspE::Tn5	heat-killed
rbohD	gspE::Tn5_HK	2.756	20220607	gspE::Tn5	heat-killed
rbohD	gspE::Tn5_HK	3.865	20220607	gspE::Tn5	heat-killed
rbohD	gspE::Tn5_HK	2.555	20220607	gspE::Tn5	heat-killed
rbohD	gspE::Tn5_HK	2.53	20220607	gspE::Tn5	heat-killed
rbohD	gspE::Tn5_HK	2.158	20220607	gspE::Tn5	heat-killed
rbohD	gspE::Tn5_HK	2.175	20220607	gspE::Tn5	heat-killed
rbohD	gspE::Tn5_HK	2.235	20220607	gspE::Tn5	heat-killed
Col-0	gspE::Tn5_HK	2.625	20220610	gspE::Tn5	heat-killed
Col-0	gspE::Tn5_HK	2.978	20220610	gspE::Tn5	heat-killed
Col-0	gspE::Tn5_HK	2.624	20220610	gspE::Tn5	heat-killed
Col-0	gspE::Tn5_HK	3.311	20220610	gspE::Tn5	heat-killed
Col-0	gspE::Tn5_HK	2.881	20220610	gspE::Tn5	heat-killed
Col-0	gspE::Tn5_HK	2.708	20220610	gspE::Tn5	heat-killed
Col-0	gspE::Tn5_HK	3.075	20220610	gspE::Tn5	heat-killed
Col-0	gspE::Tn5_HK	2.82	20220610	gspE::Tn5	heat-killed
Col-0	gspE::Tn5_HK	2.802	20220610	gspE::Tn5	heat-killed
rbohD	gspE::Tn5_HK	3.725	20220610	gspE::Tn5	heat-killed
rbohD	gspE::Tn5_HK	3.274	20220610	gspE::Tn5	heat-killed
rbohD	gspE::Tn5_HK	2.408	20220610	gspE::Tn5	heat-killed
rbohD	gspE::Tn5_HK	2.631	20220610	gspE::Tn5	heat-killed
rbohD	gspE::Tn5_HK	2.836	20220610	gspE::Tn5	heat-killed
rbohD	gspE::Tn5_HK	2.244	20220610	gspE::Tn5	heat-killed
Col-0	L148	1.912	20220607	L148	live
Col-0	L148	3.237	20220607	L148	live
Col-0	L148	2.854	20220607	L148	live
Col-0	L148	2.001	20220607	L148	live
Col-0	L148	2.92	20220607	L148	live
Col-0	L148	3.006	20220607	L148	live
Col-0	L148	2.215	20220607	L148	live
Col-0	L148	2.908	20220607	L148	live
Col-0	L148	2.631	20220607	L148	live
rbohD	L148	0.077	20220607	L148	live
rbohD	L148	1.301	20220607	L148	live
rbohD	L148	1.104	20220607	L148	live
rbohD	L148	2.011	20220607	L148	live
rbohD	L148	2.609	20220607	L148	live
rbohD	L148	1.599	20220607	L148	live
rbohD	L148	1.599	20220607	L148	live
rbohD	L148	3.3	20220607	L148	live
rbohD	L148	2.469	20220607	L148	live
rbohD	L148	1.484	20220607	L148	live
rbohD	L148	0.91	20220607	L148	live
Col-0	L148	3.312	20220610	L148	live
Col-0	L148	2.382	20220610	L148	live
Col-0	L148	2.476	20220610	L148	live
Col-0	L148	2.149	20220610	L148	live
Col-0	L148	3.044	20220610	L148	live
Col-0	L148	2.891	20220610	L148	live
Col-0	L148	1.786	20220610	L148	live
rbohD	L148	0.428	20220610	L148	live
rbohD	L148	1.595	20220610	L148	live
rbohD	L148	0.954	20220610	L148	live
rbohD	L148	0.868	20220610	L148	live
rbohD	L148	0.876	20220610	L148	live
rbohD	L148	0.699	20220610	L148	live
rbohD	L148	1.644	20220610	L148	live
Col-0	L148_HK	2.498	20220607	L148	heat-killed
Col-0	L148_HK	2.93	20220607	L148	heat-killed
Col-0	L148_HK	1.868	20220607	L148	heat-killed
Col-0	L148_HK	2.698	20220607	L148	heat-killed
Col-0	L148_HK	3.157	20220607	L148	heat-killed
Col-0	L148_HK	1.986	20220607	L148	heat-killed
Col-0	L148_HK	2.853	20220607	L148	heat-killed
Col-0	L148_HK	3.689	20220607	L148	heat-killed
rbohD	L148_HK	3.913	20220607	L148	heat-killed
rbohD	L148_HK	3.141	20220607	L148	heat-killed
rbohD	L148_HK	2.396	20220607	L148	heat-killed
rbohD	L148_HK	3.492	20220607	L148	heat-killed
rbohD	L148_HK	2.041	20220607	L148	heat-killed
rbohD	L148_HK	2.619	20220607	L148	heat-killed
rbohD	L148_HK	3.509	20220607	L148	heat-killed
rbohD	L148_HK	2.831	20220607	L148	heat-killed
Col-0	L148_HK	2.879	20220610	L148	heat-killed
Col-0	L148_HK	2.636	20220610	L148	heat-killed
Col-0	L148_HK	2.997	20220610	L148	heat-killed
Col-0	L148_HK	2.841	20220610	L148	heat-killed
Col-0	L148_HK	2.421	20220610	L148	heat-killed
Col-0	L148_HK	2.446	20220610	L148	heat-killed
Col-0	L148_HK	2.715	20220610	L148	heat-killed
Col-0	L148_HK	2.86	20220610	L148	heat-killed
rbohD	L148_HK	2.654	20220610	L148	heat-killed
rbohD	L148_HK	2.528	20220610	L148	heat-killed
rbohD	L148_HK	2.683	20220610	L148	heat-killed
rbohD	L148_HK	3.027	20220610	L148	heat-killed
rbohD	L148_HK	2.368	20220610	L148	heat-killed
rbohD	L148_HK	2.317	20220610	L148	heat-killed
rbohD	L148_HK	3.032	20220610	L148	heat-killed
rbohD	L148_HK	2.163	20220610	L148	heat-killed
Col-0	mock	3.486	20220607	mock	live
Col-0	mock	2.644	20220607	mock	live
Col-0	mock	4.461	20220607	mock	live
Col-0	mock	4.137	20220607	mock	live
Col-0	mock	2.905	20220607	mock	live
Col-0	mock	3.089	20220607	mock	live
Col-0	mock	2.325	20220607	mock	live
Col-0	mock	3.16	20220607	mock	live
Col-0	mock	3.59	20220607	mock	live
rbohD	mock	3.4	20220607	mock	live
rbohD	mock	3.148	20220607	mock	live
rbohD	mock	3.097	20220607	mock	live
rbohD	mock	3.851	20220607	mock	live
rbohD	mock	3.259	20220607	mock	live
rbohD	mock	3.126	20220607	mock	live
rbohD	mock	2.803	20220607	mock	live
rbohD	mock	3.628	20220607	mock	live
Col-0	mock	2.988	20220610	mock	live
Col-0	mock	2.792	20220610	mock	live
Col-0	mock	2.423	20220610	mock	live
Col-0	mock	4.011	20220610	mock	live
Col-0	mock	3.593	20220610	mock	live
Col-0	mock	3.897	20220610	mock	live
rbohD	mock	3.28	20220610	mock	live
rbohD	mock	2.849	20220610	mock	live
rbohD	mock	3.741	20220610	mock	live
rbohD	mock	2.091	20220610	mock	live
rbohD	mock	2.853	20220610	mock	live
rbohD	mock	2.51	20220610	mock	live
rbohD	mock	3.925	20220610	mock	live
Col-0	Pto	0.569	20220607	Pto	live
Col-0	Pto	0.449	20220607	Pto	live
Col-0	Pto	0.232	20220607	Pto	live
Col-0	Pto	0.923	20220607	Pto	live
Col-0	Pto	0.127	20220607	Pto	live
Col-0	Pto	0.191	20220607	Pto	live
Col-0	Pto	1.454	20220607	Pto	live
Col-0	Pto	0.75	20220607	Pto	live
Col-0	Pto	1.435	20220607	Pto	live
rbohD	Pto	0.814	20220607	Pto	live
rbohD	Pto	2.156	20220607	Pto	live
rbohD	Pto	0.539	20220607	Pto	live
rbohD	Pto	1.057	20220607	Pto	live
rbohD	Pto	1.752	20220607	Pto	live
rbohD	Pto	1.79	20220607	Pto	live
rbohD	Pto	1.088	20220607	Pto	live
Col-0	Pto	1.016	20220610	Pto	live
Col-0	Pto	1.544	20220610	Pto	live
Col-0	Pto	0.726	20220610	Pto	live
Col-0	Pto	0.675	20220610	Pto	live
Col-0	Pto	1.476	20220610	Pto	live
Col-0	Pto	1.735	20220610	Pto	live
Col-0	Pto	0.96	20220610	Pto	live
rbohD	Pto	1.944	20220610	Pto	live
rbohD	Pto	1.707	20220610	Pto	live
rbohD	Pto	2.415	20220610	Pto	live
rbohD	Pto	1.015	20220610	Pto	live
rbohD	Pto	1.198	20220610	Pto	live
rbohD	Pto	1.445	20220610	Pto	live
rbohD	Pto	1.998	20220610	Pto	live
rbohD	Pto	0.953	20220610	Pto	live
Col-0	Pto_HK	4.286	20220607	Pto	heat-killed
Col-0	Pto_HK	4.053	20220607	Pto	heat-killed
Col-0	Pto_HK	4.271	20220607	Pto	heat-killed
Col-0	Pto_HK	3.772	20220607	Pto	heat-killed
Col-0	Pto_HK	3.778	20220607	Pto	heat-killed
Col-0	Pto_HK	4.1	20220607	Pto	heat-killed
Col-0	Pto_HK	3.236	20220607	Pto	heat-killed
Col-0	Pto_HK	4.02	20220607	Pto	heat-killed
Col-0	Pto_HK	3.69	20220607	Pto	heat-killed
rbohD	Pto_HK	3.665	20220607	Pto	heat-killed
rbohD	Pto_HK	3.705	20220607	Pto	heat-killed
rbohD	Pto_HK	3.681	20220607	Pto	heat-killed
rbohD	Pto_HK	3.058	20220607	Pto	heat-killed
rbohD	Pto_HK	2.892	20220607	Pto	heat-killed
rbohD	Pto_HK	3.142	20220607	Pto	heat-killed
rbohD	Pto_HK	2.352	20220607	Pto	heat-killed
Col-0	Pto_HK	3.341	20220610	Pto	heat-killed
Col-0	Pto_HK	3.188	20220610	Pto	heat-killed
Col-0	Pto_HK	2.311	20220610	Pto	heat-killed
Col-0	Pto_HK	2.718	20220610	Pto	heat-killed
Col-0	Pto_HK	2.771	20220610	Pto	heat-killed
Col-0	Pto_HK	2.43	20220610	Pto	heat-killed
Col-0	Pto_HK	3.048	20220610	Pto	heat-killed
rbohD	Pto_HK	2.971	20220610	Pto	heat-killed
rbohD	Pto_HK	2.592	20220610	Pto	heat-killed
rbohD	Pto_HK	2.976	20220610	Pto	heat-killed
rbohD	Pto_HK	2.808	20220610	Pto	heat-killed
rbohD	Pto_HK	3.192	20220610	Pto	heat-killed
rbohD	Pto_HK	1.769	20220610	Pto	heat-killed
rbohD	Pto_HK	3.214	20220610	Pto	heat-killed
Col-0	rpfF::Tn5	2.164	20220607	rpfF::Tn5	live
Col-0	rpfF::Tn5	2.324	20220607	rpfF::Tn5	live
Col-0	rpfF::Tn5	2.06	20220607	rpfF::Tn5	live
Col-0	rpfF::Tn5	2.031	20220607	rpfF::Tn5	live
Col-0	rpfF::Tn5	1.906	20220607	rpfF::Tn5	live
Col-0	rpfF::Tn5	2.157	20220607	rpfF::Tn5	live
Col-0	rpfF::Tn5	2.182	20220607	rpfF::Tn5	live
Col-0	rpfF::Tn5	1.812	20220607	rpfF::Tn5	live
Col-0	rpfF::Tn5	2.554	20220607	rpfF::Tn5	live
Col-0	rpfF::Tn5	2.392	20220607	rpfF::Tn5	live
rbohD	rpfF::Tn5	0.494	20220607	rpfF::Tn5	live
rbohD	rpfF::Tn5	1.037	20220607	rpfF::Tn5	live
rbohD	rpfF::Tn5	1.607	20220607	rpfF::Tn5	live
rbohD	rpfF::Tn5	2.804	20220607	rpfF::Tn5	live
rbohD	rpfF::Tn5	0.451	20220607	rpfF::Tn5	live
rbohD	rpfF::Tn5	3.211	20220607	rpfF::Tn5	live
rbohD	rpfF::Tn5	2.248	20220607	rpfF::Tn5	live
rbohD	rpfF::Tn5	3.036	20220607	rpfF::Tn5	live
rbohD	rpfF::Tn5	2.332	20220607	rpfF::Tn5	live
Col-0	rpfF::Tn5	1.794	20220610	rpfF::Tn5	live
Col-0	rpfF::Tn5	2.489	20220610	rpfF::Tn5	live
Col-0	rpfF::Tn5	2.765	20220610	rpfF::Tn5	live
Col-0	rpfF::Tn5	2.678	20220610	rpfF::Tn5	live
Col-0	rpfF::Tn5	2.314	20220610	rpfF::Tn5	live
Col-0	rpfF::Tn5	2.747	20220610	rpfF::Tn5	live
Col-0	rpfF::Tn5	2.576	20220610	rpfF::Tn5	live
Col-0	rpfF::Tn5	2.71	20220610	rpfF::Tn5	live
rbohD	rpfF::Tn5	1.485	20220610	rpfF::Tn5	live
rbohD	rpfF::Tn5	1.821	20220610	rpfF::Tn5	live
rbohD	rpfF::Tn5	2.569	20220610	rpfF::Tn5	live
rbohD	rpfF::Tn5	2.396	20220610	rpfF::Tn5	live
rbohD	rpfF::Tn5	2.854	20220610	rpfF::Tn5	live
rbohD	rpfF::Tn5	2.731	20220610	rpfF::Tn5	live
rbohD	rpfF::Tn5	2.524	20220610	rpfF::Tn5	live
rbohD	rpfF::Tn5	2.883	20220610	rpfF::Tn5	live
rbohD	rpfF::Tn5	3.05	20220610	rpfF::Tn5	live
Col-0	rpfF::Tn5_HK	2.274	20220607	rpfF::Tn5	heat-killed
Col-0	rpfF::Tn5_HK	2.44	20220607	rpfF::Tn5	heat-killed
Col-0	rpfF::Tn5_HK	2.162	20220607	rpfF::Tn5	heat-killed
Col-0	rpfF::Tn5_HK	2.263	20220607	rpfF::Tn5	heat-killed
Col-0	rpfF::Tn5_HK	2.446	20220607	rpfF::Tn5	heat-killed
Col-0	rpfF::Tn5_HK	1.82	20220607	rpfF::Tn5	heat-killed
Col-0	rpfF::Tn5_HK	1.989	20220607	rpfF::Tn5	heat-killed
Col-0	rpfF::Tn5_HK	2.766	20220607	rpfF::Tn5	heat-killed
rbohD	rpfF::Tn5_HK	2.786	20220607	rpfF::Tn5	heat-killed
rbohD	rpfF::Tn5_HK	2.479	20220607	rpfF::Tn5	heat-killed
rbohD	rpfF::Tn5_HK	2.388	20220607	rpfF::Tn5	heat-killed
rbohD	rpfF::Tn5_HK	2.224	20220607	rpfF::Tn5	heat-killed
rbohD	rpfF::Tn5_HK	2.233	20220607	rpfF::Tn5	heat-killed
rbohD	rpfF::Tn5_HK	3.267	20220607	rpfF::Tn5	heat-killed
rbohD	rpfF::Tn5_HK	2.698	20220607	rpfF::Tn5	heat-killed
Col-0	rpfF::Tn5_HK	2.329	20220610	rpfF::Tn5	heat-killed
Col-0	rpfF::Tn5_HK	3.166	20220610	rpfF::Tn5	heat-killed
Col-0	rpfF::Tn5_HK	3.104	20220610	rpfF::Tn5	heat-killed
Col-0	rpfF::Tn5_HK	3.496	20220610	rpfF::Tn5	heat-killed
Col-0	rpfF::Tn5_HK	2.808	20220610	rpfF::Tn5	heat-killed
Col-0	rpfF::Tn5_HK	2.969	20220610	rpfF::Tn5	heat-killed
Col-0	rpfF::Tn5_HK	3.239	20220610	rpfF::Tn5	heat-killed
Col-0	rpfF::Tn5_HK	2.634	20220610	rpfF::Tn5	heat-killed
rbohD	rpfF::Tn5_HK	2.208	20220610	rpfF::Tn5	heat-killed
rbohD	rpfF::Tn5_HK	2.686	20220610	rpfF::Tn5	heat-killed
rbohD	rpfF::Tn5_HK	2.856	20220610	rpfF::Tn5	heat-killed
rbohD	rpfF::Tn5_HK	2.076	20220610	rpfF::Tn5	heat-killed
rbohD	rpfF::Tn5_HK	2.156	20220610	rpfF::Tn5	heat-killed
rbohD	rpfF::Tn5_HK	2.708	20220610	rpfF::Tn5	heat-killed
rbohD	rpfF::Tn5_HK	3.73	20220610	rpfF::Tn5	heat-killed
Col-0	mock	3.486	20220607	mock	heat-killed
Col-0	mock	2.644	20220607	mock	heat-killed
Col-0	mock	4.461	20220607	mock	heat-killed
Col-0	mock	4.137	20220607	mock	heat-killed
Col-0	mock	2.905	20220607	mock	heat-killed
Col-0	mock	3.089	20220607	mock	heat-killed
Col-0	mock	2.325	20220607	mock	heat-killed
Col-0	mock	3.16	20220607	mock	heat-killed
Col-0	mock	3.59	20220607	mock	heat-killed
rbohD	mock	3.4	20220607	mock	heat-killed
rbohD	mock	3.148	20220607	mock	heat-killed
rbohD	mock	3.097	20220607	mock	heat-killed
rbohD	mock	3.851	20220607	mock	heat-killed
rbohD	mock	3.259	20220607	mock	heat-killed
rbohD	mock	3.126	20220607	mock	heat-killed
rbohD	mock	2.803	20220607	mock	heat-killed
rbohD	mock	3.628	20220607	mock	heat-killed
Col-0	mock	2.988	20220610	mock	heat-killed
Col-0	mock	2.792	20220610	mock	heat-killed
Col-0	mock	2.423	20220610	mock	heat-killed
Col-0	mock	4.011	20220610	mock	heat-killed
Col-0	mock	3.593	20220610	mock	heat-killed
Col-0	mock	3.897	20220610	mock	heat-killed

## Sheet: Fig4b
genotype	strain	compartment	rep	day	cfu_mg	date	logcfu
Col-0	L148	total	1	0	3292.68	20220301	3.51768
Col-0	L148	total	2	0	2623.46	20220301	3.41904
Col-0	L148	total	3	0	1276.6	20220301	3.10639
Col-0	L148	total	4	0	2035.71	20220301	3.30893
Col-0	L148	total	5	0	3026.32	20220301	3.48106
Col-0	L148	total	6	0	300	20220301	2.47857
rbohD	L148	total	1	0	4292.45	20220301	3.63281
rbohD	L148	total	2	0	3541.67	20220301	3.54933
rbohD	L148	total	3	0	1122.45	20220301	3.05055
rbohD	L148	total	4	0	2135.42	20220301	3.32969
rbohD	L148	total	5	0	1950	20220301	3.29026
rbohD	L148	total	6	0	1016.95	20220301	3.00773
Col-0	gspE::Tn5	total	1	0	1959.46	20220301	3.29236
Col-0	gspE::Tn5	total	2	0	760.87	20220301	2.88188
Col-0	gspE::Tn5	total	3	0	4960.94	20220301	3.69565
Col-0	gspE::Tn5	total	4	0	12692.3	20220301	4.10357
Col-0	gspE::Tn5	total	5	0	4687.5	20220301	3.67103
Col-0	gspE::Tn5	total	6	0	6601.56	20220301	3.81971
rbohD	gspE::Tn5	total	1	0	2027.03	20220301	3.30707
rbohD	gspE::Tn5	total	2	0	2745.9	20220301	3.43884
rbohD	gspE::Tn5	total	3	0	3148.15	20220301	3.49819
rbohD	gspE::Tn5	total	4	0	2649.25	20220301	3.42329
rbohD	gspE::Tn5	total	5	0	3437.5	20220301	3.53637
rbohD	gspE::Tn5	total	6	0	6105.77	20220301	3.78581
Col-0	alaA::Tn5	total	1	0	2117.12	20220301	3.32595
Col-0	alaA::Tn5	total	2	0	2055.56	20220301	3.31314
Col-0	alaA::Tn5	total	3	0	2759.43	20220301	3.44098
Col-0	alaA::Tn5	total	4	0	3023.26	20220301	3.48062
Col-0	alaA::Tn5	total	5	0	2822.58	20220301	3.4508
Col-0	alaA::Tn5	total	6	0	4054.88	20220301	3.60808
rbohD	alaA::Tn5	total	1	0	2330.51	20220301	3.36764
rbohD	alaA::Tn5	total	2	0	2589.29	20220301	3.41335
rbohD	alaA::Tn5	total	3	0	2181.82	20220301	3.33902
rbohD	alaA::Tn5	total	4	0	1647.73	20220301	3.21715
rbohD	alaA::Tn5	total	5	0	4094.2	20220301	3.61228
rbohD	alaA::Tn5	total	6	0	2609.89	20220301	3.41679
Col-0	rpfF::Tn5	total	1	0	3522.73	20220301	3.547
Col-0	rpfF::Tn5	total	2	0	1900	20220301	3.27898
Col-0	rpfF::Tn5	total	3	0	2177.42	20220301	3.33814
Col-0	rpfF::Tn5	total	4	0	2925	20220301	3.46627
Col-0	rpfF::Tn5	total	5	0	2291.67	20220301	3.36034
Col-0	rpfF::Tn5	total	6	0	2661.29	20220301	3.42526
rbohD	rpfF::Tn5	total	1	0	396.825	20220301	2.59969
rbohD	rpfF::Tn5	total	2	0	3294.12	20220301	3.51787
rbohD	rpfF::Tn5	total	3	0	8474.58	20220301	3.92817
rbohD	rpfF::Tn5	total	4	0	1551.72	20220301	3.19109
rbohD	rpfF::Tn5	total	5	0	1312.5	20220301	3.11843
rbohD	rpfF::Tn5	total	6	0	1747.31	20220301	3.24262
Col-0	mock	total	1	0	0	20220301	0
Col-0	mock	total	2	0	0	20220301	0
Col-0	mock	total	3	0	0	20220301	0
Col-0	mock	total	4	0	0	20220301	0
Col-0	mock	total	5	0	0	20220301	0
Col-0	mock	total	6	0	0	20220301	0
rbohD	mock	total	1	0	0	20220301	0
rbohD	mock	total	2	0	0	20220301	0
rbohD	mock	total	3	0	0	20220301	0
rbohD	mock	total	4	0	0	20220301	0
rbohD	mock	total	5	0	0	20220301	0
rbohD	mock	total	6	0	0	20220301	0
NA	L148	inoculum	1	0	1850000	20220301	6.26717
NA	L148	inoculum	2	0	3850000	20220301	6.58546
NA	L148	inoculum	3	0	2750000	20220301	6.43933
NA	gspE::Tn5	inoculum	1	0	3600000	20220301	6.5563
NA	gspE::Tn5	inoculum	2	0	5450000	20220301	6.7364
NA	gspE::Tn5	inoculum	3	0	6900000	20220301	6.83885
NA	alaA::Tn5	inoculum	1	0	4000000	20220301	6.60206
NA	alaA::Tn5	inoculum	2	0	3400000	20220301	6.53148
NA	alaA::Tn5	inoculum	3	0	5300000	20220301	6.72428
NA	rpfF::Tn5	inoculum	1	0	3800000	20220301	6.57978
NA	rpfF::Tn5	inoculum	2	0	4350000	20220301	6.63849
NA	rpfF::Tn5	inoculum	3	0	2900000	20220301	6.4624
Col-0	L148	total	1	3	1.26812e+06	20220301	6.10316
Col-0	L148	total	2	3	1.35593e+06	20220301	6.13224
Col-0	L148	total	3	3	2.92453e+07	20220301	7.46606
Col-0	L148	total	4	3	1.84211e+07	20220301	7.26531
Col-0	L148	total	5	3	405405	20220301	5.60789
Col-0	L148	total	6	3	4.55882e+07	20220301	7.65885
Col-0	L148	endophytic	1	3	5.43478	20220301	0.808534
Col-0	L148	endophytic	2	3	0	20220301	0
Col-0	L148	endophytic	3	3	8.19672	20220301	0.963633
Col-0	L148	endophytic	4	3	48.6111	20220301	1.69558
Col-0	L148	endophytic	5	3	0	20220301	0
Col-0	L148	endophytic	6	3	NA	20220301	NA
rbohD	L148	total	1	3	3.63636e+06	20220301	6.56067
rbohD	L148	total	2	3	1.26724e+08	20220301	8.10286
rbohD	L148	total	3	3	1.08182e+08	20220301	8.03415
rbohD	L148	total	4	3	2.41935e+07	20220301	7.3837
rbohD	L148	total	5	3	2.44898e+07	20220301	7.38899
rbohD	L148	total	6	3	6.71642e+06	20220301	6.82714
rbohD	L148	endophytic	1	3	0	20220301	0
rbohD	L148	endophytic	2	3	NA	20220301	NA
rbohD	L148	endophytic	3	3	1319.44	20220301	3.12072
rbohD	L148	endophytic	4	3	39.2857	20220301	1.60515
rbohD	L148	endophytic	5	3	895.522	20220301	2.95256
rbohD	L148	endophytic	6	3	40	20220301	1.61278
Col-0	gspE::Tn5	total	1	3	206140	20220301	5.31417
Col-0	gspE::Tn5	total	2	3	146341	20220301	5.16537
Col-0	gspE::Tn5	total	3	3	1.00515e+06	20220301	6.00223
Col-0	gspE::Tn5	total	4	3	2.5e+07	20220301	7.39794
Col-0	gspE::Tn5	total	5	3	876289	20220301	5.94265
Col-0	gspE::Tn5	total	6	3	1.06061e+06	20220301	6.02555
Col-0	gspE::Tn5	endophytic	1	3	50.8475	20220301	1.71473
Col-0	gspE::Tn5	endophytic	2	3	212.121	20220301	2.32863
Col-0	gspE::Tn5	endophytic	3	3	0	20220301	0
Col-0	gspE::Tn5	endophytic	4	3	0	20220301	0
Col-0	gspE::Tn5	endophytic	5	3	0	20220301	0
Col-0	gspE::Tn5	endophytic	6	3	0	20220301	0
rbohD	gspE::Tn5	total	1	3	75581.4	20220301	4.87842
rbohD	gspE::Tn5	total	2	3	238462	20220301	5.37742
rbohD	gspE::Tn5	total	3	3	90425.5	20220301	4.9563
rbohD	gspE::Tn5	total	4	3	190141	20220301	5.27908
rbohD	gspE::Tn5	total	5	3	155844	20220301	5.19269
rbohD	gspE::Tn5	total	6	3	39473.7	20220301	4.59632
rbohD	gspE::Tn5	endophytic	1	3	0	20220301	0
rbohD	gspE::Tn5	endophytic	2	3	0	20220301	0
rbohD	gspE::Tn5	endophytic	3	3	0	20220301	0
rbohD	gspE::Tn5	endophytic	4	3	6.32911	20220301	0.865051
rbohD	gspE::Tn5	endophytic	5	3	0	20220301	0
rbohD	gspE::Tn5	endophytic	6	3	0	20220301	0
Col-0	alaA::Tn5	total	1	3	10526.3	20220301	4.02232
Col-0	alaA::Tn5	total	2	3	48076.9	20220301	4.68195
Col-0	alaA::Tn5	total	3	3	48192.8	20220301	4.68299
Col-0	alaA::Tn5	total	4	3	82278.5	20220301	4.91529
Col-0	alaA::Tn5	total	5	3	59322	20220301	4.77322
Col-0	alaA::Tn5	total	6	3	74074.1	20220301	4.86967
Col-0	alaA::Tn5	endophytic	1	3	0	20220301	0
Col-0	alaA::Tn5	endophytic	2	3	7.46269	20220301	0.927508
Col-0	alaA::Tn5	endophytic	3	3	0	20220301	0
Col-0	alaA::Tn5	endophytic	4	3	0	20220301	0
Col-0	alaA::Tn5	endophytic	5	3	0	20220301	0
Col-0	alaA::Tn5	endophytic	6	3	0	20220301	0
rbohD	alaA::Tn5	total	1	3	13513.5	20220301	4.1308
rbohD	alaA::Tn5	total	2	3	46153.8	20220301	4.66422
rbohD	alaA::Tn5	total	3	3	146465	20220301	5.16574
rbohD	alaA::Tn5	total	4	3	112500	20220301	5.05116
rbohD	alaA::Tn5	total	5	3	53030.3	20220301	4.72453
rbohD	alaA::Tn5	total	6	3	102740	20220301	5.01174
rbohD	alaA::Tn5	endophytic	1	3	0	20220301	0
rbohD	alaA::Tn5	endophytic	2	3	0	20220301	0
rbohD	alaA::Tn5	endophytic	3	3	83.3333	20220301	1.926
rbohD	alaA::Tn5	endophytic	4	3	0	20220301	0
rbohD	alaA::Tn5	endophytic	5	3	0	20220301	0
rbohD	alaA::Tn5	endophytic	6	3	21.4286	20220301	1.3508
Col-0	rpfF::Tn5	total	1	3	54487.2	20220301	4.7363
Col-0	rpfF::Tn5	total	2	3	872951	20220301	5.94099
Col-0	rpfF::Tn5	total	3	3	92857.1	20220301	4.96782
Col-0	rpfF::Tn5	total	4	3	287975	20220301	5.45936
Col-0	rpfF::Tn5	total	5	3	237500	20220301	5.37567
Col-0	rpfF::Tn5	total	6	3	200000	20220301	5.30103
Col-0	rpfF::Tn5	endophytic	1	3	0	20220301	0
Col-0	rpfF::Tn5	endophytic	2	3	0	20220301	0
Col-0	rpfF::Tn5	endophytic	3	3	0	20220301	0
Col-0	rpfF::Tn5	endophytic	4	3	0	20220301	0
Col-0	rpfF::Tn5	endophytic	5	3	166.667	20220301	2.22445
Col-0	rpfF::Tn5	endophytic	6	3	0	20220301	0
rbohD	rpfF::Tn5	total	1	3	195000	20220301	5.29004
rbohD	rpfF::Tn5	total	2	3	123333	20220301	5.09108
rbohD	rpfF::Tn5	total	3	3	2.17949e+06	20220301	6.33835
rbohD	rpfF::Tn5	total	4	3	345890	20220301	5.53894
rbohD	rpfF::Tn5	total	5	3	452830	20220301	5.65594
rbohD	rpfF::Tn5	total	6	3	250000	20220301	5.39794
rbohD	rpfF::Tn5	endophytic	1	3	5.95238	20220301	0.842134
rbohD	rpfF::Tn5	endophytic	2	3	36.2319	20220301	1.57092
rbohD	rpfF::Tn5	endophytic	3	3	13.8889	20220301	1.17286
rbohD	rpfF::Tn5	endophytic	4	3	227.273	20220301	2.35845
rbohD	rpfF::Tn5	endophytic	5	3	11956.5	20220301	4.07764
rbohD	rpfF::Tn5	endophytic	6	3	45.4545	20220301	1.66703
Col-0	mock	total	1	3	0	20220301	0
Col-0	mock	total	2	3	0	20220301	0
Col-0	mock	total	3	3	0	20220301	0
Col-0	mock	total	4	3	0	20220301	0
Col-0	mock	total	5	3	0	20220301	0
Col-0	mock	total	6	3	0	20220301	0
Col-0	mock	endophytic	1	3	0	20220301	0
Col-0	mock	endophytic	2	3	0	20220301	0
Col-0	mock	endophytic	3	3	0	20220301	0
Col-0	mock	endophytic	4	3	0	20220301	0
Col-0	mock	endophytic	5	3	0	20220301	0
Col-0	mock	endophytic	6	3	0	20220301	0
rbohD	mock	total	1	3	0	20220301	0
rbohD	mock	total	2	3	0	20220301	0
rbohD	mock	total	3	3	0	20220301	0
rbohD	mock	total	4	3	0	20220301	0
rbohD	mock	total	5	3	0	20220301	0
rbohD	mock	total	6	3	0	20220301	0
rbohD	mock	endophytic	1	3	0	20220301	0
rbohD	mock	endophytic	2	3	0	20220301	0
rbohD	mock	endophytic	3	3	0	20220301	0
rbohD	mock	endophytic	4	3	0	20220301	0
rbohD	mock	endophytic	5	3	0	20220301	0
rbohD	mock	endophytic	6	3	0	20220301	0
Col-0	L148	endophytic	1	0	0	20220301	0
Col-0	L148	endophytic	2	0	0	20220301	0
Col-0	L148	endophytic	3	0	0	20220301	0
Col-0	L148	endophytic	4	0	0	20220301	0
Col-0	L148	endophytic	5	0	0	20220301	0
Col-0	L148	endophytic	6	0	0	20220301	0
rbohD	L148	endophytic	1	0	0	20220301	0
rbohD	L148	endophytic	2	0	0	20220301	0
rbohD	L148	endophytic	3	0	0	20220301	0
rbohD	L148	endophytic	4	0	0	20220301	0
rbohD	L148	endophytic	5	0	0	20220301	0
rbohD	L148	endophytic	6	0	0	20220301	0
Col-0	gspE::Tn5	endophytic	1	0	0	20220301	0
Col-0	gspE::Tn5	endophytic	2	0	0	20220301	0
Col-0	gspE::Tn5	endophytic	3	0	0	20220301	0
Col-0	gspE::Tn5	endophytic	4	0	0	20220301	0
Col-0	gspE::Tn5	endophytic	5	0	0	20220301	0
Col-0	gspE::Tn5	endophytic	6	0	0	20220301	0
rbohD	gspE::Tn5	endophytic	1	0	0	20220301	0
rbohD	gspE::Tn5	endophytic	2	0	0	20220301	0
rbohD	gspE::Tn5	endophytic	3	0	0	20220301	0
rbohD	gspE::Tn5	endophytic	4	0	0	20220301	0
rbohD	gspE::Tn5	endophytic	5	0	0	20220301	0
rbohD	gspE::Tn5	endophytic	6	0	0	20220301	0
Col-0	alaA::Tn5	endophytic	1	0	0	20220301	0
Col-0	alaA::Tn5	endophytic	2	0	0	20220301	0
Col-0	alaA::Tn5	endophytic	3	0	0	20220301	0
Col-0	alaA::Tn5	endophytic	4	0	0	20220301	0
Col-0	alaA::Tn5	endophytic	5	0	0	20220301	0
Col-0	alaA::Tn5	endophytic	6	0	0	20220301	0
rbohD	alaA::Tn5	endophytic	1	0	0	20220301	0
rbohD	alaA::Tn5	endophytic	2	0	0	20220301	0
rbohD	alaA::Tn5	endophytic	3	0	0	20220301	0
rbohD	alaA::Tn5	endophytic	4	0	0	20220301	0
rbohD	alaA::Tn5	endophytic	5	0	0	20220301	0
rbohD	alaA::Tn5	endophytic	6	0	0	20220301	0
Col-0	rpfF::Tn5	endophytic	1	0	0	20220301	0
Col-0	rpfF::Tn5	endophytic	2	0	0	20220301	0
Col-0	rpfF::Tn5	endophytic	3	0	0	20220301	0
Col-0	rpfF::Tn5	endophytic	4	0	0	20220301	0
Col-0	rpfF::Tn5	endophytic	5	0	0	20220301	0
Col-0	rpfF::Tn5	endophytic	6	0	0	20220301	0
rbohD	rpfF::Tn5	endophytic	1	0	0	20220301	0
rbohD	rpfF::Tn5	endophytic	2	0	0	20220301	0
rbohD	rpfF::Tn5	endophytic	3	0	0	20220301	0
rbohD	rpfF::Tn5	endophytic	4	0	0	20220301	0
rbohD	rpfF::Tn5	endophytic	5	0	0	20220301	0
rbohD	rpfF::Tn5	endophytic	6	0	0	20220301	0
Col-0	mock	endophytic	1	0	0	20220301	0
Col-0	mock	endophytic	2	0	0	20220301	0
Col-0	mock	endophytic	3	0	0	20220301	0
Col-0	mock	endophytic	4	0	0	20220301	0
Col-0	mock	endophytic	5	0	0	20220301	0
Col-0	mock	endophytic	6	0	0	20220301	0
rbohD	mock	endophytic	1	0	0	20220301	0
rbohD	mock	endophytic	2	0	0	20220301	0
rbohD	mock	endophytic	3	0	0	20220301	0
rbohD	mock	endophytic	4	0	0	20220301	0
rbohD	mock	endophytic	5	0	0	20220301	0
rbohD	mock	endophytic	6	0	0	20220301	0
Col-0	L148	total	1	0	603.448	20220303	2.78136
Col-0	L148	total	2	0	1458.33	20220303	3.16415
Col-0	L148	total	3	0	3382.35	20220303	3.52935
Col-0	L148	total	4	0	1228.07	20220303	3.08958
Col-0	L148	total	5	0	4125	20220303	3.61553
Col-0	L148	total	6	0	3850	20220303	3.58557
rbohD	L148	total	1	0	1875	20220303	3.27323
rbohD	L148	total	2	0	1680.33	20220303	3.22565
rbohD	L148	total	3	0	2201.49	20220303	3.34291
rbohD	L148	total	4	0	507.812	20220303	2.70656
rbohD	L148	total	5	0	1157.41	20220303	3.06386
rbohD	L148	total	6	0	5184.21	20220303	3.71477
Col-0	gspE::Tn5	total	1	0	2386.36	20220303	3.37792
Col-0	gspE::Tn5	total	2	0	2318.18	20220303	3.36533
Col-0	gspE::Tn5	total	3	0	2580.65	20220303	3.4119
Col-0	gspE::Tn5	total	4	0	4655.17	20220303	3.66803
Col-0	gspE::Tn5	total	5	0	2222.22	20220303	3.34698
Col-0	gspE::Tn5	total	6	0	4027.78	20220303	3.60517
rbohD	gspE::Tn5	total	1	0	3345.07	20220303	3.52454
rbohD	gspE::Tn5	total	2	0	1623.38	20220303	3.21069
rbohD	gspE::Tn5	total	3	0	3051.95	20220303	3.48472
rbohD	gspE::Tn5	total	4	0	2663.04	20220303	3.42554
rbohD	gspE::Tn5	total	5	0	1694.92	20220303	3.2294
rbohD	gspE::Tn5	total	6	0	1813.73	20220303	3.25881
Col-0	alaA::Tn5	total	1	0	539.216	20220303	2.73257
Col-0	alaA::Tn5	total	2	0	955.882	20220303	2.98086
Col-0	alaA::Tn5	total	3	0	1136.36	20220303	3.0559
Col-0	alaA::Tn5	total	4	0	1150.79	20220303	3.06137
Col-0	alaA::Tn5	total	5	0	853.659	20220303	2.93179
Col-0	alaA::Tn5	total	6	0	1386.36	20220303	3.14219
rbohD	alaA::Tn5	total	1	0	2631.58	20220303	3.42038
rbohD	alaA::Tn5	total	2	0	1646.34	20220303	3.21678
rbohD	alaA::Tn5	total	3	0	1860.47	20220303	3.26985
rbohD	alaA::Tn5	total	4	0	1768.29	20220303	3.2478
rbohD	alaA::Tn5	total	5	0	1423.08	20220303	3.15353
rbohD	alaA::Tn5	total	6	0	3196.72	20220303	3.50484
Col-0	rpfF::Tn5	total	1	0	200	20220303	2.3032
Col-0	rpfF::Tn5	total	2	0	952.381	20220303	2.97927
Col-0	rpfF::Tn5	total	3	0	1622.81	20220303	3.21053
Col-0	rpfF::Tn5	total	4	0	978.261	20220303	2.9909
Col-0	rpfF::Tn5	total	5	0	797.872	20220303	2.90248
Col-0	rpfF::Tn5	total	6	0	2916.67	20220303	3.46504
rbohD	rpfF::Tn5	total	1	0	750	20220303	2.87564
rbohD	rpfF::Tn5	total	2	0	1397.06	20220303	3.14553
rbohD	rpfF::Tn5	total	3	0	2103.96	20220303	3.32324
rbohD	rpfF::Tn5	total	4	0	2452.23	20220303	3.38974
rbohD	rpfF::Tn5	total	5	0	240.385	20220303	2.38271
rbohD	rpfF::Tn5	total	6	0	2218.75	20220303	3.3463
Col-0	mock	total	1	0	0	20220303	0
Col-0	mock	total	2	0	0	20220303	0
Col-0	mock	total	3	0	0	20220303	0
Col-0	mock	total	4	0	0	20220303	0
Col-0	mock	total	5	0	0	20220303	0
Col-0	mock	total	6	0	0	20220303	0
rbohD	mock	total	1	0	0	20220303	0
rbohD	mock	total	2	0	0	20220303	0
rbohD	mock	total	3	0	0	20220303	0
rbohD	mock	total	4	0	0	20220303	0
rbohD	mock	total	5	0	0	20220303	0
rbohD	mock	total	6	0	0	20220303	0
NA	L148	inoculum	1	0	2450000	20220303	6.38917
NA	L148	inoculum	2	0	4750000	20220303	6.67669
NA	L148	inoculum	3	0	2250000	20220303	6.35218
NA	gspE::Tn5	inoculum	1	0	3300000	20220303	6.51851
NA	gspE::Tn5	inoculum	2	0	3600000	20220303	6.5563
NA	gspE::Tn5	inoculum	3	0	4950000	20220303	6.69461
NA	alaA::Tn5	inoculum	1	0	2550000	20220303	6.40654
NA	alaA::Tn5	inoculum	2	0	1700000	20220303	6.23045
NA	alaA::Tn5	inoculum	3	0	2300000	20220303	6.36173
NA	rpfF::Tn5	inoculum	1	0	4750000	20220303	6.67669
NA	rpfF::Tn5	inoculum	2	0	3900000	20220303	6.59106
NA	rpfF::Tn5	inoculum	3	0	4000000	20220303	6.60206
Col-0	L148	total	1	3	1.09091e+06	20220303	6.03779
Col-0	L148	total	2	3	4.95098e+06	20220303	6.69469
Col-0	L148	total	3	3	1.06e+07	20220303	7.02531
Col-0	L148	total	4	3	1.82432e+06	20220303	6.2611
Col-0	L148	total	5	3	2.86458e+06	20220303	6.45706
Col-0	L148	total	6	3	2.54902e+06	20220303	6.40637
Col-0	L148	endophytic	1	3	150	20220303	2.17898
Col-0	L148	endophytic	2	3	72.0339	20220303	1.86352
Col-0	L148	endophytic	3	3	228.261	20220303	2.36033
Col-0	L148	endophytic	4	3	551.136	20220303	2.74205
Col-0	L148	endophytic	5	3	431.818	20220303	2.63631
Col-0	L148	endophytic	6	3	348.684	20220303	2.54368
rbohD	L148	total	1	3	4.35714e+07	20220303	7.6392
rbohD	L148	total	2	3	1.16822e+08	20220303	8.06753
rbohD	L148	total	3	3	1.11111e+08	20220303	8.04576
rbohD	L148	total	4	3	1.89394e+08	20220303	8.27737
rbohD	L148	total	5	3	2.25962e+06	20220303	6.35403
rbohD	L148	total	6	3	2.04918e+08	20220303	8.31158
rbohD	L148	endophytic	1	3	4034.09	20220303	3.60585
rbohD	L148	endophytic	2	3	3965.52	20220303	3.59841
rbohD	L148	endophytic	3	3	22916.7	20220303	4.36017
rbohD	L148	endophytic	4	3	4523.81	20220303	3.6556
rbohD	L148	endophytic	5	3	1272.73	20220303	3.10508
rbohD	L148	endophytic	6	3	NA	20220303	NA
Col-0	gspE::Tn5	total	1	3	590278	20220303	5.77106
Col-0	gspE::Tn5	total	2	3	635593	20220303	5.80318
Col-0	gspE::Tn5	total	3	3	1.82692e+06	20220303	6.26172
Col-0	gspE::Tn5	total	4	3	483871	20220303	5.68473
Col-0	gspE::Tn5	total	5	3	471698	20220303	5.67367
Col-0	gspE::Tn5	total	6	3	1.225e+06	20220303	6.08814
Col-0	gspE::Tn5	endophytic	1	3	6.49351	20220303	0.874685
Col-0	gspE::Tn5	endophytic	2	3	92.1053	20220303	1.96897
Col-0	gspE::Tn5	endophytic	3	3	296.296	20220303	2.47319
Col-0	gspE::Tn5	endophytic	4	3	380.952	20220303	2.58201
Col-0	gspE::Tn5	endophytic	5	3	282.609	20220303	2.45272
Col-0	gspE::Tn5	endophytic	6	3	293.605	20220303	2.46924
rbohD	gspE::Tn5	total	1	3	151515	20220303	5.18046
rbohD	gspE::Tn5	total	2	3	308219	20220303	5.48886
rbohD	gspE::Tn5	total	3	3	2.15625e+06	20220303	6.3337
rbohD	gspE::Tn5	total	4	3	753012	20220303	5.8768
rbohD	gspE::Tn5	total	5	3	1.19048e+06	20220303	6.07572
rbohD	gspE::Tn5	total	6	3	2.61719e+06	20220303	6.41784
rbohD	gspE::Tn5	endophytic	1	3	0	20220303	0
rbohD	gspE::Tn5	endophytic	2	3	44.3038	20220303	1.65613
rbohD	gspE::Tn5	endophytic	3	3	213.918	20220303	2.33227
rbohD	gspE::Tn5	endophytic	4	3	0	20220303	0
rbohD	gspE::Tn5	endophytic	5	3	54.3478	20220303	1.7431
rbohD	gspE::Tn5	endophytic	6	3	10.7527	20220303	1.07014
Col-0	alaA::Tn5	total	1	3	6707.32	20220303	3.82661
Col-0	alaA::Tn5	total	2	3	30319.1	20220303	4.48173
Col-0	alaA::Tn5	total	3	3	4375	20220303	3.64108
Col-0	alaA::Tn5	total	4	3	47395.8	20220303	4.67575
Col-0	alaA::Tn5	total	5	3	23181.8	20220303	4.36517
Col-0	alaA::Tn5	total	6	3	15425.5	20220303	4.18827
Col-0	alaA::Tn5	endophytic	1	3	0	20220303	0
Col-0	alaA::Tn5	endophytic	2	3	60.8108	20220303	1.79106
Col-0	alaA::Tn5	endophytic	3	3	0	20220303	0
Col-0	alaA::Tn5	endophytic	4	3	23.8095	20220303	1.39462
Col-0	alaA::Tn5	endophytic	5	3	0	20220303	0
Col-0	alaA::Tn5	endophytic	6	3	19.2308	20220303	1.30601
rbohD	alaA::Tn5	total	1	3	7075.47	20220303	3.84982
rbohD	alaA::Tn5	total	2	3	90909.1	20220303	4.95861
rbohD	alaA::Tn5	total	3	3	NA	20220303	NA
rbohD	alaA::Tn5	total	4	3	31071.4	20220303	4.49238
rbohD	alaA::Tn5	total	5	3	263889	20220303	5.42142
rbohD	alaA::Tn5	total	6	3	78125	20220303	4.8928
rbohD	alaA::Tn5	endophytic	1	3	40.8163	20220303	1.62135
rbohD	alaA::Tn5	endophytic	2	3	0	20220303	0
rbohD	alaA::Tn5	endophytic	3	3	0	20220303	0
rbohD	alaA::Tn5	endophytic	4	3	36.3636	20220303	1.57245
rbohD	alaA::Tn5	endophytic	5	3	0	20220303	0
rbohD	alaA::Tn5	endophytic	6	3	0	20220303	0
Col-0	rpfF::Tn5	total	1	3	1.04839e+06	20220303	6.02052
Col-0	rpfF::Tn5	total	2	3	1.01449e+06	20220303	6.00625
Col-0	rpfF::Tn5	total	3	3	928571	20220303	5.96782
Col-0	rpfF::Tn5	total	4	3	6.07143e+06	20220303	6.78329
Col-0	rpfF::Tn5	total	5	3	5e+06	20220303	6.69897
Col-0	rpfF::Tn5	total	6	3	937500	20220303	5.97197
Col-0	rpfF::Tn5	endophytic	1	3	0	20220303	0
Col-0	rpfF::Tn5	endophytic	2	3	0	20220303	0
Col-0	rpfF::Tn5	endophytic	3	3	64.1026	20220303	1.8136
Col-0	rpfF::Tn5	endophytic	4	3	0	20220303	0
Col-0	rpfF::Tn5	endophytic	5	3	717.949	20220303	2.8567
Col-0	rpfF::Tn5	endophytic	6	3	0	20220303	0
rbohD	rpfF::Tn5	total	1	3	1.82292e+06	20220303	6.26077
rbohD	rpfF::Tn5	total	2	3	2.0082e+06	20220303	6.30281
rbohD	rpfF::Tn5	total	3	3	2.58197e+06	20220303	6.41195
rbohD	rpfF::Tn5	total	4	3	4.72603e+07	20220303	7.6745
rbohD	rpfF::Tn5	total	5	3	714286	20220303	5.85387
rbohD	rpfF::Tn5	total	6	3	1e+06	20220303	6
rbohD	rpfF::Tn5	endophytic	1	3	100.806	20220303	2.00778
rbohD	rpfF::Tn5	endophytic	2	3	17.2414	20220303	1.26106
rbohD	rpfF::Tn5	endophytic	3	3	268.382	20220303	2.43037
rbohD	rpfF::Tn5	endophytic	4	3	0	20220303	0
rbohD	rpfF::Tn5	endophytic	5	3	3676.47	20220303	3.56555
rbohD	rpfF::Tn5	endophytic	6	3	0	20220303	0
Col-0	mock	total	1	3	0	20220303	0
Col-0	mock	total	2	3	0	20220303	0
Col-0	mock	total	3	3	0	20220303	0
Col-0	mock	total	4	3	0	20220303	0
Col-0	mock	total	5	3	0	20220303	0
Col-0	mock	total	6	3	0	20220303	0
Col-0	mock	endophytic	1	3	0	20220303	0
Col-0	mock	endophytic	2	3	0	20220303	0
Col-0	mock	endophytic	3	3	0	20220303	0
Col-0	mock	endophytic	4	3	0	20220303	0
Col-0	mock	endophytic	5	3	0	20220303	0
Col-0	mock	endophytic	6	3	0	20220303	0
rbohD	mock	total	1	3	0	20220303	0
rbohD	mock	total	2	3	0	20220303	0
rbohD	mock	total	3	3	0	20220303	0
rbohD	mock	total	4	3	0	20220303	0
rbohD	mock	total	5	3	0	20220303	0
rbohD	mock	total	6	3	0	20220303	0
rbohD	mock	endophytic	1	3	0	20220303	0
rbohD	mock	endophytic	2	3	0	20220303	0
rbohD	mock	endophytic	3	3	0	20220303	0
rbohD	mock	endophytic	4	3	0	20220303	0
rbohD	mock	endophytic	5	3	0	20220303	0
rbohD	mock	endophytic	6	3	0	20220303	0
Col-0	L148	endophytic	1	0	0	20220303	0
Col-0	L148	endophytic	2	0	0	20220303	0
Col-0	L148	endophytic	3	0	0	20220303	0
Col-0	L148	endophytic	4	0	0	20220303	0
Col-0	L148	endophytic	5	0	0	20220303	0
Col-0	L148	endophytic	6	0	0	20220303	0
rbohD	L148	endophytic	1	0	0	20220303	0
rbohD	L148	endophytic	2	0	0	20220303	0
rbohD	L148	endophytic	3	0	0	20220303	0
rbohD	L148	endophytic	4	0	0	20220303	0
rbohD	L148	endophytic	5	0	0	20220303	0
rbohD	L148	endophytic	6	0	0	20220303	0
Col-0	gspE::Tn5	endophytic	1	0	0	20220303	0
Col-0	gspE::Tn5	endophytic	2	0	0	20220303	0
Col-0	gspE::Tn5	endophytic	3	0	0	20220303	0
Col-0	gspE::Tn5	endophytic	4	0	0	20220303	0
Col-0	gspE::Tn5	endophytic	5	0	0	20220303	0
Col-0	gspE::Tn5	endophytic	6	0	0	20220303	0
rbohD	gspE::Tn5	endophytic	1	0	0	20220303	0
rbohD	gspE::Tn5	endophytic	2	0	0	20220303	0
rbohD	gspE::Tn5	endophytic	3	0	0	20220303	0
rbohD	gspE::Tn5	endophytic	4	0	0	20220303	0
rbohD	gspE::Tn5	endophytic	5	0	0	20220303	0
rbohD	gspE::Tn5	endophytic	6	0	0	20220303	0
Col-0	alaA::Tn5	endophytic	1	0	0	20220303	0
Col-0	alaA::Tn5	endophytic	2	0	0	20220303	0
Col-0	alaA::Tn5	endophytic	3	0	0	20220303	0
Col-0	alaA::Tn5	endophytic	4	0	0	20220303	0
Col-0	alaA::Tn5	endophytic	5	0	0	20220303	0
Col-0	alaA::Tn5	endophytic	6	0	0	20220303	0
rbohD	alaA::Tn5	endophytic	1	0	0	20220303	0
rbohD	alaA::Tn5	endophytic	2	0	0	20220303	0
rbohD	alaA::Tn5	endophytic	3	0	0	20220303	0
rbohD	alaA::Tn5	endophytic	4	0	0	20220303	0
rbohD	alaA::Tn5	endophytic	5	0	0	20220303	0
rbohD	alaA::Tn5	endophytic	6	0	0	20220303	0
Col-0	rpfF::Tn5	endophytic	1	0	0	20220303	0
Col-0	rpfF::Tn5	endophytic	2	0	0	20220303	0
Col-0	rpfF::Tn5	endophytic	3	0	0	20220303	0
Col-0	rpfF::Tn5	endophytic	4	0	0	20220303	0
Col-0	rpfF::Tn5	endophytic	5	0	0	20220303	0
Col-0	rpfF::Tn5	endophytic	6	0	0	20220303	0
rbohD	rpfF::Tn5	endophytic	1	0	0	20220303	0
rbohD	rpfF::Tn5	endophytic	2	0	0	20220303	0
rbohD	rpfF::Tn5	endophytic	3	0	0	20220303	0
rbohD	rpfF::Tn5	endophytic	4	0	0	20220303	0
rbohD	rpfF::Tn5	endophytic	5	0	0	20220303	0
rbohD	rpfF::Tn5	endophytic	6	0	0	20220303	0
Col-0	mock	endophytic	1	0	0	20220303	0
Col-0	mock	endophytic	2	0	0	20220303	0
Col-0	mock	endophytic	3	0	0	20220303	0
Col-0	mock	endophytic	4	0	0	20220303	0
Col-0	mock	endophytic	5	0	0	20220303	0
Col-0	mock	endophytic	6	0	0	20220303	0
rbohD	mock	endophytic	1	0	0	20220303	0
rbohD	mock	endophytic	2	0	0	20220303	0
rbohD	mock	endophytic	3	0	0	20220303	0
rbohD	mock	endophytic	4	0	0	20220303	0
rbohD	mock	endophytic	5	0	0	20220303	0
rbohD	mock	endophytic	6	0	0	20220303	0

## Sheet: Fig4c
strain	rep	genotype	code	time	RLU	date	plate	min	min1	cell_status	strain1
L148	1	Col-0	A02	0	752	20220530	A	0	00:00:00	alive	L148
L148	1	Col-0	A02	1	266	20220530	A	1	01:44:00	alive	L148
L148	1	Col-0	A02	2	188	20220530	A	2	03:29:00	alive	L148
L148	1	Col-0	A02	3	133	20220530	A	3	05:14:00	alive	L148
L148	1	Col-0	A02	4	111	20220530	A	4	06:59:00	alive	L148
L148	1	Col-0	A02	5	111	20220530	A	5	08:43:00	alive	L148
L148	1	Col-0	A02	6	144	20220530	A	6	10:28:00	alive	L148
L148	1	Col-0	A02	7	243	20220530	A	7	12:13:00	alive	L148
L148	1	Col-0	A02	8	332	20220530	A	8	13:58:00	alive	L148
L148	1	Col-0	A02	9	387	20220530	A	9	15:43:00	alive	L148
L148	1	Col-0	A02	10	509	20220530	A	10	17:27:00	alive	L148
L148	1	Col-0	A02	11	509	20220530	A	11	19:12:00	alive	L148
L148	1	Col-0	A02	12	564	20220530	A	12	20:57:00	alive	L148
L148	1	Col-0	A02	13	575	20220530	A	13	22:42:00	alive	L148
L148	1	Col-0	A02	14	553	20220530	A	14	1 day, 0:27:00	alive	L148
L148	1	Col-0	A02	15	631	20220530	A	15	1 day, 2:12:00	alive	L148
L148	1	Col-0	A02	16	597	20220530	A	16	1 day, 3:57:00	alive	L148
L148	1	Col-0	A02	17	553	20220530	A	17	1 day, 5:42:00	alive	L148
L148	1	Col-0	A02	18	520	20220530	A	18	1 day, 7:27:00	alive	L148
L148	1	Col-0	A02	19	476	20220530	A	19	1 day, 9:12:00	alive	L148
L148	1	Col-0	A02	20	476	20220530	A	20	1 day, 10:57:00	alive	L148
L148	1	Col-0	A02	21	531	20220530	A	21	1 day, 12:42:00	alive	L148
L148	1	Col-0	A02	22	487	20220530	A	22	1 day, 14:27:00	alive	L148
L148	1	Col-0	A02	23	476	20220530	A	23	1 day, 16:12:00	alive	L148
L148	1	Col-0	A02	24	498	20220530	A	24	1 day, 17:57:00	alive	L148
L148	1	Col-0	A02	25	498	20220530	A	25	1 day, 19:41:00	alive	L148
L148	1	Col-0	A02	26	465	20220530	A	26	1 day, 21:26:00	alive	L148
L148	1	Col-0	A02	27	476	20220530	A	27	1 day, 23:10:00	alive	L148
L148	1	Col-0	A02	28	454	20220530	A	28	2 days, 0:55:00	alive	L148
L148	1	Col-0	A02	29	431	20220530	A	29	2 days, 2:39:00	alive	L148
L148	1	Col-0	A02	30	398	20220530	A	30	2 days, 4:24:00	alive	L148
L148	1	Col-0	A02	31	476	20220530	A	31	2 days, 6:08:00	alive	L148
L148	1	Col-0	A02	32	431	20220530	A	32	2 days, 7:53:00	alive	L148
L148	1	Col-0	A02	33	398	20220530	A	33	2 days, 9:37:00	alive	L148
L148	1	Col-0	A02	34	465	20220530	A	34	2 days, 11:22:00	alive	L148
L148	1	Col-0	A02	35	454	20220530	A	35	2 days, 13:06:00	alive	L148
L148	1	Col-0	A02	36	365	20220530	A	36	2 days, 14:51:00	alive	L148
L148	1	Col-0	A02	37	387	20220530	A	37	2 days, 16:35:00	alive	L148
L148	1	Col-0	A02	38	398	20220530	A	38	2 days, 18:19:00	alive	L148
L148	1	Col-0	A02	39	420	20220530	A	39	2 days, 20:04:00	alive	L148
L148	1	Col-0	A02	40	420	20220530	A	40	2 days, 21:48:00	alive	L148
L148	1	Col-0	A02	41	354	20220530	A	41	2 days, 23:33:00	alive	L148
L148	1	Col-0	A02	42	354	20220530	A	42	3 days, 1:17:00	alive	L148
L148	1	Col-0	A02	43	365	20220530	A	43	3 days, 3:01:00	alive	L148
L148	1	Col-0	A02	44	354	20220530	A	44	3 days, 4:46:00	alive	L148
L148	1	Col-0	A02	45	354	20220530	A	45	3 days, 6:30:00	alive	L148
L148	1	Col-0	A02	46	321	20220530	A	46	3 days, 8:14:00	alive	L148
L148	1	Col-0	A02	47	376	20220530	A	47	3 days, 9:59:00	alive	L148
L148	1	Col-0	A02	48	365	20220530	A	48	3 days, 11:43:00	alive	L148
L148	1	Col-0	A02	49	343	20220530	A	49	3 days, 13:28:00	alive	L148
L148	1	Col-0	A02	50	310	20220530	A	50	3 days, 15:12:00	alive	L148
L148	1	Col-0	A02	51	365	20220530	A	51	3 days, 16:57:00	alive	L148
L148	1	Col-0	A02	52	321	20220530	A	52	3 days, 18:41:00	alive	L148
L148	1	Col-0	A02	53	321	20220530	A	53	3 days, 20:25:00	alive	L148
L148	1	Col-0	A02	54	321	20220530	A	54	3 days, 22:10:00	alive	L148
L148	1	Col-0	A02	55	332	20220530	A	55	3 days, 23:54:00	alive	L148
L148	1	Col-0	A02	56	321	20220530	A	56	4 days, 1:39:00	alive	L148
L148	1	Col-0	A02	57	365	20220530	A	57	4 days, 3:23:00	alive	L148
L148	1	Col-0	A02	58	354	20220530	A	58	4 days, 5:08:00	alive	L148
L148	1	Col-0	A02	59	332	20220530	A	59	4 days, 6:52:00	alive	L148
L148	1	Col-0	A02	60	398	20220530	A	60	4 days, 8:37:00	alive	L148
L148	1	Col-0	A02	61	343	20220530	A	61	4 days, 10:22:00	alive	L148
L148	1	Col-0	A02	62	365	20220530	A	62	4 days, 12:06:00	alive	L148
L148	1	Col-0	A02	63	387	20220530	A	63	4 days, 13:51:00	alive	L148
L148	1	Col-0	A02	64	332	20220530	A	64	00:00:00	alive	L148
L148	2	Col-0	B02	0	2567	20220530	A	0	00:00:00	alive	L148
L148	2	Col-0	B02	1	697	20220530	A	1	01:44:00	alive	L148
L148	2	Col-0	B02	2	376	20220530	A	2	03:29:00	alive	L148
L148	2	Col-0	B02	3	232	20220530	A	3	05:14:00	alive	L148
L148	2	Col-0	B02	4	221	20220530	A	4	06:59:00	alive	L148
L148	2	Col-0	B02	5	177	20220530	A	5	08:43:00	alive	L148
L148	2	Col-0	B02	6	188	20220530	A	6	10:28:00	alive	L148
L148	2	Col-0	B02	7	288	20220530	A	7	12:13:00	alive	L148
L148	2	Col-0	B02	8	332	20220530	A	8	13:58:00	alive	L148
L148	2	Col-0	B02	9	476	20220530	A	9	15:43:00	alive	L148
L148	2	Col-0	B02	10	542	20220530	A	10	17:27:00	alive	L148
L148	2	Col-0	B02	11	531	20220530	A	11	19:12:00	alive	L148
L148	2	Col-0	B02	12	531	20220530	A	12	20:57:00	alive	L148
L148	2	Col-0	B02	13	564	20220530	A	13	22:42:00	alive	L148
L148	2	Col-0	B02	14	542	20220530	A	14	1 day, 0:27:00	alive	L148
L148	2	Col-0	B02	15	542	20220530	A	15	1 day, 2:12:00	alive	L148
L148	2	Col-0	B02	16	531	20220530	A	16	1 day, 3:57:00	alive	L148
L148	2	Col-0	B02	17	520	20220530	A	17	1 day, 5:42:00	alive	L148
L148	2	Col-0	B02	18	487	20220530	A	18	1 day, 7:27:00	alive	L148
L148	2	Col-0	B02	19	476	20220530	A	19	1 day, 9:12:00	alive	L148
L148	2	Col-0	B02	20	487	20220530	A	20	1 day, 10:57:00	alive	L148
L148	2	Col-0	B02	21	476	20220530	A	21	1 day, 12:42:00	alive	L148
L148	2	Col-0	B02	22	431	20220530	A	22	1 day, 14:27:00	alive	L148
L148	2	Col-0	B02	23	476	20220530	A	23	1 day, 16:12:00	alive	L148
L148	2	Col-0	B02	24	409	20220530	A	24	1 day, 17:57:00	alive	L148
L148	2	Col-0	B02	25	431	20220530	A	25	1 day, 19:41:00	alive	L148
L148	2	Col-0	B02	26	409	20220530	A	26	1 day, 21:26:00	alive	L148
L148	2	Col-0	B02	27	443	20220530	A	27	1 day, 23:10:00	alive	L148
L148	2	Col-0	B02	28	431	20220530	A	28	2 days, 0:55:00	alive	L148
L148	2	Col-0	B02	29	443	20220530	A	29	2 days, 2:39:00	alive	L148
L148	2	Col-0	B02	30	409	20220530	A	30	2 days, 4:24:00	alive	L148
L148	2	Col-0	B02	31	420	20220530	A	31	2 days, 6:08:00	alive	L148
L148	2	Col-0	B02	32	387	20220530	A	32	2 days, 7:53:00	alive	L148
L148	2	Col-0	B02	33	321	20220530	A	33	2 days, 9:37:00	alive	L148
L148	2	Col-0	B02	34	266	20220530	A	34	2 days, 11:22:00	alive	L148
L148	2	Col-0	B02	35	354	20220530	A	35	2 days, 13:06:00	alive	L148
L148	2	Col-0	B02	36	365	20220530	A	36	2 days, 14:51:00	alive	L148
L148	2	Col-0	B02	37	310	20220530	A	37	2 days, 16:35:00	alive	L148
L148	2	Col-0	B02	38	354	20220530	A	38	2 days, 18:19:00	alive	L148
L148	2	Col-0	B02	39	343	20220530	A	39	2 days, 20:04:00	alive	L148
L148	2	Col-0	B02	40	321	20220530	A	40	2 days, 21:48:00	alive	L148
L148	2	Col-0	B02	41	299	20220530	A	41	2 days, 23:33:00	alive	L148
L148	2	Col-0	B02	42	299	20220530	A	42	3 days, 1:17:00	alive	L148
L148	2	Col-0	B02	43	310	20220530	A	43	3 days, 3:01:00	alive	L148
L148	2	Col-0	B02	44	321	20220530	A	44	3 days, 4:46:00	alive	L148
L148	2	Col-0	B02	45	266	20220530	A	45	3 days, 6:30:00	alive	L148
L148	2	Col-0	B02	46	343	20220530	A	46	3 days, 8:14:00	alive	L148
L148	2	Col-0	B02	47	310	20220530	A	47	3 days, 9:59:00	alive	L148
L148	2	Col-0	B02	48	310	20220530	A	48	3 days, 11:43:00	alive	L148
L148	2	Col-0	B02	49	299	20220530	A	49	3 days, 13:28:00	alive	L148
L148	2	Col-0	B02	50	277	20220530	A	50	3 days, 15:12:00	alive	L148
L148	2	Col-0	B02	51	343	20220530	A	51	3 days, 16:57:00	alive	L148
L148	2	Col-0	B02	52	376	20220530	A	52	3 days, 18:41:00	alive	L148
L148	2	Col-0	B02	53	376	20220530	A	53	3 days, 20:25:00	alive	L148
L148	2	Col-0	B02	54	365	20220530	A	54	3 days, 22:10:00	alive	L148
L148	2	Col-0	B02	55	376	20220530	A	55	3 days, 23:54:00	alive	L148
L148	2	Col-0	B02	56	387	20220530	A	56	4 days, 1:39:00	alive	L148
L148	2	Col-0	B02	57	398	20220530	A	57	4 days, 3:23:00	alive	L148
L148	2	Col-0	B02	58	398	20220530	A	58	4 days, 5:08:00	alive	L148
L148	2	Col-0	B02	59	454	20220530	A	59	4 days, 6:52:00	alive	L148
L148	2	Col-0	B02	60	443	20220530	A	60	4 days, 8:37:00	alive	L148
L148	2	Col-0	B02	61	387	20220530	A	61	4 days, 10:22:00	alive	L148
L148	2	Col-0	B02	62	420	20220530	A	62	4 days, 12:06:00	alive	L148
L148	2	Col-0	B02	63	487	20220530	A	63	4 days, 13:51:00	alive	L148
L148	2	Col-0	B02	64	NA	20220530	A	64	00:00:00	alive	L148
L148	3	Col-0	C02	0	431	20220530	A	0	00:00:00	alive	L148
L148	3	Col-0	C02	1	254	20220530	A	1	01:44:00	alive	L148
L148	3	Col-0	C02	2	166	20220530	A	2	03:29:00	alive	L148
L148	3	Col-0	C02	3	155	20220530	A	3	05:14:00	alive	L148
L148	3	Col-0	C02	4	122	20220530	A	4	06:59:00	alive	L148
L148	3	Col-0	C02	5	122	20220530	A	5	08:43:00	alive	L148
L148	3	Col-0	C02	6	299	20220530	A	6	10:28:00	alive	L148
L148	3	Col-0	C02	7	1095	20220530	A	7	12:13:00	alive	L148
L148	3	Col-0	C02	8	2080	20220530	A	8	13:58:00	alive	L148
L148	3	Col-0	C02	9	2390	20220530	A	9	15:43:00	alive	L148
L148	3	Col-0	C02	10	2921	20220530	A	10	17:27:00	alive	L148
L148	3	Col-0	C02	11	3253	20220530	A	11	19:12:00	alive	L148
L148	3	Col-0	C02	12	3231	20220530	A	12	20:57:00	alive	L148
L148	3	Col-0	C02	13	3397	20220530	A	13	22:42:00	alive	L148
L148	3	Col-0	C02	14	3164	20220530	A	14	1 day, 0:27:00	alive	L148
L148	3	Col-0	C02	15	2755	20220530	A	15	1 day, 2:12:00	alive	L148
L148	3	Col-0	C02	16	2312	20220530	A	16	1 day, 3:57:00	alive	L148
L148	3	Col-0	C02	17	1848	20220530	A	17	1 day, 5:42:00	alive	L148
L148	3	Col-0	C02	18	1582	20220530	A	18	1 day, 7:27:00	alive	L148
L148	3	Col-0	C02	19	1372	20220530	A	19	1 day, 9:12:00	alive	L148
L148	3	Col-0	C02	20	1140	20220530	A	20	1 day, 10:57:00	alive	L148
L148	3	Col-0	C02	21	1018	20220530	A	21	1 day, 12:42:00	alive	L148
L148	3	Col-0	C02	22	896	20220530	A	22	1 day, 14:27:00	alive	L148
L148	3	Col-0	C02	23	786	20220530	A	23	1 day, 16:12:00	alive	L148
L148	3	Col-0	C02	24	797	20220530	A	24	1 day, 17:57:00	alive	L148
L148	3	Col-0	C02	25	686	20220530	A	25	1 day, 19:41:00	alive	L148
L148	3	Col-0	C02	26	642	20220530	A	26	1 day, 21:26:00	alive	L148
L148	3	Col-0	C02	27	620	20220530	A	27	1 day, 23:10:00	alive	L148
L148	3	Col-0	C02	28	608	20220530	A	28	2 days, 0:55:00	alive	L148
L148	3	Col-0	C02	29	564	20220530	A	29	2 days, 2:39:00	alive	L148
L148	3	Col-0	C02	30	509	20220530	A	30	2 days, 4:24:00	alive	L148
L148	3	Col-0	C02	31	542	20220530	A	31	2 days, 6:08:00	alive	L148
L148	3	Col-0	C02	32	465	20220530	A	32	2 days, 7:53:00	alive	L148
L148	3	Col-0	C02	33	520	20220530	A	33	2 days, 9:37:00	alive	L148
L148	3	Col-0	C02	34	476	20220530	A	34	2 days, 11:22:00	alive	L148
L148	3	Col-0	C02	35	465	20220530	A	35	2 days, 13:06:00	alive	L148
L148	3	Col-0	C02	36	487	20220530	A	36	2 days, 14:51:00	alive	L148
L148	3	Col-0	C02	37	420	20220530	A	37	2 days, 16:35:00	alive	L148
L148	3	Col-0	C02	38	376	20220530	A	38	2 days, 18:19:00	alive	L148
L148	3	Col-0	C02	39	365	20220530	A	39	2 days, 20:04:00	alive	L148
L148	3	Col-0	C02	40	376	20220530	A	40	2 days, 21:48:00	alive	L148
L148	3	Col-0	C02	41	431	20220530	A	41	2 days, 23:33:00	alive	L148
L148	3	Col-0	C02	42	409	20220530	A	42	3 days, 1:17:00	alive	L148
L148	3	Col-0	C02	43	365	20220530	A	43	3 days, 3:01:00	alive	L148
L148	3	Col-0	C02	44	365	20220530	A	44	3 days, 4:46:00	alive	L148
L148	3	Col-0	C02	45	321	20220530	A	45	3 days, 6:30:00	alive	L148
L148	3	Col-0	C02	46	354	20220530	A	46	3 days, 8:14:00	alive	L148
L148	3	Col-0	C02	47	343	20220530	A	47	3 days, 9:59:00	alive	L148
L148	3	Col-0	C02	48	398	20220530	A	48	3 days, 11:43:00	alive	L148
L148	3	Col-0	C02	49	365	20220530	A	49	3 days, 13:28:00	alive	L148
L148	3	Col-0	C02	50	398	20220530	A	50	3 days, 15:12:00	alive	L148
L148	3	Col-0	C02	51	420	20220530	A	51	3 days, 16:57:00	alive	L148
L148	3	Col-0	C02	52	443	20220530	A	52	3 days, 18:41:00	alive	L148
L148	3	Col-0	C02	53	420	20220530	A	53	3 days, 20:25:00	alive	L148
L148	3	Col-0	C02	54	420	20220530	A	54	3 days, 22:10:00	alive	L148
L148	3	Col-0	C02	55	465	20220530	A	55	3 days, 23:54:00	alive	L148
L148	3	Col-0	C02	56	420	20220530	A	56	4 days, 1:39:00	alive	L148
L148	3	Col-0	C02	57	498	20220530	A	57	4 days, 3:23:00	alive	L148
L148	3	Col-0	C02	58	520	20220530	A	58	4 days, 5:08:00	alive	L148
L148	3	Col-0	C02	59	520	20220530	A	59	4 days, 6:52:00	alive	L148
L148	3	Col-0	C02	60	520	20220530	A	60	4 days, 8:37:00	alive	L148
L148	3	Col-0	C02	61	520	20220530	A	61	4 days, 10:22:00	alive	L148
L148	3	Col-0	C02	62	553	20220530	A	62	4 days, 12:06:00	alive	L148
L148	3	Col-0	C02	63	564	20220530	A	63	4 days, 13:51:00	alive	L148
L148	3	Col-0	C02	64	NA	20220530	A	64	00:00:00	alive	L148
L148	4	Col-0	D02	0	288	20220530	A	0	00:00:00	alive	L148
L148	4	Col-0	D02	1	166	20220530	A	1	01:44:00	alive	L148
L148	4	Col-0	D02	2	144	20220530	A	2	03:29:00	alive	L148
L148	4	Col-0	D02	3	100	20220530	A	3	05:14:00	alive	L148
L148	4	Col-0	D02	4	111	20220530	A	4	06:59:00	alive	L148
L148	4	Col-0	D02	5	122	20220530	A	5	08:43:00	alive	L148
L148	4	Col-0	D02	6	199	20220530	A	6	10:28:00	alive	L148
L148	4	Col-0	D02	7	564	20220530	A	7	12:13:00	alive	L148
L148	4	Col-0	D02	8	1073	20220530	A	8	13:58:00	alive	L148
L148	4	Col-0	D02	9	1604	20220530	A	9	15:43:00	alive	L148
L148	4	Col-0	D02	10	1792	20220530	A	10	17:27:00	alive	L148
L148	4	Col-0	D02	11	1715	20220530	A	11	19:12:00	alive	L148
L148	4	Col-0	D02	12	1748	20220530	A	12	20:57:00	alive	L148
L148	4	Col-0	D02	13	1516	20220530	A	13	22:42:00	alive	L148
L148	4	Col-0	D02	14	1438	20220530	A	14	1 day, 0:27:00	alive	L148
L148	4	Col-0	D02	15	1272	20220530	A	15	1 day, 2:12:00	alive	L148
L148	4	Col-0	D02	16	1184	20220530	A	16	1 day, 3:57:00	alive	L148
L148	4	Col-0	D02	17	1128	20220530	A	17	1 day, 5:42:00	alive	L148
L148	4	Col-0	D02	18	985	20220530	A	18	1 day, 7:27:00	alive	L148
L148	4	Col-0	D02	19	951	20220530	A	19	1 day, 9:12:00	alive	L148
L148	4	Col-0	D02	20	951	20220530	A	20	1 day, 10:57:00	alive	L148
L148	4	Col-0	D02	21	841	20220530	A	21	1 day, 12:42:00	alive	L148
L148	4	Col-0	D02	22	852	20220530	A	22	1 day, 14:27:00	alive	L148
L148	4	Col-0	D02	23	763	20220530	A	23	1 day, 16:12:00	alive	L148
L148	4	Col-0	D02	24	763	20220530	A	24	1 day, 17:57:00	alive	L148
L148	4	Col-0	D02	25	741	20220530	A	25	1 day, 19:41:00	alive	L148
L148	4	Col-0	D02	26	686	20220530	A	26	1 day, 21:26:00	alive	L148
L148	4	Col-0	D02	27	653	20220530	A	27	1 day, 23:10:00	alive	L148
L148	4	Col-0	D02	28	597	20220530	A	28	2 days, 0:55:00	alive	L148
L148	4	Col-0	D02	29	608	20220530	A	29	2 days, 2:39:00	alive	L148
L148	4	Col-0	D02	30	520	20220530	A	30	2 days, 4:24:00	alive	L148
L148	4	Col-0	D02	31	498	20220530	A	31	2 days, 6:08:00	alive	L148
L148	4	Col-0	D02	32	476	20220530	A	32	2 days, 7:53:00	alive	L148
L148	4	Col-0	D02	33	520	20220530	A	33	2 days, 9:37:00	alive	L148
L148	4	Col-0	D02	34	420	20220530	A	34	2 days, 11:22:00	alive	L148
L148	4	Col-0	D02	35	365	20220530	A	35	2 days, 13:06:00	alive	L148
L148	4	Col-0	D02	36	354	20220530	A	36	2 days, 14:51:00	alive	L148
L148	4	Col-0	D02	37	365	20220530	A	37	2 days, 16:35:00	alive	L148
L148	4	Col-0	D02	38	332	20220530	A	38	2 days, 18:19:00	alive	L148
L148	4	Col-0	D02	39	310	20220530	A	39	2 days, 20:04:00	alive	L148
L148	4	Col-0	D02	40	299	20220530	A	40	2 days, 21:48:00	alive	L148
L148	4	Col-0	D02	41	310	20220530	A	41	2 days, 23:33:00	alive	L148
L148	4	Col-0	D02	42	299	20220530	A	42	3 days, 1:17:00	alive	L148
L148	4	Col-0	D02	43	299	20220530	A	43	3 days, 3:01:00	alive	L148
L148	4	Col-0	D02	44	266	20220530	A	44	3 days, 4:46:00	alive	L148
L148	4	Col-0	D02	45	288	20220530	A	45	3 days, 6:30:00	alive	L148
L148	4	Col-0	D02	46	254	20220530	A	46	3 days, 8:14:00	alive	L148
L148	4	Col-0	D02	47	254	20220530	A	47	3 days, 9:59:00	alive	L148
L148	4	Col-0	D02	48	232	20220530	A	48	3 days, 11:43:00	alive	L148
L148	4	Col-0	D02	49	221	20220530	A	49	3 days, 13:28:00	alive	L148
L148	4	Col-0	D02	50	199	20220530	A	50	3 days, 15:12:00	alive	L148
L148	4	Col-0	D02	51	210	20220530	A	51	3 days, 16:57:00	alive	L148
L148	4	Col-0	D02	52	232	20220530	A	52	3 days, 18:41:00	alive	L148
L148	4	Col-0	D02	53	199	20220530	A	53	3 days, 20:25:00	alive	L148
L148	4	Col-0	D02	54	243	20220530	A	54	3 days, 22:10:00	alive	L148
L148	4	Col-0	D02	55	188	20220530	A	55	3 days, 23:54:00	alive	L148
L148	4	Col-0	D02	56	210	20220530	A	56	4 days, 1:39:00	alive	L148
L148	4	Col-0	D02	57	221	20220530	A	57	4 days, 3:23:00	alive	L148
L148	4	Col-0	D02	58	221	20220530	A	58	4 days, 5:08:00	alive	L148
L148	4	Col-0	D02	59	210	20220530	A	59	4 days, 6:52:00	alive	L148
L148	4	Col-0	D02	60	254	20220530	A	60	4 days, 8:37:00	alive	L148
L148	4	Col-0	D02	61	254	20220530	A	61	4 days, 10:22:00	alive	L148
L148	4	Col-0	D02	62	243	20220530	A	62	4 days, 12:06:00	alive	L148
L148	4	Col-0	D02	63	232	20220530	A	63	4 days, 13:51:00	alive	L148
L148	4	Col-0	D02	64	NA	20220530	A	64	00:00:00	alive	L148
L148	5	Col-0	E02	0	730	20220530	A	0	00:00:00	alive	L148
L148	5	Col-0	E02	1	288	20220530	A	1	01:44:00	alive	L148
L148	5	Col-0	E02	2	199	20220530	A	2	03:29:00	alive	L148
L148	5	Col-0	E02	3	177	20220530	A	3	05:14:00	alive	L148
L148	5	Col-0	E02	4	177	20220530	A	4	06:59:00	alive	L148
L148	5	Col-0	E02	5	210	20220530	A	5	08:43:00	alive	L148
L148	5	Col-0	E02	6	277	20220530	A	6	10:28:00	alive	L148
L148	5	Col-0	E02	7	310	20220530	A	7	12:13:00	alive	L148
L148	5	Col-0	E02	8	376	20220530	A	8	13:58:00	alive	L148
L148	5	Col-0	E02	9	420	20220530	A	9	15:43:00	alive	L148
L148	5	Col-0	E02	10	431	20220530	A	10	17:27:00	alive	L148
L148	5	Col-0	E02	11	564	20220530	A	11	19:12:00	alive	L148
L148	5	Col-0	E02	12	564	20220530	A	12	20:57:00	alive	L148
L148	5	Col-0	E02	13	608	20220530	A	13	22:42:00	alive	L148
L148	5	Col-0	E02	14	631	20220530	A	14	1 day, 0:27:00	alive	L148
L148	5	Col-0	E02	15	642	20220530	A	15	1 day, 2:12:00	alive	L148
L148	5	Col-0	E02	16	575	20220530	A	16	1 day, 3:57:00	alive	L148
L148	5	Col-0	E02	17	664	20220530	A	17	1 day, 5:42:00	alive	L148
L148	5	Col-0	E02	18	620	20220530	A	18	1 day, 7:27:00	alive	L148
L148	5	Col-0	E02	19	686	20220530	A	19	1 day, 9:12:00	alive	L148
L148	5	Col-0	E02	20	741	20220530	A	20	1 day, 10:57:00	alive	L148
L148	5	Col-0	E02	21	664	20220530	A	21	1 day, 12:42:00	alive	L148
L148	5	Col-0	E02	22	697	20220530	A	22	1 day, 14:27:00	alive	L148
L148	5	Col-0	E02	23	741	20220530	A	23	1 day, 16:12:00	alive	L148
L148	5	Col-0	E02	24	774	20220530	A	24	1 day, 17:57:00	alive	L148
L148	5	Col-0	E02	25	631	20220530	A	25	1 day, 19:41:00	alive	L148
L148	5	Col-0	E02	26	697	20220530	A	26	1 day, 21:26:00	alive	L148
L148	5	Col-0	E02	27	653	20220530	A	27	1 day, 23:10:00	alive	L148
L148	5	Col-0	E02	28	675	20220530	A	28	2 days, 0:55:00	alive	L148
L148	5	Col-0	E02	29	631	20220530	A	29	2 days, 2:39:00	alive	L148
L148	5	Col-0	E02	30	608	20220530	A	30	2 days, 4:24:00	alive	L148
L148	5	Col-0	E02	31	575	20220530	A	31	2 days, 6:08:00	alive	L148
L148	5	Col-0	E02	32	597	20220530	A	32	2 days, 7:53:00	alive	L148
L148	5	Col-0	E02	33	653	20220530	A	33	2 days, 9:37:00	alive	L148
L148	5	Col-0	E02	34	542	20220530	A	34	2 days, 11:22:00	alive	L148
L148	5	Col-0	E02	35	520	20220530	A	35	2 days, 13:06:00	alive	L148
L148	5	Col-0	E02	36	487	20220530	A	36	2 days, 14:51:00	alive	L148
L148	5	Col-0	E02	37	520	20220530	A	37	2 days, 16:35:00	alive	L148
L148	5	Col-0	E02	38	454	20220530	A	38	2 days, 18:19:00	alive	L148
L148	5	Col-0	E02	39	454	20220530	A	39	2 days, 20:04:00	alive	L148
L148	5	Col-0	E02	40	498	20220530	A	40	2 days, 21:48:00	alive	L148
L148	5	Col-0	E02	41	454	20220530	A	41	2 days, 23:33:00	alive	L148
L148	5	Col-0	E02	42	476	20220530	A	42	3 days, 1:17:00	alive	L148
L148	5	Col-0	E02	43	431	20220530	A	43	3 days, 3:01:00	alive	L148
L148	5	Col-0	E02	44	454	20220530	A	44	3 days, 4:46:00	alive	L148
L148	5	Col-0	E02	45	365	20220530	A	45	3 days, 6:30:00	alive	L148
L148	5	Col-0	E02	46	420	20220530	A	46	3 days, 8:14:00	alive	L148
L148	5	Col-0	E02	47	376	20220530	A	47	3 days, 9:59:00	alive	L148
L148	5	Col-0	E02	48	376	20220530	A	48	3 days, 11:43:00	alive	L148
L148	5	Col-0	E02	49	376	20220530	A	49	3 days, 13:28:00	alive	L148
L148	5	Col-0	E02	50	354	20220530	A	50	3 days, 15:12:00	alive	L148
L148	5	Col-0	E02	51	420	20220530	A	51	3 days, 16:57:00	alive	L148
L148	5	Col-0	E02	52	365	20220530	A	52	3 days, 18:41:00	alive	L148
L148	5	Col-0	E02	53	376	20220530	A	53	3 days, 20:25:00	alive	L148
L148	5	Col-0	E02	54	398	20220530	A	54	3 days, 22:10:00	alive	L148
L148	5	Col-0	E02	55	332	20220530	A	55	3 days, 23:54:00	alive	L148
L148	5	Col-0	E02	56	365	20220530	A	56	4 days, 1:39:00	alive	L148
L148	5	Col-0	E02	57	398	20220530	A	57	4 days, 3:23:00	alive	L148
L148	5	Col-0	E02	58	387	20220530	A	58	4 days, 5:08:00	alive	L148
L148	5	Col-0	E02	59	376	20220530	A	59	4 days, 6:52:00	alive	L148
L148	5	Col-0	E02	60	365	20220530	A	60	4 days, 8:37:00	alive	L148
L148	5	Col-0	E02	61	387	20220530	A	61	4 days, 10:22:00	alive	L148
L148	5	Col-0	E02	62	387	20220530	A	62	4 days, 12:06:00	alive	L148
L148	5	Col-0	E02	63	409	20220530	A	63	4 days, 13:51:00	alive	L148
L148	5	Col-0	E02	64	NA	20220530	A	64	00:00:00	alive	L148
L148	6	Col-0	F02	0	509	20220530	A	0	00:00:00	alive	L148
L148	6	Col-0	F02	1	321	20220530	A	1	01:44:00	alive	L148
L148	6	Col-0	F02	2	177	20220530	A	2	03:29:00	alive	L148
L148	6	Col-0	F02	3	155	20220530	A	3	05:14:00	alive	L148
L148	6	Col-0	F02	4	277	20220530	A	4	06:59:00	alive	L148
L148	6	Col-0	F02	5	465	20220530	A	5	08:43:00	alive	L148
L148	6	Col-0	F02	6	1162	20220530	A	6	10:28:00	alive	L148
L148	6	Col-0	F02	7	2047	20220530	A	7	12:13:00	alive	L148
L148	6	Col-0	F02	8	2633	20220530	A	8	13:58:00	alive	L148
L148	6	Col-0	F02	9	2976	20220530	A	9	15:43:00	alive	L148
L148	6	Col-0	F02	10	3186	20220530	A	10	17:27:00	alive	L148
L148	6	Col-0	F02	11	3043	20220530	A	11	19:12:00	alive	L148
L148	6	Col-0	F02	12	2777	20220530	A	12	20:57:00	alive	L148
L148	6	Col-0	F02	13	2412	20220530	A	13	22:42:00	alive	L148
L148	6	Col-0	F02	14	2301	20220530	A	14	1 day, 0:27:00	alive	L148
L148	6	Col-0	F02	15	2036	20220530	A	15	1 day, 2:12:00	alive	L148
L148	6	Col-0	F02	16	1770	20220530	A	16	1 day, 3:57:00	alive	L148
L148	6	Col-0	F02	17	1715	20220530	A	17	1 day, 5:42:00	alive	L148
L148	6	Col-0	F02	18	1560	20220530	A	18	1 day, 7:27:00	alive	L148
L148	6	Col-0	F02	19	1449	20220530	A	19	1 day, 9:12:00	alive	L148
L148	6	Col-0	F02	20	1317	20220530	A	20	1 day, 10:57:00	alive	L148
L148	6	Col-0	F02	21	1228	20220530	A	21	1 day, 12:42:00	alive	L148
L148	6	Col-0	F02	22	1106	20220530	A	22	1 day, 14:27:00	alive	L148
L148	6	Col-0	F02	23	1073	20220530	A	23	1 day, 16:12:00	alive	L148
L148	6	Col-0	F02	24	996	20220530	A	24	1 day, 17:57:00	alive	L148
L148	6	Col-0	F02	25	896	20220530	A	25	1 day, 19:41:00	alive	L148
L148	6	Col-0	F02	26	863	20220530	A	26	1 day, 21:26:00	alive	L148
L148	6	Col-0	F02	27	808	20220530	A	27	1 day, 23:10:00	alive	L148
L148	6	Col-0	F02	28	752	20220530	A	28	2 days, 0:55:00	alive	L148
L148	6	Col-0	F02	29	697	20220530	A	29	2 days, 2:39:00	alive	L148
L148	6	Col-0	F02	30	631	20220530	A	30	2 days, 4:24:00	alive	L148
L148	6	Col-0	F02	31	642	20220530	A	31	2 days, 6:08:00	alive	L148
L148	6	Col-0	F02	32	564	20220530	A	32	2 days, 7:53:00	alive	L148
L148	6	Col-0	F02	33	520	20220530	A	33	2 days, 9:37:00	alive	L148
L148	6	Col-0	F02	34	520	20220530	A	34	2 days, 11:22:00	alive	L148
L148	6	Col-0	F02	35	487	20220530	A	35	2 days, 13:06:00	alive	L148
L148	6	Col-0	F02	36	454	20220530	A	36	2 days, 14:51:00	alive	L148
L148	6	Col-0	F02	37	420	20220530	A	37	2 days, 16:35:00	alive	L148
L148	6	Col-0	F02	38	398	20220530	A	38	2 days, 18:19:00	alive	L148
L148	6	Col-0	F02	39	398	20220530	A	39	2 days, 20:04:00	alive	L148
L148	6	Col-0	F02	40	365	20220530	A	40	2 days, 21:48:00	alive	L148
L148	6	Col-0	F02	41	343	20220530	A	41	2 days, 23:33:00	alive	L148
L148	6	Col-0	F02	42	343	20220530	A	42	3 days, 1:17:00	alive	L148
L148	6	Col-0	F02	43	332	20220530	A	43	3 days, 3:01:00	alive	L148
L148	6	Col-0	F02	44	288	20220530	A	44	3 days, 4:46:00	alive	L148
L148	6	Col-0	F02	45	232	20220530	A	45	3 days, 6:30:00	alive	L148
L148	6	Col-0	F02	46	277	20220530	A	46	3 days, 8:14:00	alive	L148
L148	6	Col-0	F02	47	321	20220530	A	47	3 days, 9:59:00	alive	L148
L148	6	Col-0	F02	48	299	20220530	A	48	3 days, 11:43:00	alive	L148
L148	6	Col-0	F02	49	277	20220530	A	49	3 days, 13:28:00	alive	L148
L148	6	Col-0	F02	50	288	20220530	A	50	3 days, 15:12:00	alive	L148
L148	6	Col-0	F02	51	277	20220530	A	51	3 days, 16:57:00	alive	L148
L148	6	Col-0	F02	52	310	20220530	A	52	3 days, 18:41:00	alive	L148
L148	6	Col-0	F02	53	321	20220530	A	53	3 days, 20:25:00	alive	L148
L148	6	Col-0	F02	54	299	20220530	A	54	3 days, 22:10:00	alive	L148
L148	6	Col-0	F02	55	354	20220530	A	55	3 days, 23:54:00	alive	L148
L148	6	Col-0	F02	56	365	20220530	A	56	4 days, 1:39:00	alive	L148
L148	6	Col-0	F02	57	387	20220530	A	57	4 days, 3:23:00	alive	L148
L148	6	Col-0	F02	58	299	20220530	A	58	4 days, 5:08:00	alive	L148
L148	6	Col-0	F02	59	332	20220530	A	59	4 days, 6:52:00	alive	L148
L148	6	Col-0	F02	60	321	20220530	A	60	4 days, 8:37:00	alive	L148
L148	6	Col-0	F02	61	332	20220530	A	61	4 days, 10:22:00	alive	L148
L148	6	Col-0	F02	62	376	20220530	A	62	4 days, 12:06:00	alive	L148
L148	6	Col-0	F02	63	332	20220530	A	63	4 days, 13:51:00	alive	L148
L148	6	Col-0	F02	64	NA	20220530	A	64	00:00:00	alive	L148
L148	7	Col-0	G02	0	443	20220530	A	0	00:00:00	alive	L148
L148	7	Col-0	G02	1	210	20220530	A	1	01:44:00	alive	L148
L148	7	Col-0	G02	2	188	20220530	A	2	03:29:00	alive	L148
L148	7	Col-0	G02	3	155	20220530	A	3	05:14:00	alive	L148
L148	7	Col-0	G02	4	166	20220530	A	4	06:59:00	alive	L148
L148	7	Col-0	G02	5	133	20220530	A	5	08:43:00	alive	L148
L148	7	Col-0	G02	6	166	20220530	A	6	10:28:00	alive	L148
L148	7	Col-0	G02	7	133	20220530	A	7	12:13:00	alive	L148
L148	7	Col-0	G02	8	144	20220530	A	8	13:58:00	alive	L148
L148	7	Col-0	G02	9	155	20220530	A	9	15:43:00	alive	L148
L148	7	Col-0	G02	10	155	20220530	A	10	17:27:00	alive	L148
L148	7	Col-0	G02	11	166	20220530	A	11	19:12:00	alive	L148
L148	7	Col-0	G02	12	155	20220530	A	12	20:57:00	alive	L148
L148	7	Col-0	G02	13	210	20220530	A	13	22:42:00	alive	L148
L148	7	Col-0	G02	14	199	20220530	A	14	1 day, 0:27:00	alive	L148
L148	7	Col-0	G02	15	221	20220530	A	15	1 day, 2:12:00	alive	L148
L148	7	Col-0	G02	16	177	20220530	A	16	1 day, 3:57:00	alive	L148
L148	7	Col-0	G02	17	199	20220530	A	17	1 day, 5:42:00	alive	L148
L148	7	Col-0	G02	18	221	20220530	A	18	1 day, 7:27:00	alive	L148
L148	7	Col-0	G02	19	221	20220530	A	19	1 day, 9:12:00	alive	L148
L148	7	Col-0	G02	20	232	20220530	A	20	1 day, 10:57:00	alive	L148
L148	7	Col-0	G02	21	210	20220530	A	21	1 day, 12:42:00	alive	L148
L148	7	Col-0	G02	22	210	20220530	A	22	1 day, 14:27:00	alive	L148
L148	7	Col-0	G02	23	243	20220530	A	23	1 day, 16:12:00	alive	L148
L148	7	Col-0	G02	24	243	20220530	A	24	1 day, 17:57:00	alive	L148
L148	7	Col-0	G02	25	243	20220530	A	25	1 day, 19:41:00	alive	L148
L148	7	Col-0	G02	26	299	20220530	A	26	1 day, 21:26:00	alive	L148
L148	7	Col-0	G02	27	243	20220530	A	27	1 day, 23:10:00	alive	L148
L148	7	Col-0	G02	28	221	20220530	A	28	2 days, 0:55:00	alive	L148
L148	7	Col-0	G02	29	210	20220530	A	29	2 days, 2:39:00	alive	L148
L148	7	Col-0	G02	30	199	20220530	A	30	2 days, 4:24:00	alive	L148
L148	7	Col-0	G02	31	177	20220530	A	31	2 days, 6:08:00	alive	L148
L148	7	Col-0	G02	32	188	20220530	A	32	2 days, 7:53:00	alive	L148
L148	7	Col-0	G02	33	210	20220530	A	33	2 days, 9:37:00	alive	L148
L148	7	Col-0	G02	34	210	20220530	A	34	2 days, 11:22:00	alive	L148
L148	7	Col-0	G02	35	166	20220530	A	35	2 days, 13:06:00	alive	L148
L148	7	Col-0	G02	36	188	20220530	A	36	2 days, 14:51:00	alive	L148
L148	7	Col-0	G02	37	199	20220530	A	37	2 days, 16:35:00	alive	L148
L148	7	Col-0	G02	38	166	20220530	A	38	2 days, 18:19:00	alive	L148
L148	7	Col-0	G02	39	144	20220530	A	39	2 days, 20:04:00	alive	L148
L148	7	Col-0	G02	40	155	20220530	A	40	2 days, 21:48:00	alive	L148
L148	7	Col-0	G02	41	166	20220530	A	41	2 days, 23:33:00	alive	L148
L148	7	Col-0	G02	42	166	20220530	A	42	3 days, 1:17:00	alive	L148
L148	7	Col-0	G02	43	155	20220530	A	43	3 days, 3:01:00	alive	L148
L148	7	Col-0	G02	44	199	20220530	A	44	3 days, 4:46:00	alive	L148
L148	7	Col-0	G02	45	166	20220530	A	45	3 days, 6:30:00	alive	L148
L148	7	Col-0	G02	46	166	20220530	A	46	3 days, 8:14:00	alive	L148
L148	7	Col-0	G02	47	166	20220530	A	47	3 days, 9:59:00	alive	L148
L148	7	Col-0	G02	48	133	20220530	A	48	3 days, 11:43:00	alive	L148
L148	7	Col-0	G02	49	144	20220530	A	49	3 days, 13:28:00	alive	L148
L148	7	Col-0	G02	50	155	20220530	A	50	3 days, 15:12:00	alive	L148
L148	7	Col-0	G02	51	155	20220530	A	51	3 days, 16:57:00	alive	L148
L148	7	Col-0	G02	52	133	20220530	A	52	3 days, 18:41:00	alive	L148
L148	7	Col-0	G02	53	122	20220530	A	53	3 days, 20:25:00	alive	L148
L148	7	Col-0	G02	54	133	20220530	A	54	3 days, 22:10:00	alive	L148
L148	7	Col-0	G02	55	144	20220530	A	55	3 days, 23:54:00	alive	L148
L148	7	Col-0	G02	56	144	20220530	A	56	4 days, 1:39:00	alive	L148
L148	7	Col-0	G02	57	133	20220530	A	57	4 days, 3:23:00	alive	L148
L148	7	Col-0	G02	58	188	20220530	A	58	4 days, 5:08:00	alive	L148
L148	7	Col-0	G02	59	122	20220530	A	59	4 days, 6:52:00	alive	L148
L148	7	Col-0	G02	60	122	20220530	A	60	4 days, 8:37:00	alive	L148
L148	7	Col-0	G02	61	166	20220530	A	61	4 days, 10:22:00	alive	L148
L148	7	Col-0	G02	62	133	20220530	A	62	4 days, 12:06:00	alive	L148
L148	7	Col-0	G02	63	144	20220530	A	63	4 days, 13:51:00	alive	L148
L148	7	Col-0	G02	64	NA	20220530	A	64	00:00:00	alive	L148
L148	8	Col-0	H02	0	243	20220530	A	0	00:00:00	alive	L148
L148	8	Col-0	H02	1	188	20220530	A	1	01:44:00	alive	L148
L148	8	Col-0	H02	2	111	20220530	A	2	03:29:00	alive	L148
L148	8	Col-0	H02	3	122	20220530	A	3	05:14:00	alive	L148
L148	8	Col-0	H02	4	89	20220530	A	4	06:59:00	alive	L148
L148	8	Col-0	H02	5	111	20220530	A	5	08:43:00	alive	L148
L148	8	Col-0	H02	6	144	20220530	A	6	10:28:00	alive	L148
L148	8	Col-0	H02	7	254	20220530	A	7	12:13:00	alive	L148
L148	8	Col-0	H02	8	365	20220530	A	8	13:58:00	alive	L148
L148	8	Col-0	H02	9	454	20220530	A	9	15:43:00	alive	L148
L148	8	Col-0	H02	10	509	20220530	A	10	17:27:00	alive	L148
L148	8	Col-0	H02	11	476	20220530	A	11	19:12:00	alive	L148
L148	8	Col-0	H02	12	431	20220530	A	12	20:57:00	alive	L148
L148	8	Col-0	H02	13	465	20220530	A	13	22:42:00	alive	L148
L148	8	Col-0	H02	14	387	20220530	A	14	1 day, 0:27:00	alive	L148
L148	8	Col-0	H02	15	387	20220530	A	15	1 day, 2:12:00	alive	L148
L148	8	Col-0	H02	16	376	20220530	A	16	1 day, 3:57:00	alive	L148
L148	8	Col-0	H02	17	376	20220530	A	17	1 day, 5:42:00	alive	L148
L148	8	Col-0	H02	18	376	20220530	A	18	1 day, 7:27:00	alive	L148
L148	8	Col-0	H02	19	398	20220530	A	19	1 day, 9:12:00	alive	L148
L148	8	Col-0	H02	20	365	20220530	A	20	1 day, 10:57:00	alive	L148
L148	8	Col-0	H02	21	343	20220530	A	21	1 day, 12:42:00	alive	L148
L148	8	Col-0	H02	22	376	20220530	A	22	1 day, 14:27:00	alive	L148
L148	8	Col-0	H02	23	332	20220530	A	23	1 day, 16:12:00	alive	L148
L148	8	Col-0	H02	24	321	20220530	A	24	1 day, 17:57:00	alive	L148
L148	8	Col-0	H02	25	310	20220530	A	25	1 day, 19:41:00	alive	L148
L148	8	Col-0	H02	26	288	20220530	A	26	1 day, 21:26:00	alive	L148
L148	8	Col-0	H02	27	376	20220530	A	27	1 day, 23:10:00	alive	L148
L148	8	Col-0	H02	28	299	20220530	A	28	2 days, 0:55:00	alive	L148
L148	8	Col-0	H02	29	299	20220530	A	29	2 days, 2:39:00	alive	L148
L148	8	Col-0	H02	30	277	20220530	A	30	2 days, 4:24:00	alive	L148
L148	8	Col-0	H02	31	266	20220530	A	31	2 days, 6:08:00	alive	L148
L148	8	Col-0	H02	32	288	20220530	A	32	2 days, 7:53:00	alive	L148
L148	8	Col-0	H02	33	232	20220530	A	33	2 days, 9:37:00	alive	L148
L148	8	Col-0	H02	34	221	20220530	A	34	2 days, 11:22:00	alive	L148
L148	8	Col-0	H02	35	221	20220530	A	35	2 days, 13:06:00	alive	L148
L148	8	Col-0	H02	36	199	20220530	A	36	2 days, 14:51:00	alive	L148
L148	8	Col-0	H02	37	232	20220530	A	37	2 days, 16:35:00	alive	L148
L148	8	Col-0	H02	38	221	20220530	A	38	2 days, 18:19:00	alive	L148
L148	8	Col-0	H02	39	210	20220530	A	39	2 days, 20:04:00	alive	L148
L148	8	Col-0	H02	40	199	20220530	A	40	2 days, 21:48:00	alive	L148
L148	8	Col-0	H02	41	243	20220530	A	41	2 days, 23:33:00	alive	L148
L148	8	Col-0	H02	42	199	20220530	A	42	3 days, 1:17:00	alive	L148
L148	8	Col-0	H02	43	221	20220530	A	43	3 days, 3:01:00	alive	L148
L148	8	Col-0	H02	44	177	20220530	A	44	3 days, 4:46:00	alive	L148
L148	8	Col-0	H02	45	210	20220530	A	45	3 days, 6:30:00	alive	L148
L148	8	Col-0	H02	46	221	20220530	A	46	3 days, 8:14:00	alive	L148
L148	8	Col-0	H02	47	210	20220530	A	47	3 days, 9:59:00	alive	L148
L148	8	Col-0	H02	48	210	20220530	A	48	3 days, 11:43:00	alive	L148
L148	8	Col-0	H02	49	166	20220530	A	49	3 days, 13:28:00	alive	L148
L148	8	Col-0	H02	50	177	20220530	A	50	3 days, 15:12:00	alive	L148
L148	8	Col-0	H02	51	188	20220530	A	51	3 days, 16:57:00	alive	L148
L148	8	Col-0	H02	52	188	20220530	A	52	3 days, 18:41:00	alive	L148
L148	8	Col-0	H02	53	177	20220530	A	53	3 days, 20:25:00	alive	L148
L148	8	Col-0	H02	54	188	20220530	A	54	3 days, 22:10:00	alive	L148
L148	8	Col-0	H02	55	155	20220530	A	55	3 days, 23:54:00	alive	L148
L148	8	Col-0	H02	56	177	20220530	A	56	4 days, 1:39:00	alive	L148
L148	8	Col-0	H02	57	188	20220530	A	57	4 days, 3:23:00	alive	L148
L148	8	Col-0	H02	58	199	20220530	A	58	4 days, 5:08:00	alive	L148
L148	8	Col-0	H02	59	221	20220530	A	59	4 days, 6:52:00	alive	L148
L148	8	Col-0	H02	60	166	20220530	A	60	4 days, 8:37:00	alive	L148
L148	8	Col-0	H02	61	144	20220530	A	61	4 days, 10:22:00	alive	L148
L148	8	Col-0	H02	62	177	20220530	A	62	4 days, 12:06:00	alive	L148
L148	8	Col-0	H02	63	166	20220530	A	63	4 days, 13:51:00	alive	L148
L148	8	Col-0	H02	64	NA	20220530	A	64	00:00:00	alive	L148
gspE::Tn5	1	Col-0	A03	0	553	20220530	A	0	00:00:00	alive	gspE::Tn5
gspE::Tn5	1	Col-0	A03	1	188	20220530	A	1	01:44:00	alive	gspE::Tn5
gspE::Tn5	1	Col-0	A03	2	122	20220530	A	2	03:29:00	alive	gspE::Tn5
gspE::Tn5	1	Col-0	A03	3	89	20220530	A	3	05:14:00	alive	gspE::Tn5
gspE::Tn5	1	Col-0	A03	4	122	20220530	A	4	06:59:00	alive	gspE::Tn5
gspE::Tn5	1	Col-0	A03	5	144	20220530	A	5	08:43:00	alive	gspE::Tn5
gspE::Tn5	1	Col-0	A03	6	332	20220530	A	6	10:28:00	alive	gspE::Tn5
gspE::Tn5	1	Col-0	A03	7	542	20220530	A	7	12:13:00	alive	gspE::Tn5
gspE::Tn5	1	Col-0	A03	8	819	20220530	A	8	13:58:00	alive	gspE::Tn5
gspE::Tn5	1	Col-0	A03	9	786	20220530	A	9	15:43:00	alive	gspE::Tn5
gspE::Tn5	1	Col-0	A03	10	896	20220530	A	10	17:27:00	alive	gspE::Tn5
gspE::Tn5	1	Col-0	A03	11	974	20220530	A	11	19:12:00	alive	gspE::Tn5
gspE::Tn5	1	Col-0	A03	12	863	20220530	A	12	20:57:00	alive	gspE::Tn5
gspE::Tn5	1	Col-0	A03	13	830	20220530	A	13	22:42:00	alive	gspE::Tn5
gspE::Tn5	1	Col-0	A03	14	686	20220530	A	14	1 day, 0:27:00	alive	gspE::Tn5
gspE::Tn5	1	Col-0	A03	15	653	20220530	A	15	1 day, 2:12:00	alive	gspE::Tn5
gspE::Tn5	1	Col-0	A03	16	553	20220530	A	16	1 day, 3:57:00	alive	gspE::Tn5
gspE::Tn5	1	Col-0	A03	17	520	20220530	A	17	1 day, 5:42:00	alive	gspE::Tn5
gspE::Tn5	1	Col-0	A03	18	487	20220530	A	18	1 day, 7:27:00	alive	gspE::Tn5
gspE::Tn5	1	Col-0	A03	19	443	20220530	A	19	1 day, 9:12:00	alive	gspE::Tn5
gspE::Tn5	1	Col-0	A03	20	387	20220530	A	20	1 day, 10:57:00	alive	gspE::Tn5
gspE::Tn5	1	Col-0	A03	21	354	20220530	A	21	1 day, 12:42:00	alive	gspE::Tn5
gspE::Tn5	1	Col-0	A03	22	409	20220530	A	22	1 day, 14:27:00	alive	gspE::Tn5
gspE::Tn5	1	Col-0	A03	23	409	20220530	A	23	1 day, 16:12:00	alive	gspE::Tn5
gspE::Tn5	1	Col-0	A03	24	387	20220530	A	24	1 day, 17:57:00	alive	gspE::Tn5
gspE::Tn5	1	Col-0	A03	25	332	20220530	A	25	1 day, 19:41:00	alive	gspE::Tn5
gspE::Tn5	1	Col-0	A03	26	354	20220530	A	26	1 day, 21:26:00	alive	gspE::Tn5
gspE::Tn5	1	Col-0	A03	27	354	20220530	A	27	1 day, 23:10:00	alive	gspE::Tn5
gspE::Tn5	1	Col-0	A03	28	310	20220530	A	28	2 days, 0:55:00	alive	gspE::Tn5
gspE::Tn5	1	Col-0	A03	29	299	20220530	A	29	2 days, 2:39:00	alive	gspE::Tn5
gspE::Tn5	1	Col-0	A03	30	343	20220530	A	30	2 days, 4:24:00	alive	gspE::Tn5
gspE::Tn5	1	Col-0	A03	31	310	20220530	A	31	2 days, 6:08:00	alive	gspE::Tn5
gspE::Tn5	1	Col-0	A03	32	277	20220530	A	32	2 days, 7:53:00	alive	gspE::Tn5
gspE::Tn5	1	Col-0	A03	33	277	20220530	A	33	2 days, 9:37:00	alive	gspE::Tn5
gspE::Tn5	1	Col-0	A03	34	288	20220530	A	34	2 days, 11:22:00	alive	gspE::Tn5
gspE::Tn5	1	Col-0	A03	35	254	20220530	A	35	2 days, 13:06:00	alive	gspE::Tn5
gspE::Tn5	1	Col-0	A03	36	277	20220530	A	36	2 days, 14:51:00	alive	gspE::Tn5
gspE::Tn5	1	Col-0	A03	37	288	20220530	A	37	2 days, 16:35:00	alive	gspE::Tn5
gspE::Tn5	1	Col-0	A03	38	266	20220530	A	38	2 days, 18:19:00	alive	gspE::Tn5
gspE::Tn5	1	Col-0	A03	39	243	20220530	A	39	2 days, 20:04:00	alive	gspE::Tn5
gspE::Tn5	1	Col-0	A03	40	221	20220530	A	40	2 days, 21:48:00	alive	gspE::Tn5
gspE::Tn5	1	Col-0	A03	41	232	20220530	A	41	2 days, 23:33:00	alive	gspE::Tn5
gspE::Tn5	1	Col-0	A03	42	266	20220530	A	42	3 days, 1:17:00	alive	gspE::Tn5
gspE::Tn5	1	Col-0	A03	43	221	20220530	A	43	3 days, 3:01:00	alive	gspE::Tn5
gspE::Tn5	1	Col-0	A03	44	199	20220530	A	44	3 days, 4:46:00	alive	gspE::Tn5
gspE::Tn5	1	Col-0	A03	45	232	20220530	A	45	3 days, 6:30:00	alive	gspE::Tn5
gspE::Tn5	1	Col-0	A03	46	243	20220530	A	46	3 days, 8:14:00	alive	gspE::Tn5
gspE::Tn5	1	Col-0	A03	47	210	20220530	A	47	3 days, 9:59:00	alive	gspE::Tn5
gspE::Tn5	1	Col-0	A03	48	266	20220530	A	48	3 days, 11:43:00	alive	gspE::Tn5
gspE::Tn5	1	Col-0	A03	49	155	20220530	A	49	3 days, 13:28:00	alive	gspE::Tn5
gspE::Tn5	1	Col-0	A03	50	199	20220530	A	50	3 days, 15:12:00	alive	gspE::Tn5
gspE::Tn5	1	Col-0	A03	51	188	20220530	A	51	3 days, 16:57:00	alive	gspE::Tn5
gspE::Tn5	1	Col-0	A03	52	199	20220530	A	52	3 days, 18:41:00	alive	gspE::Tn5
gspE::Tn5	1	Col-0	A03	53	188	20220530	A	53	3 days, 20:25:00	alive	gspE::Tn5
gspE::Tn5	1	Col-0	A03	54	188	20220530	A	54	3 days, 22:10:00	alive	gspE::Tn5
gspE::Tn5	1	Col-0	A03	55	210	20220530	A	55	3 days, 23:54:00	alive	gspE::Tn5
gspE::Tn5	1	Col-0	A03	56	221	20220530	A	56	4 days, 1:39:00	alive	gspE::Tn5
gspE::Tn5	1	Col-0	A03	57	210	20220530	A	57	4 days, 3:23:00	alive	gspE::Tn5
gspE::Tn5	1	Col-0	A03	58	232	20220530	A	58	4 days, 5:08:00	alive	gspE::Tn5
gspE::Tn5	1	Col-0	A03	59	210	20220530	A	59	4 days, 6:52:00	alive	gspE::Tn5
gspE::Tn5	1	Col-0	A03	60	210	20220530	A	60	4 days, 8:37:00	alive	gspE::Tn5
gspE::Tn5	1	Col-0	A03	61	232	20220530	A	61	4 days, 10:22:00	alive	gspE::Tn5
gspE::Tn5	1	Col-0	A03	62	254	20220530	A	62	4 days, 12:06:00	alive	gspE::Tn5
gspE::Tn5	1	Col-0	A03	63	232	20220530	A	63	4 days, 13:51:00	alive	gspE::Tn5
gspE::Tn5	1	Col-0	A03	64	NA	20220530	A	64	00:00:00	alive	gspE::Tn5
gspE::Tn5	2	Col-0	B03	0	354	20220530	A	0	00:00:00	alive	gspE::Tn5
gspE::Tn5	2	Col-0	B03	1	122	20220530	A	1	01:44:00	alive	gspE::Tn5
gspE::Tn5	2	Col-0	B03	2	100	20220530	A	2	03:29:00	alive	gspE::Tn5
gspE::Tn5	2	Col-0	B03	3	100	20220530	A	3	05:14:00	alive	gspE::Tn5
gspE::Tn5	2	Col-0	B03	4	232	20220530	A	4	06:59:00	alive	gspE::Tn5
gspE::Tn5	2	Col-0	B03	5	465	20220530	A	5	08:43:00	alive	gspE::Tn5
gspE::Tn5	2	Col-0	B03	6	608	20220530	A	6	10:28:00	alive	gspE::Tn5
gspE::Tn5	2	Col-0	B03	7	730	20220530	A	7	12:13:00	alive	gspE::Tn5
gspE::Tn5	2	Col-0	B03	8	1184	20220530	A	8	13:58:00	alive	gspE::Tn5
gspE::Tn5	2	Col-0	B03	9	1306	20220530	A	9	15:43:00	alive	gspE::Tn5
gspE::Tn5	2	Col-0	B03	10	1483	20220530	A	10	17:27:00	alive	gspE::Tn5
gspE::Tn5	2	Col-0	B03	11	1560	20220530	A	11	19:12:00	alive	gspE::Tn5
gspE::Tn5	2	Col-0	B03	12	1416	20220530	A	12	20:57:00	alive	gspE::Tn5
gspE::Tn5	2	Col-0	B03	13	1361	20220530	A	13	22:42:00	alive	gspE::Tn5
gspE::Tn5	2	Col-0	B03	14	1184	20220530	A	14	1 day, 0:27:00	alive	gspE::Tn5
gspE::Tn5	2	Col-0	B03	15	1007	20220530	A	15	1 day, 2:12:00	alive	gspE::Tn5
gspE::Tn5	2	Col-0	B03	16	963	20220530	A	16	1 day, 3:57:00	alive	gspE::Tn5
gspE::Tn5	2	Col-0	B03	17	863	20220530	A	17	1 day, 5:42:00	alive	gspE::Tn5
gspE::Tn5	2	Col-0	B03	18	874	20220530	A	18	1 day, 7:27:00	alive	gspE::Tn5
gspE::Tn5	2	Col-0	B03	19	786	20220530	A	19	1 day, 9:12:00	alive	gspE::Tn5
gspE::Tn5	2	Col-0	B03	20	675	20220530	A	20	1 day, 10:57:00	alive	gspE::Tn5
gspE::Tn5	2	Col-0	B03	21	697	20220530	A	21	1 day, 12:42:00	alive	gspE::Tn5
gspE::Tn5	2	Col-0	B03	22	586	20220530	A	22	1 day, 14:27:00	alive	gspE::Tn5
gspE::Tn5	2	Col-0	B03	23	620	20220530	A	23	1 day, 16:12:00	alive	gspE::Tn5
gspE::Tn5	2	Col-0	B03	24	575	20220530	A	24	1 day, 17:57:00	alive	gspE::Tn5
gspE::Tn5	2	Col-0	B03	25	631	20220530	A	25	1 day, 19:41:00	alive	gspE::Tn5
gspE::Tn5	2	Col-0	B03	26	553	20220530	A	26	1 day, 21:26:00	alive	gspE::Tn5
gspE::Tn5	2	Col-0	B03	27	564	20220530	A	27	1 day, 23:10:00	alive	gspE::Tn5
gspE::Tn5	2	Col-0	B03	28	531	20220530	A	28	2 days, 0:55:00	alive	gspE::Tn5
gspE::Tn5	2	Col-0	B03	29	498	20220530	A	29	2 days, 2:39:00	alive	gspE::Tn5
gspE::Tn5	2	Col-0	B03	30	509	20220530	A	30	2 days, 4:24:00	alive	gspE::Tn5
gspE::Tn5	2	Col-0	B03	31	476	20220530	A	31	2 days, 6:08:00	alive	gspE::Tn5
gspE::Tn5	2	Col-0	B03	32	476	20220530	A	32	2 days, 7:53:00	alive	gspE::Tn5
gspE::Tn5	2	Col-0	B03	33	454	20220530	A	33	2 days, 9:37:00	alive	gspE::Tn5
gspE::Tn5	2	Col-0	B03	34	365	20220530	A	34	2 days, 11:22:00	alive	gspE::Tn5
gspE::Tn5	2	Col-0	B03	35	365	20220530	A	35	2 days, 13:06:00	alive	gspE::Tn5
gspE::Tn5	2	Col-0	B03	36	365	20220530	A	36	2 days, 14:51:00	alive	gspE::Tn5
gspE::Tn5	2	Col-0	B03	37	332	20220530	A	37	2 days, 16:35:00	alive	gspE::Tn5
gspE::Tn5	2	Col-0	B03	38	376	20220530	A	38	2 days, 18:19:00	alive	gspE::Tn5
gspE::Tn5	2	Col-0	B03	39	332	20220530	A	39	2 days, 20:04:00	alive	gspE::Tn5
gspE::Tn5	2	Col-0	B03	40	365	20220530	A	40	2 days, 21:48:00	alive	gspE::Tn5
gspE::Tn5	2	Col-0	B03	41	299	20220530	A	41	2 days, 23:33:00	alive	gspE::Tn5
gspE::Tn5	2	Col-0	B03	42	288	20220530	A	42	3 days, 1:17:00	alive	gspE::Tn5
gspE::Tn5	2	Col-0	B03	43	299	20220530	A	43	3 days, 3:01:00	alive	gspE::Tn5
gspE::Tn5	2	Col-0	B03	44	310	20220530	A	44	3 days, 4:46:00	alive	gspE::Tn5
gspE::Tn5	2	Col-0	B03	45	310	20220530	A	45	3 days, 6:30:00	alive	gspE::Tn5
gspE::Tn5	2	Col-0	B03	46	321	20220530	A	46	3 days, 8:14:00	alive	gspE::Tn5
gspE::Tn5	2	Col-0	B03	47	254	20220530	A	47	3 days, 9:59:00	alive	gspE::Tn5
gspE::Tn5	2	Col-0	B03	48	310	20220530	A	48	3 days, 11:43:00	alive	gspE::Tn5
gspE::Tn5	2	Col-0	B03	49	299	20220530	A	49	3 days, 13:28:00	alive	gspE::Tn5
gspE::Tn5	2	Col-0	B03	50	277	20220530	A	50	3 days, 15:12:00	alive	gspE::Tn5
gspE::Tn5	2	Col-0	B03	51	299	20220530	A	51	3 days, 16:57:00	alive	gspE::Tn5
gspE::Tn5	2	Col-0	B03	52	299	20220530	A	52	3 days, 18:41:00	alive	gspE::Tn5
gspE::Tn5	2	Col-0	B03	53	254	20220530	A	53	3 days, 20:25:00	alive	gspE::Tn5
gspE::Tn5	2	Col-0	B03	54	266	20220530	A	54	3 days, 22:10:00	alive	gspE::Tn5
gspE::Tn5	2	Col-0	B03	55	321	20220530	A	55	3 days, 23:54:00	alive	gspE::Tn5
gspE::Tn5	2	Col-0	B03	56	321	20220530	A	56	4 days, 1:39:00	alive	gspE::Tn5
gspE::Tn5	2	Col-0	B03	57	310	20220530	A	57	4 days, 3:23:00	alive	gspE::Tn5
gspE::Tn5	2	Col-0	B03	58	321	20220530	A	58	4 days, 5:08:00	alive	gspE::Tn5
gspE::Tn5	2	Col-0	B03	59	343	20220530	A	59	4 days, 6:52:00	alive	gspE::Tn5
gspE::Tn5	2	Col-0	B03	60	376	20220530	A	60	4 days, 8:37:00	alive	gspE::Tn5
gspE::Tn5	2	Col-0	B03	61	354	20220530	A	61	4 days, 10:22:00	alive	gspE::Tn5
gspE::Tn5	2	Col-0	B03	62	398	20220530	A	62	4 days, 12:06:00	alive	gspE::Tn5
gspE::Tn5	2	Col-0	B03	63	387	20220530	A	63	4 days, 13:51:00	alive	gspE::Tn5
gspE::Tn5	2	Col-0	B03	64	NA	20220530	A	64	00:00:00	alive	gspE::Tn5
gspE::Tn5	3	Col-0	C03	0	409	20220530	A	0	00:00:00	alive	gspE::Tn5
gspE::Tn5	3	Col-0	C03	1	210	20220530	A	1	01:44:00	alive	gspE::Tn5
gspE::Tn5	3	Col-0	C03	2	133	20220530	A	2	03:29:00	alive	gspE::Tn5
gspE::Tn5	3	Col-0	C03	3	133	20220530	A	3	05:14:00	alive	gspE::Tn5
gspE::Tn5	3	Col-0	C03	4	144	20220530	A	4	06:59:00	alive	gspE::Tn5
gspE::Tn5	3	Col-0	C03	5	243	20220530	A	5	08:43:00	alive	gspE::Tn5
gspE::Tn5	3	Col-0	C03	6	409	20220530	A	6	10:28:00	alive	gspE::Tn5
gspE::Tn5	3	Col-0	C03	7	575	20220530	A	7	12:13:00	alive	gspE::Tn5
gspE::Tn5	3	Col-0	C03	8	730	20220530	A	8	13:58:00	alive	gspE::Tn5
gspE::Tn5	3	Col-0	C03	9	797	20220530	A	9	15:43:00	alive	gspE::Tn5
gspE::Tn5	3	Col-0	C03	10	874	20220530	A	10	17:27:00	alive	gspE::Tn5
gspE::Tn5	3	Col-0	C03	11	1062	20220530	A	11	19:12:00	alive	gspE::Tn5
gspE::Tn5	3	Col-0	C03	12	1151	20220530	A	12	20:57:00	alive	gspE::Tn5
gspE::Tn5	3	Col-0	C03	13	1250	20220530	A	13	22:42:00	alive	gspE::Tn5
gspE::Tn5	3	Col-0	C03	14	1272	20220530	A	14	1 day, 0:27:00	alive	gspE::Tn5
gspE::Tn5	3	Col-0	C03	15	1228	20220530	A	15	1 day, 2:12:00	alive	gspE::Tn5
gspE::Tn5	3	Col-0	C03	16	1173	20220530	A	16	1 day, 3:57:00	alive	gspE::Tn5
gspE::Tn5	3	Col-0	C03	17	1095	20220530	A	17	1 day, 5:42:00	alive	gspE::Tn5
gspE::Tn5	3	Col-0	C03	18	907	20220530	A	18	1 day, 7:27:00	alive	gspE::Tn5
gspE::Tn5	3	Col-0	C03	19	874	20220530	A	19	1 day, 9:12:00	alive	gspE::Tn5
gspE::Tn5	3	Col-0	C03	20	863	20220530	A	20	1 day, 10:57:00	alive	gspE::Tn5
gspE::Tn5	3	Col-0	C03	21	797	20220530	A	21	1 day, 12:42:00	alive	gspE::Tn5
gspE::Tn5	3	Col-0	C03	22	741	20220530	A	22	1 day, 14:27:00	alive	gspE::Tn5
gspE::Tn5	3	Col-0	C03	23	708	20220530	A	23	1 day, 16:12:00	alive	gspE::Tn5
gspE::Tn5	3	Col-0	C03	24	686	20220530	A	24	1 day, 17:57:00	alive	gspE::Tn5
gspE::Tn5	3	Col-0	C03	25	631	20220530	A	25	1 day, 19:41:00	alive	gspE::Tn5
gspE::Tn5	3	Col-0	C03	26	642	20220530	A	26	1 day, 21:26:00	alive	gspE::Tn5
gspE::Tn5	3	Col-0	C03	27	586	20220530	A	27	1 day, 23:10:00	alive	gspE::Tn5
gspE::Tn5	3	Col-0	C03	28	608	20220530	A	28	2 days, 0:55:00	alive	gspE::Tn5
gspE::Tn5	3	Col-0	C03	29	553	20220530	A	29	2 days, 2:39:00	alive	gspE::Tn5
gspE::Tn5	3	Col-0	C03	30	553	20220530	A	30	2 days, 4:24:00	alive	gspE::Tn5
gspE::Tn5	3	Col-0	C03	31	531	20220530	A	31	2 days, 6:08:00	alive	gspE::Tn5
gspE::Tn5	3	Col-0	C03	32	520	20220530	A	32	2 days, 7:53:00	alive	gspE::Tn5
gspE::Tn5	3	Col-0	C03	33	542	20220530	A	33	2 days, 9:37:00	alive	gspE::Tn5
gspE::Tn5	3	Col-0	C03	34	531	20220530	A	34	2 days, 11:22:00	alive	gspE::Tn5
gspE::Tn5	3	Col-0	C03	35	431	20220530	A	35	2 days, 13:06:00	alive	gspE::Tn5
gspE::Tn5	3	Col-0	C03	36	409	20220530	A	36	2 days, 14:51:00	alive	gspE::Tn5
gspE::Tn5	3	Col-0	C03	37	409	20220530	A	37	2 days, 16:35:00	alive	gspE::Tn5
gspE::Tn5	3	Col-0	C03	38	398	20220530	A	38	2 days, 18:19:00	alive	gspE::Tn5
gspE::Tn5	3	Col-0	C03	39	354	20220530	A	39	2 days, 20:04:00	alive	gspE::Tn5
gspE::Tn5	3	Col-0	C03	40	376	20220530	A	40	2 days, 21:48:00	alive	gspE::Tn5
gspE::Tn5	3	Col-0	C03	41	376	20220530	A	41	2 days, 23:33:00	alive	gspE::Tn5
gspE::Tn5	3	Col-0	C03	42	376	20220530	A	42	3 days, 1:17:00	alive	gspE::Tn5
gspE::Tn5	3	Col-0	C03	43	354	20220530	A	43	3 days, 3:01:00	alive	gspE::Tn5
gspE::Tn5	3	Col-0	C03	44	354	20220530	A	44	3 days, 4:46:00	alive	gspE::Tn5
gspE::Tn5	3	Col-0	C03	45	343	20220530	A	45	3 days, 6:30:00	alive	gspE::Tn5
gspE::Tn5	3	Col-0	C03	46	332	20220530	A	46	3 days, 8:14:00	alive	gspE::Tn5
gspE::Tn5	3	Col-0	C03	47	343	20220530	A	47	3 days, 9:59:00	alive	gspE::Tn5
gspE::Tn5	3	Col-0	C03	48	332	20220530	A	48	3 days, 11:43:00	alive	gspE::Tn5
gspE::Tn5	3	Col-0	C03	49	299	20220530	A	49	3 days, 13:28:00	alive	gspE::Tn5
gspE::Tn5	3	Col-0	C03	50	343	20220530	A	50	3 days, 15:12:00	alive	gspE::Tn5
gspE::Tn5	3	Col-0	C03	51	299	20220530	A	51	3 days, 16:57:00	alive	gspE::Tn5
gspE::Tn5	3	Col-0	C03	52	354	20220530	A	52	3 days, 18:41:00	alive	gspE::Tn5
gspE::Tn5	3	Col-0	C03	53	343	20220530	A	53	3 days, 20:25:00	alive	gspE::Tn5
gspE::Tn5	3	Col-0	C03	54	420	20220530	A	54	3 days, 22:10:00	alive	gspE::Tn5
gspE::Tn5	3	Col-0	C03	55	387	20220530	A	55	3 days, 23:54:00	alive	gspE::Tn5
gspE::Tn5	3	Col-0	C03	56	343	20220530	A	56	4 days, 1:39:00	alive	gspE::Tn5
gspE::Tn5	3	Col-0	C03	57	387	20220530	A	57	4 days, 3:23:00	alive	gspE::Tn5
gspE::Tn5	3	Col-0	C03	58	398	20220530	A	58	4 days, 5:08:00	alive	gspE::Tn5
gspE::Tn5	3	Col-0	C03	59	398	20220530	A	59	4 days, 6:52:00	alive	gspE::Tn5
gspE::Tn5	3	Col-0	C03	60	454	20220530	A	60	4 days, 8:37:00	alive	gspE::Tn5
gspE::Tn5	3	Col-0	C03	61	431	20220530	A	61	4 days, 10:22:00	alive	gspE::Tn5
gspE::Tn5	3	Col-0	C03	62	443	20220530	A	62	4 days, 12:06:00	alive	gspE::Tn5
gspE::Tn5	3	Col-0	C03	63	465	20220530	A	63	4 days, 13:51:00	alive	gspE::Tn5
gspE::Tn5	3	Col-0	C03	64	NA	20220530	A	64	00:00:00	alive	gspE::Tn5
gspE::Tn5	4	Col-0	D03	0	597	20220530	A	0	00:00:00	alive	gspE::Tn5
gspE::Tn5	4	Col-0	D03	1	277	20220530	A	1	01:44:00	alive	gspE::Tn5
gspE::Tn5	4	Col-0	D03	2	188	20220530	A	2	03:29:00	alive	gspE::Tn5
gspE::Tn5	4	Col-0	D03	3	111	20220530	A	3	05:14:00	alive	gspE::Tn5
gspE::Tn5	4	Col-0	D03	4	155	20220530	A	4	06:59:00	alive	gspE::Tn5
gspE::Tn5	4	Col-0	D03	5	111	20220530	A	5	08:43:00	alive	gspE::Tn5
gspE::Tn5	4	Col-0	D03	6	133	20220530	A	6	10:28:00	alive	gspE::Tn5
gspE::Tn5	4	Col-0	D03	7	166	20220530	A	7	12:13:00	alive	gspE::Tn5
gspE::Tn5	4	Col-0	D03	8	266	20220530	A	8	13:58:00	alive	gspE::Tn5
gspE::Tn5	4	Col-0	D03	9	332	20220530	A	9	15:43:00	alive	gspE::Tn5
gspE::Tn5	4	Col-0	D03	10	443	20220530	A	10	17:27:00	alive	gspE::Tn5
gspE::Tn5	4	Col-0	D03	11	509	20220530	A	11	19:12:00	alive	gspE::Tn5
gspE::Tn5	4	Col-0	D03	12	553	20220530	A	12	20:57:00	alive	gspE::Tn5
gspE::Tn5	4	Col-0	D03	13	575	20220530	A	13	22:42:00	alive	gspE::Tn5
gspE::Tn5	4	Col-0	D03	14	564	20220530	A	14	1 day, 0:27:00	alive	gspE::Tn5
gspE::Tn5	4	Col-0	D03	15	531	20220530	A	15	1 day, 2:12:00	alive	gspE::Tn5
gspE::Tn5	4	Col-0	D03	16	553	20220530	A	16	1 day, 3:57:00	alive	gspE::Tn5
gspE::Tn5	4	Col-0	D03	17	542	20220530	A	17	1 day, 5:42:00	alive	gspE::Tn5
gspE::Tn5	4	Col-0	D03	18	476	20220530	A	18	1 day, 7:27:00	alive	gspE::Tn5
gspE::Tn5	4	Col-0	D03	19	431	20220530	A	19	1 day, 9:12:00	alive	gspE::Tn5
gspE::Tn5	4	Col-0	D03	20	498	20220530	A	20	1 day, 10:57:00	alive	gspE::Tn5
gspE::Tn5	4	Col-0	D03	21	431	20220530	A	21	1 day, 12:42:00	alive	gspE::Tn5
gspE::Tn5	4	Col-0	D03	22	409	20220530	A	22	1 day, 14:27:00	alive	gspE::Tn5
gspE::Tn5	4	Col-0	D03	23	409	20220530	A	23	1 day, 16:12:00	alive	gspE::Tn5
gspE::Tn5	4	Col-0	D03	24	376	20220530	A	24	1 day, 17:57:00	alive	gspE::Tn5
gspE::Tn5	4	Col-0	D03	25	409	20220530	A	25	1 day, 19:41:00	alive	gspE::Tn5
gspE::Tn5	4	Col-0	D03	26	409	20220530	A	26	1 day, 21:26:00	alive	gspE::Tn5
gspE::Tn5	4	Col-0	D03	27	398	20220530	A	27	1 day, 23:10:00	alive	gspE::Tn5
gspE::Tn5	4	Col-0	D03	28	376	20220530	A	28	2 days, 0:55:00	alive	gspE::Tn5
gspE::Tn5	4	Col-0	D03	29	343	20220530	A	29	2 days, 2:39:00	alive	gspE::Tn5
gspE::Tn5	4	Col-0	D03	30	321	20220530	A	30	2 days, 4:24:00	alive	gspE::Tn5
gspE::Tn5	4	Col-0	D03	31	321	20220530	A	31	2 days, 6:08:00	alive	gspE::Tn5
gspE::Tn5	4	Col-0	D03	32	343	20220530	A	32	2 days, 7:53:00	alive	gspE::Tn5
gspE::Tn5	4	Col-0	D03	33	321	20220530	A	33	2 days, 9:37:00	alive	gspE::Tn5
gspE::Tn5	4	Col-0	D03	34	254	20220530	A	34	2 days, 11:22:00	alive	gspE::Tn5
gspE::Tn5	4	Col-0	D03	35	266	20220530	A	35	2 days, 13:06:00	alive	gspE::Tn5
gspE::Tn5	4	Col-0	D03	36	288	20220530	A	36	2 days, 14:51:00	alive	gspE::Tn5
gspE::Tn5	4	Col-0	D03	37	277	20220530	A	37	2 days, 16:35:00	alive	gspE::Tn5
gspE::Tn5	4	Col-0	D03	38	254	20220530	A	38	2 days, 18:19:00	alive	gspE::Tn5
gspE::Tn5	4	Col-0	D03	39	266	20220530	A	39	2 days, 20:04:00	alive	gspE::Tn5
gspE::Tn5	4	Col-0	D03	40	266	20220530	A	40	2 days, 21:48:00	alive	gspE::Tn5
gspE::Tn5	4	Col-0	D03	41	243	20220530	A	41	2 days, 23:33:00	alive	gspE::Tn5
gspE::Tn5	4	Col-0	D03	42	232	20220530	A	42	3 days, 1:17:00	alive	gspE::Tn5
gspE::Tn5	4	Col-0	D03	43	254	20220530	A	43	3 days, 3:01:00	alive	gspE::Tn5
gspE::Tn5	4	Col-0	D03	44	210	20220530	A	44	3 days, 4:46:00	alive	gspE::Tn5
gspE::Tn5	4	Col-0	D03	45	188	20220530	A	45	3 days, 6:30:00	alive	gspE::Tn5
gspE::Tn5	4	Col-0	D03	46	232	20220530	A	46	3 days, 8:14:00	alive	gspE::Tn5
gspE::Tn5	4	Col-0	D03	47	221	20220530	A	47	3 days, 9:59:00	alive	gspE::Tn5
gspE::Tn5	4	Col-0	D03	48	232	20220530	A	48	3 days, 11:43:00	alive	gspE::Tn5
gspE::Tn5	4	Col-0	D03	49	221	20220530	A	49	3 days, 13:28:00	alive	gspE::Tn5
gspE::Tn5	4	Col-0	D03	50	232	20220530	A	50	3 days, 15:12:00	alive	gspE::Tn5
gspE::Tn5	4	Col-0	D03	51	243	20220530	A	51	3 days, 16:57:00	alive	gspE::Tn5
gspE::Tn5	4	Col-0	D03	52	221	20220530	A	52	3 days, 18:41:00	alive	gspE::Tn5
gspE::Tn5	4	Col-0	D03	53	243	20220530	A	53	3 days, 20:25:00	alive	gspE::Tn5
gspE::Tn5	4	Col-0	D03	54	199	20220530	A	54	3 days, 22:10:00	alive	gspE::Tn5
gspE::Tn5	4	Col-0	D03	55	232	20220530	A	55	3 days, 23:54:00	alive	gspE::Tn5
gspE::Tn5	4	Col-0	D03	56	243	20220530	A	56	4 days, 1:39:00	alive	gspE::Tn5
gspE::Tn5	4	Col-0	D03	57	254	20220530	A	57	4 days, 3:23:00	alive	gspE::Tn5
gspE::Tn5	4	Col-0	D03	58	266	20220530	A	58	4 days, 5:08:00	alive	gspE::Tn5
gspE::Tn5	4	Col-0	D03	59	210	20220530	A	59	4 days, 6:52:00	alive	gspE::Tn5
gspE::Tn5	4	Col-0	D03	60	243	20220530	A	60	4 days, 8:37:00	alive	gspE::Tn5
gspE::Tn5	4	Col-0	D03	61	177	20220530	A	61	4 days, 10:22:00	alive	gspE::Tn5
gspE::Tn5	4	Col-0	D03	62	232	20220530	A	62	4 days, 12:06:00	alive	gspE::Tn5
gspE::Tn5	4	Col-0	D03	63	243	20220530	A	63	4 days, 13:51:00	alive	gspE::Tn5
gspE::Tn5	4	Col-0	D03	64	NA	20220530	A	64	00:00:00	alive	gspE::Tn5
gspE::Tn5	5	Col-0	E03	0	332	20220530	A	0	00:00:00	alive	gspE::Tn5
gspE::Tn5	5	Col-0	E03	1	199	20220530	A	1	01:44:00	alive	gspE::Tn5
gspE::Tn5	5	Col-0	E03	2	122	20220530	A	2	03:29:00	alive	gspE::Tn5
gspE::Tn5	5	Col-0	E03	3	111	20220530	A	3	05:14:00	alive	gspE::Tn5
gspE::Tn5	5	Col-0	E03	4	77	20220530	A	4	06:59:00	alive	gspE::Tn5
gspE::Tn5	5	Col-0	E03	5	133	20220530	A	5	08:43:00	alive	gspE::Tn5
gspE::Tn5	5	Col-0	E03	6	288	20220530	A	6	10:28:00	alive	gspE::Tn5
gspE::Tn5	5	Col-0	E03	7	321	20220530	A	7	12:13:00	alive	gspE::Tn5
gspE::Tn5	5	Col-0	E03	8	808	20220530	A	8	13:58:00	alive	gspE::Tn5
gspE::Tn5	5	Col-0	E03	9	940	20220530	A	9	15:43:00	alive	gspE::Tn5
gspE::Tn5	5	Col-0	E03	10	963	20220530	A	10	17:27:00	alive	gspE::Tn5
gspE::Tn5	5	Col-0	E03	11	1084	20220530	A	11	19:12:00	alive	gspE::Tn5
gspE::Tn5	5	Col-0	E03	12	1062	20220530	A	12	20:57:00	alive	gspE::Tn5
gspE::Tn5	5	Col-0	E03	13	1084	20220530	A	13	22:42:00	alive	gspE::Tn5
gspE::Tn5	5	Col-0	E03	14	940	20220530	A	14	1 day, 0:27:00	alive	gspE::Tn5
gspE::Tn5	5	Col-0	E03	15	830	20220530	A	15	1 day, 2:12:00	alive	gspE::Tn5
gspE::Tn5	5	Col-0	E03	16	741	20220530	A	16	1 day, 3:57:00	alive	gspE::Tn5
gspE::Tn5	5	Col-0	E03	17	697	20220530	A	17	1 day, 5:42:00	alive	gspE::Tn5
gspE::Tn5	5	Col-0	E03	18	597	20220530	A	18	1 day, 7:27:00	alive	gspE::Tn5
gspE::Tn5	5	Col-0	E03	19	586	20220530	A	19	1 day, 9:12:00	alive	gspE::Tn5
gspE::Tn5	5	Col-0	E03	20	520	20220530	A	20	1 day, 10:57:00	alive	gspE::Tn5
gspE::Tn5	5	Col-0	E03	21	509	20220530	A	21	1 day, 12:42:00	alive	gspE::Tn5
gspE::Tn5	5	Col-0	E03	22	575	20220530	A	22	1 day, 14:27:00	alive	gspE::Tn5
gspE::Tn5	5	Col-0	E03	23	465	20220530	A	23	1 day, 16:12:00	alive	gspE::Tn5
gspE::Tn5	5	Col-0	E03	24	487	20220530	A	24	1 day, 17:57:00	alive	gspE::Tn5
gspE::Tn5	5	Col-0	E03	25	420	20220530	A	25	1 day, 19:41:00	alive	gspE::Tn5
gspE::Tn5	5	Col-0	E03	26	420	20220530	A	26	1 day, 21:26:00	alive	gspE::Tn5
gspE::Tn5	5	Col-0	E03	27	365	20220530	A	27	1 day, 23:10:00	alive	gspE::Tn5
gspE::Tn5	5	Col-0	E03	28	443	20220530	A	28	2 days, 0:55:00	alive	gspE::Tn5
gspE::Tn5	5	Col-0	E03	29	420	20220530	A	29	2 days, 2:39:00	alive	gspE::Tn5
gspE::Tn5	5	Col-0	E03	30	431	20220530	A	30	2 days, 4:24:00	alive	gspE::Tn5
gspE::Tn5	5	Col-0	E03	31	454	20220530	A	31	2 days, 6:08:00	alive	gspE::Tn5
gspE::Tn5	5	Col-0	E03	32	387	20220530	A	32	2 days, 7:53:00	alive	gspE::Tn5
gspE::Tn5	5	Col-0	E03	33	376	20220530	A	33	2 days, 9:37:00	alive	gspE::Tn5
gspE::Tn5	5	Col-0	E03	34	332	20220530	A	34	2 days, 11:22:00	alive	gspE::Tn5
gspE::Tn5	5	Col-0	E03	35	343	20220530	A	35	2 days, 13:06:00	alive	gspE::Tn5
gspE::Tn5	5	Col-0	E03	36	299	20220530	A	36	2 days, 14:51:00	alive	gspE::Tn5
gspE::Tn5	5	Col-0	E03	37	288	20220530	A	37	2 days, 16:35:00	alive	gspE::Tn5
gspE::Tn5	5	Col-0	E03	38	321	20220530	A	38	2 days, 18:19:00	alive	gspE::Tn5
gspE::Tn5	5	Col-0	E03	39	266	20220530	A	39	2 days, 20:04:00	alive	gspE::Tn5
gspE::Tn5	5	Col-0	E03	40	288	20220530	A	40	2 days, 21:48:00	alive	gspE::Tn5
gspE::Tn5	5	Col-0	E03	41	277	20220530	A	41	2 days, 23:33:00	alive	gspE::Tn5
gspE::Tn5	5	Col-0	E03	42	277	20220530	A	42	3 days, 1:17:00	alive	gspE::Tn5
gspE::Tn5	5	Col-0	E03	43	299	20220530	A	43	3 days, 3:01:00	alive	gspE::Tn5
gspE::Tn5	5	Col-0	E03	44	299	20220530	A	44	3 days, 4:46:00	alive	gspE::Tn5
gspE::Tn5	5	Col-0	E03	45	266	20220530	A	45	3 days, 6:30:00	alive	gspE::Tn5
gspE::Tn5	5	Col-0	E03	46	277	20220530	A	46	3 days, 8:14:00	alive	gspE::Tn5
gspE::Tn5	5	Col-0	E03	47	266	20220530	A	47	3 days, 9:59:00	alive	gspE::Tn5
gspE::Tn5	5	Col-0	E03	48	254	20220530	A	48	3 days, 11:43:00	alive	gspE::Tn5
gspE::Tn5	5	Col-0	E03	49	277	20220530	A	49	3 days, 13:28:00	alive	gspE::Tn5
gspE::Tn5	5	Col-0	E03	50	277	20220530	A	50	3 days, 15:12:00	alive	gspE::Tn5
gspE::Tn5	5	Col-0	E03	51	321	20220530	A	51	3 days, 16:57:00	alive	gspE::Tn5
gspE::Tn5	5	Col-0	E03	52	288	20220530	A	52	3 days, 18:41:00	alive	gspE::Tn5
gspE::Tn5	5	Col-0	E03	53	243	20220530	A	53	3 days, 20:25:00	alive	gspE::Tn5
gspE::Tn5	5	Col-0	E03	54	266	20220530	A	54	3 days, 22:10:00	alive	gspE::Tn5
gspE::Tn5	5	Col-0	E03	55	288	20220530	A	55	3 days, 23:54:00	alive	gspE::Tn5
gspE::Tn5	5	Col-0	E03	56	299	20220530	A	56	4 days, 1:39:00	alive	gspE::Tn5
gspE::Tn5	5	Col-0	E03	57	310	20220530	A	57	4 days, 3:23:00	alive	gspE::Tn5
gspE::Tn5	5	Col-0	E03	58	266	20220530	A	58	4 days, 5:08:00	alive	gspE::Tn5
gspE::Tn5	5	Col-0	E03	59	321	20220530	A	59	4 days, 6:52:00	alive	gspE::Tn5
gspE::Tn5	5	Col-0	E03	60	387	20220530	A	60	4 days, 8:37:00	alive	gspE::Tn5
gspE::Tn5	5	Col-0	E03	61	299	20220530	A	61	4 days, 10:22:00	alive	gspE::Tn5
gspE::Tn5	5	Col-0	E03	62	354	20220530	A	62	4 days, 12:06:00	alive	gspE::Tn5
gspE::Tn5	5	Col-0	E03	63	376	20220530	A	63	4 days, 13:51:00	alive	gspE::Tn5
gspE::Tn5	5	Col-0	E03	64	NA	20220530	A	64	00:00:00	alive	gspE::Tn5
gspE::Tn5	6	Col-0	F03	0	454	20220530	A	0	00:00:00	alive	gspE::Tn5
gspE::Tn5	6	Col-0	F03	1	210	20220530	A	1	01:44:00	alive	gspE::Tn5
gspE::Tn5	6	Col-0	F03	2	111	20220530	A	2	03:29:00	alive	gspE::Tn5
gspE::Tn5	6	Col-0	F03	3	144	20220530	A	3	05:14:00	alive	gspE::Tn5
gspE::Tn5	6	Col-0	F03	4	100	20220530	A	4	06:59:00	alive	gspE::Tn5
gspE::Tn5	6	Col-0	F03	5	100	20220530	A	5	08:43:00	alive	gspE::Tn5
gspE::Tn5	6	Col-0	F03	6	133	20220530	A	6	10:28:00	alive	gspE::Tn5
gspE::Tn5	6	Col-0	F03	7	89	20220530	A	7	12:13:00	alive	gspE::Tn5
gspE::Tn5	6	Col-0	F03	8	100	20220530	A	8	13:58:00	alive	gspE::Tn5
gspE::Tn5	6	Col-0	F03	9	77	20220530	A	9	15:43:00	alive	gspE::Tn5
gspE::Tn5	6	Col-0	F03	10	122	20220530	A	10	17:27:00	alive	gspE::Tn5
gspE::Tn5	6	Col-0	F03	11	122	20220530	A	11	19:12:00	alive	gspE::Tn5
gspE::Tn5	6	Col-0	F03	12	111	20220530	A	12	20:57:00	alive	gspE::Tn5
gspE::Tn5	6	Col-0	F03	13	144	20220530	A	13	22:42:00	alive	gspE::Tn5
gspE::Tn5	6	Col-0	F03	14	111	20220530	A	14	1 day, 0:27:00	alive	gspE::Tn5
gspE::Tn5	6	Col-0	F03	15	111	20220530	A	15	1 day, 2:12:00	alive	gspE::Tn5
gspE::Tn5	6	Col-0	F03	16	133	20220530	A	16	1 day, 3:57:00	alive	gspE::Tn5
gspE::Tn5	6	Col-0	F03	17	122	20220530	A	17	1 day, 5:42:00	alive	gspE::Tn5
gspE::Tn5	6	Col-0	F03	18	166	20220530	A	18	1 day, 7:27:00	alive	gspE::Tn5
gspE::Tn5	6	Col-0	F03	19	133	20220530	A	19	1 day, 9:12:00	alive	gspE::Tn5
gspE::Tn5	6	Col-0	F03	20	155	20220530	A	20	1 day, 10:57:00	alive	gspE::Tn5
gspE::Tn5	6	Col-0	F03	21	166	20220530	A	21	1 day, 12:42:00	alive	gspE::Tn5
gspE::Tn5	6	Col-0	F03	22	177	20220530	A	22	1 day, 14:27:00	alive	gspE::Tn5
gspE::Tn5	6	Col-0	F03	23	199	20220530	A	23	1 day, 16:12:00	alive	gspE::Tn5
gspE::Tn5	6	Col-0	F03	24	155	20220530	A	24	1 day, 17:57:00	alive	gspE::Tn5
gspE::Tn5	6	Col-0	F03	25	288	20220530	A	25	1 day, 19:41:00	alive	gspE::Tn5
gspE::Tn5	6	Col-0	F03	26	177	20220530	A	26	1 day, 21:26:00	alive	gspE::Tn5
gspE::Tn5	6	Col-0	F03	27	155	20220530	A	27	1 day, 23:10:00	alive	gspE::Tn5
gspE::Tn5	6	Col-0	F03	28	221	20220530	A	28	2 days, 0:55:00	alive	gspE::Tn5
gspE::Tn5	6	Col-0	F03	29	188	20220530	A	29	2 days, 2:39:00	alive	gspE::Tn5
gspE::Tn5	6	Col-0	F03	30	188	20220530	A	30	2 days, 4:24:00	alive	gspE::Tn5
gspE::Tn5	6	Col-0	F03	31	144	20220530	A	31	2 days, 6:08:00	alive	gspE::Tn5
gspE::Tn5	6	Col-0	F03	32	144	20220530	A	32	2 days, 7:53:00	alive	gspE::Tn5
gspE::Tn5	6	Col-0	F03	33	177	20220530	A	33	2 days, 9:37:00	alive	gspE::Tn5
gspE::Tn5	6	Col-0	F03	34	188	20220530	A	34	2 days, 11:22:00	alive	gspE::Tn5
gspE::Tn5	6	Col-0	F03	35	199	20220530	A	35	2 days, 13:06:00	alive	gspE::Tn5
gspE::Tn5	6	Col-0	F03	36	188	20220530	A	36	2 days, 14:51:00	alive	gspE::Tn5
gspE::Tn5	6	Col-0	F03	37	122	20220530	A	37	2 days, 16:35:00	alive	gspE::Tn5
gspE::Tn5	6	Col-0	F03	38	155	20220530	A	38	2 days, 18:19:00	alive	gspE::Tn5
gspE::Tn5	6	Col-0	F03	39	155	20220530	A	39	2 days, 20:04:00	alive	gspE::Tn5
gspE::Tn5	6	Col-0	F03	40	144	20220530	A	40	2 days, 21:48:00	alive	gspE::Tn5
gspE::Tn5	6	Col-0	F03	41	144	20220530	A	41	2 days, 23:33:00	alive	gspE::Tn5
gspE::Tn5	6	Col-0	F03	42	122	20220530	A	42	3 days, 1:17:00	alive	gspE::Tn5
gspE::Tn5	6	Col-0	F03	43	122	20220530	A	43	3 days, 3:01:00	alive	gspE::Tn5
gspE::Tn5	6	Col-0	F03	44	133	20220530	A	44	3 days, 4:46:00	alive	gspE::Tn5
gspE::Tn5	6	Col-0	F03	45	122	20220530	A	45	3 days, 6:30:00	alive	gspE::Tn5
gspE::Tn5	6	Col-0	F03	46	133	20220530	A	46	3 days, 8:14:00	alive	gspE::Tn5
gspE::Tn5	6	Col-0	F03	47	122	20220530	A	47	3 days, 9:59:00	alive	gspE::Tn5
gspE::Tn5	6	Col-0	F03	48	122	20220530	A	48	3 days, 11:43:00	alive	gspE::Tn5
gspE::Tn5	6	Col-0	F03	49	111	20220530	A	49	3 days, 13:28:00	alive	gspE::Tn5
gspE::Tn5	6	Col-0	F03	50	111	20220530	A	50	3 days, 15:12:00	alive	gspE::Tn5
gspE::Tn5	6	Col-0	F03	51	133	20220530	A	51	3 days, 16:57:00	alive	gspE::Tn5
gspE::Tn5	6	Col-0	F03	52	111	20220530	A	52	3 days, 18:41:00	alive	gspE::Tn5
gspE::Tn5	6	Col-0	F03	53	111	20220530	A	53	3 days, 20:25:00	alive	gspE::Tn5
gspE::Tn5	6	Col-0	F03	54	100	20220530	A	54	3 days, 22:10:00	alive	gspE::Tn5
gspE::Tn5	6	Col-0	F03	55	66	20220530	A	55	3 days, 23:54:00	alive	gspE::Tn5
gspE::Tn5	6	Col-0	F03	56	89	20220530	A	56	4 days, 1:39:00	alive	gspE::Tn5
gspE::Tn5	6	Col-0	F03	57	111	20220530	A	57	4 days, 3:23:00	alive	gspE::Tn5
gspE::Tn5	6	Col-0	F03	58	100	20220530	A	58	4 days, 5:08:00	alive	gspE::Tn5
gspE::Tn5	6	Col-0	F03	59	77	20220530	A	59	4 days, 6:52:00	alive	gspE::Tn5
gspE::Tn5	6	Col-0	F03	60	111	20220530	A	60	4 days, 8:37:00	alive	gspE::Tn5
gspE::Tn5	6	Col-0	F03	61	66	20220530	A	61	4 days, 10:22:00	alive	gspE::Tn5
gspE::Tn5	6	Col-0	F03	62	111	20220530	A	62	4 days, 12:06:00	alive	gspE::Tn5
gspE::Tn5	6	Col-0	F03	63	77	20220530	A	63	4 days, 13:51:00	alive	gspE::Tn5
gspE::Tn5	6	Col-0	F03	64	NA	20220530	A	64	00:00:00	alive	gspE::Tn5
gspE::Tn5	7	Col-0	G03	0	520	20220530	A	0	00:00:00	alive	gspE::Tn5
gspE::Tn5	7	Col-0	G03	1	254	20220530	A	1	01:44:00	alive	gspE::Tn5
gspE::Tn5	7	Col-0	G03	2	177	20220530	A	2	03:29:00	alive	gspE::Tn5
gspE::Tn5	7	Col-0	G03	3	122	20220530	A	3	05:14:00	alive	gspE::Tn5
gspE::Tn5	7	Col-0	G03	4	122	20220530	A	4	06:59:00	alive	gspE::Tn5
[truncated: 30,285 more rows]

[truncated: 13 more sheets: Fig5ab, Fig5f, Fig6b, Fig7h, Fig7i, Fig8ab, FigS5a, FigS5b, FigS5c, FigS6c, FigS8a, FigS8b,c, FigS10b]
